# Supplementary material for: Adaptive thermogenesis enhances the life-threatening response to heat in mice with an Ryr1 mutation
Source: Nat Commun. 2020 Oct 9;11:5099. doi: 10.1038/s41467-020-18865-z (PMC7547078; doi:10.1038/s41467-020-18865-z)
Supplement: Supplementary file 3 — Supplementary Data 1 [file 41467_2020_18865_MOESM3_ESM.xlsx]

## Sheet: Supplementary Table 1
Supplementary Table 1 | Heat-sensitive patients with MHS associated variants in RYR1
Group ID	RYR1 Variants	Gender	Agea (Year)	Clinical Symptoms	Outcome	Ageb (Year)	Data Source
A132	p.Lys1393Arg	Male	19	Heat sensitivity	Survival	19	MHIU
A132	p.Lys1393Arg	Male	56	Heat sensitivity	Survival	56	MHIU
A37	p.Phe4808Asn	Male	42	Heat sensitivity, Myalgia	Survival	42	MHIU
B42	p.Gly2060Cys p.Arg2126Gln	Male	43	Heat sensitivity, Myalgia	Survival	43	MHIU
B248	p.Cys810Gly	Male	42	Heat sensitivity, Muscle cramps	Survival	42	MHIU
B248	p.Cys810Gly	Female	65	Asymptomatic	Survival	65	MHIU
B120	p.Ala140Thr	Male	38	Heat sensitivity, Muscle cramps	Survival	38	MHIU
B120	p.Ala140Thr	Female	54	Asymptomatic	Survival	54	MHIU
B120	p.Ala140Thr	Female	61	Asymptomatic	Survival	61	MHIU
C20	p.Gly2434Arg	Male	38	Heat sensitivity, Muscle cramps	Survival	38	MHIU
C235	p.His2204Gln	Male	34	Heat-induced rhabdomyolysis	Survival	34	MHIU
C213	p.Gly2434Arg	Male	20	Heat-induced rhabdomyolysis	Survival	20	MHIU
C213	p.Gly2434Arg	Female	49	Asymptomatic	Survival	49	MHIU
C210	P.Val2168Met	Female	29	Repeated exercise-induced rhabdomyolysis	Survival	29	MHIU
C210	P.Val2168Met	Male	63	Heat sensitivity	Survival	63	MHIU
C101	p.Cys64Arg p.Ala3421Val	Male	38	Heat sensitivity (extreme), Heat stroke x1	Survival	38	MHIU
C101	p.Cys64Arg p.Ala3421Val	Female	45	Asymptomatic	Survival	45	MHIU
C101	p.Cys64Arg p.Ala3421Val	Female	51	Asymptomatic	Survival	51	MHIU
C101	p.Cys64Arg p.Ala3421Val	Female	10	Asymptomatic	Survival	10	MHIU
C101	p.Cys64Arg p.Ala3421Val	Female	14	Asymptomatic	Survival	14	MHIU
C101	p.Cys64Arg p.Ala3421Val	Female	16	Asymptomatic	Survival	16	MHIU
C101	p.Cys64Arg p.Ala3421Val	Female	19	Asymptomatic	Survival	19	MHIU
C101	p.Cys64Arg p.Ala3421Val	Female	13	Asymptomatic	Survival	13	MHIU
C101	p.Cys64Arg p.Ala3421Val	Male	15	Heat sensitivity	Survival	15	MHIU
C101	p.Cys64Arg p.Ala3421Val	Male	12	Heat sensitivity	Survival	12	MHIU
C400	p.Arg401His	Male	39	Heat sensitivity, Exercise-induced rhabdomyolysis	Survival	39	MHIU
C400	p.Arg401His	Male	42	Muscle cramps	Survival	68	MHIU
C400	p.Arg401His	Female	51	Asymptomatic	Survival	51	MHIU
G330	p.Arg2454His	Male	32	Heat sensitivity, Heat stroke x1, Muscle cramps	Survival	32	MHIU
G330	p.Arg2454His	Male	73	Asymptomatic	Survival	73	MHIU
G330	p.Arg2454His	Male	47	Heat sensitivity	Survival	47	MHIU
G330	p.Arg2454His	Female	13	Asymptomatic	Survival	13	MHIU
G330	p.Arg2454His	Female	58	Asymptomatic	Survival	58	MHIU
G330	p.Arg2454His	Female	29	Asymptomatic	Survival	29	MHIU
G330	p.Arg2454His	Female	20	Asymptomatic	Survival	20	MHIU
H114	p.Arg2454His	Male	47	Heat sensitivity, Excessive sweating	Survival	47	MHIU
H114	p.Arg2454His	Female	16	Asymptomatic	Survival	16	MHIU
H151	p.Ala2731Ser	Male	33	Heat-induced stiffness, Exercise-induced rhabdomyolysis	Survival	33	MHIU
H151	p.Ala2731Ser	Female	61	Asymptomatic	Survival	61	MHIU
H360	p.Leu2695Arg	Male	27	Heat sensitivity, Exertional rhabdomyolysis	Survival	27	MHIU
H360	p.Leu2695Arg	Male	58	Heat sensitivity, Exercise sensitivity	Survival	58	MHIU
J14	p.Thr4288_Ala4290dup	Male	5	Heat sensitivity, Exercise-induced rhabdomyolysis	Survival	5	MHIU
J14	p.Thr4288_Ala4290dup	Female	38	Asymptomatic	Survival	38	MHIU
J198	p.Val4849Ile	Male	39	Heat-induced rhabdomyolysis, Exercise-induced rhabdomyolysis	Survival	39	MHIU
J198	p.Val4849Ile	Male	32	Exertional rhabdomyolysis	Survival	32	MHIU
J198	p.Val4849Ile	Female	61	Asymptomatic	Survival	61	MHIU
K147	p.Arg4861His	Male	14	Heat-induced rhabdomyolysis	Survival	14	MHIU
K147	p.Arg4861His	Male	13	Heat sensitivity	Survival	13	MHIU
C217	p.Glu176Lys	Male	25	Heat sensitivity, Exercise-induced rhabdomyolysis	Survival	25	MHIU
C217	p.Glu176Lys	Male	24	Myopathic	Survival	24	MHIU
C217	p.Glu176Lys	Male	51	Asymptomatic	Survival	51	MHIU
L96	p.Arg4737Trp	Male	25	Heat sensitivity, Excessive myalgia with heat	Survival	25	MHIU
L96	p.Arg4737Trp	Female	21	Asymptomatic	Survival	21	MHIU
L96	p.Arg4737Trp	Female	26	Asymptomatic	Survival	26	MHIU
L96	p.Arg4737Trp	Male	22	Heat sensitivity	Survival	22	MHIU
L96	p.Arg4737Trp	Male	29	Heat sensitivity	Survival	29	MHIU
L115	p.Met2101Lys	Male	43	Heat sensitivity, Excessive sweating	Survival	43	MHIU
L115	p.Met2101Lys	Female	50	Asymptomatic	Survival	50	MHIU
M220	p.Gly341Arg	Female	33	Heat sensitivity, Heat-induced stiffness	Survival	33	MHIU
M220	p.Gly341Arg	Female	27	Asymptomatic	Survival	27	MHIU
M220	p.Gly341Arg	Female	45	Asymptomatic	Survival	45	MHIU
M220	p.Gly341Arg	Male	27	Heat sensitivity, Muscle cramps	Survival	27	MHIU
M220	p.Gly341Arg	Male	33	Heat sensitivity, Muscle cramps	Survival	33	MHIU
M219	p.Thr2206Met	Male	41	Heat sensitivity, Muscle cramps	Survival	41	MHIU
M219	p.Thr2206Met	Female	62	Asymptomatic	Survival	62	MHIU
M233	p.Arg614Cys	Male	34	Heat induced stiffness	Survival	34	MHIU
M233	p.Arg614Cys	Male	36	Heat sensitivity, Exercise-induced rhabdomyolysis	Survival	36	MHIU
S214	p.Gly159Arg	Male	12	Heat and exercise-induced rhabdomyolysis, Heat stroke x3, Death	Fetal	16	MHIU
S214	p.Gly159Arg	Male	16	Heat sensitivity, Death	Fetal	16	MHIU
S214	p.Gly159Arg	Male	8	Heat sensitivity, Exercise sensitivity	Survival	8	MHIU
S214	p.Gly159Arg	Female	44	Asymptomatic	Survival	44	MHIU
S214	p.Gly159Arg	Female	32	Asymptomatic	Survival	32	MHIU
P181	p.Val2117Leu	Male	46	Heat sensitivity, Muscle cramps	Survival	46	MHIU
D158	p.Gly2434Arg	Male	34	Heat sensitivity, Myalgia	Survival	34	MHIU
D158	p.Gly2434Arg	Female	65	Heat sensivitity	Survival	65	MHIU
G207	p.Arg2336His	Male	43	Heat stroke, Heat sensivity	Survival	43	MHIU
G207	p.Arg2336His	Female	NA	Asymptomatic	Survival	NA	MHIU
H232	p.His223Arg	Male	30	Heat exhaustion, Excessive sweating	Survival	30	MHIU
H232	p.His223Arg	Female	56	Heat sensitivity	Survival	56	MHIU
R35	p.Glu1113Gly	Male	57	Heat sensivitity, Muscle cramps	Survival	57	MHIU
R35	p.Glu1113Gly	Male	33	Asymptomatic	Survival	33	MHIU
V04	p.Arg2163His	Male	35	Heat stroke, Exertional rhabdomyolysis	Survival	35	MHIU
C215	p.Val3088Met	Male	72	Heat sensitivity, Heat-induced muscle cramps	Survival	72	MHIU
C215	p.Val3088Met	Female	46	Asymptomatic	Survival	46	MHIU
C215	p.Val3088Met	Male	NA	Asymptomatic	Survival	NA	MHIU
P172	p.Arg682Gln	Female	43	Heat sensitivity, Heat stroke x1	Survival	43	MHIU
P172	p.Arg682Gln	Female	12	Heat sensitivity	Survival	12	MHIU
a. Age of patients at the time of initial symptom observation; b. Age of patients at the time of last survival observation; MHS, Malignant Hyperthermia Susceptibility; RYR1, Ryanodine Receptor Type I; MHIU, Malignant Hyperthermia Investigation Unit.
