# Supplementary material for: Adaptive thermogenesis enhances the life-threatening response to heat in mice with an Ryr1 mutation
Source: Nat Commun. 2020 Oct 9;11:5099. doi: 10.1038/s41467-020-18865-z (PMC7547078; doi:10.1038/s41467-020-18865-z)
Supplement: Supplementary file 4 — Supplementary Data 2 [file 41467_2020_18865_MOESM4_ESM.xlsx]

## Sheet: Supplementary Table 2
Supplementary Table 2 | Heat-sensitive patients with MHS associated variants in RYR1 from published case reports
Group ID	RYR1 Variants	Gender	Agea (Year)	Clinical Symptoms	Outcome	Ageb (Year)	Data Source
1980UG	MHS	M	22	Stress-induced fever, Exercise-induced rhabdomyolysis, Extreme sweating	Survival	42	7189384
1982TV	MHS	M	19	Exertional heat stroke, Exercise-induced rhabdomyolysis	Survival	19	7087832
1991TU	MHS	M	28	Exertional heat stroke, Exercise-induced rhabdomyolysis	Survival	28	1997050
1991VE	MHS	M	6	Fever-induced rhabdomyolysis, Viral infection-induced rhabdomyolysis, Muscle cramps	Survival	32	1795172
1991VE	MHS	M	7	Stress-induced fever, Exercise-induced rhabdomyolysis	Survival	26	1795172
1991VE	MHS	M	20	Stress-induced fever, Exercise-induced rhabdomyolysis	Survival	20	1795172
1991VE	MHS	M	51	Exertional heat stroke, Exercise-induced rhabdomyolysis, Myalgia, Fever	Survival	51	1795172
1991WY	MHE	M	19	Exertional heat stroke, Exercise-induced rhabdomyolysis	Survival	19	1683922
1991WY	MHE	M	18	Heat intolerance x2, Exertional heat stroke	Survival	23	1683922
1996BJ	MHS	M	14	Exercise-induced rhabdomyolysis, Muscle cramps	Survival	17	8638753
1997FR	MHS	M	23	Exercise-induced rhabdomyolysis, Death	Fetal	23	9051549
1998VZ	MHS	M	21	Exertional heat stroke, Exercise-induced rhabdomyolysis	Survival	21	22908400
2000TC	p.Thr4826Ile	F	0.75	Muscle rigidity, Febrile, Death	Fetal	0.75	10888602
2000TC	p.Thr4826Ile	F	2	Muscle rigidity, Myalgia, Death	Fetal	2	10888602
2000TU	p.Gly2433Arg	M	24	Reduced heat tolerance, Exercise-induced rhabdomyolysis, Myalgia, Muscle cramps	Survival	37	10638927
2001TJ	p.Arg163Cys	M	12	Exercise-induced rhabdomyolysis, Muscle stiffness, Death	Fetal	12	11448278
2001WG	p.Gly341Arg	M	15	Exercise-induced rhabdomyolysis, Myalgia	Survival	18	11135728
2001WG	p.Arg163Cys	M	12	Recurrent fever, Exercise-induced rhabdomyolysis, Myalgia	Survival	12	11135728
2001WG	MHS	M	25	Exercise-induced rhabdomyolysis	Survival	25	11135728
2001WG	MHS	M	40	Exercise-induced rhabdomyolysis, Myalgia, Muscle cramps	Survival	45	11135728
2001WG	MHS	M	25	Exercise-induced rhabdomyolysis, Muscle cramps	Survival	37	11135728
2001WG	MHS	M	30	Exercise-induced rhabdomyolysis	Survival	30	11135728
2001WG	MHS	M	35	Exercise-induced rhabdomyolysis, Myalgia, Muscle cramps	Survival	37	11135728
2001WG	MHS	M	25	Exercise-induced rhabdomyolysis, Myalgia, Muscle cramps	Survival	25	11135728
2001WG	MHS	M	17	Exercise-induced rhabdomyolysis, Myalgia, Muscle cramps	Survival	17	11135728
2002WE	p.Arg401Cys	F	NA	Exercise-induced rhabdomyolysis, Myalgia, Muscle cramps	Survival	NA	12066726
2002WE	p.Arg401Cys	M	NA	Exercise-induced rhabdomyolysis, Muscle cramps	Survival	NA	12066726
2004WG	p.Leu4824Pro	M	34	Heat intolerance	Survival	34	15448513
2008GK	MHS	M	21	Delayed rhabdomyolysis (38 hours after anesthetic induction), Delayed death	Fetal	21	18362591
2009FC	p.Ala933Thr p.Ser1342Gly p.Ala1352Gly	M	20-41	Exercise-induced rhabdomyolysis, Myalgia	Survival	20-41	19807743
2009FC	p.Gly2160Ser	M	20-41	Exercise-induced rhabdomyolysis	Survival	20-41	19807743
2009FC	p.Ser1342Gly p.Ala1352Gly p.T4288_A4290dup Thr4294Met	M	20-41	Exercise-induced rhabdomyolysis	Survival	20-41	19807743
2009FC	p.Ser1342Gly	M	20-41	Exercise-induced rhabdomyolysis, Myalgia	Survival	20-41	19807743
2009FC	p.Ser1342Gly	M	20-41	Exercise-induced rhabdomyolysis	Survival	20-41	19807743
2009FC	NA	M	20-41	Exercise-induced rhabdomyolysis	Survival	20-41	19807743
2009IF	p.Arg4645Gln p.Leu4320_Arg4322dup	F	2.75	Heat stroke x1, Death	Fetal	2.75	19223216
2010GR	p.Arg3983His	M	5.5	Ordansetron-induced MH-like response, Muscle rigidity, Death	Fetal	5.5	20439600
2010KP	p.Ser1342Gly	M	30	Exercise-induced rhabdomyolysis, Statin-induced myopathy, Muscle cramps	Survival	30	20010423
2011DT	p.Arg3983Cys Asp4505His	F	4	Muscle rigidity, Viral infection-triggered rhabdomyolysis, Death	Fetal	6	21918424
2011DT	p.Arg3983Cys	M	1.66	Heat sensitivity, Muscle rigidity, Muscle cramps, Death	Fetal	9	21918424
2011JH	p.Arg614Cys	F	47	Exercise-induced rhabdomyolysis, Statin-induced myopathy, Muscle cramps, Myalgia	Survival	47	21795085
2011JH	p.Arg614Cys	M	37	Rhabdomyolysis, Muscle cramps, Myalgia	Survival	37	21795085
2011JH	p.Pro4501Leu	M	NA	Statin-induced rhabdomyolysis, Myalgia	Survival	NA	21795085
2011JH	p.Pro4501Leu	M	4	Muscle weakness	Survival	4	21795085
2011JH	p.Pro4501Leu	M	33	Rhabdomyolysis, Muscle cramps, Fasting-induced myalgia	Survival	33	21795085
2011JH	p.Arg3772Trp	M	66	Statin-induced rhabdomyolysis, Muscle cramps, Myalgia	Survival	66	21795085
2011JH	p.Ala1352Gly p.Ser1342Gly	M	28	Exercise-induced rhabdomyolysis, Exercise intolerance, Muscle cramps, Myalgia	Survival	28	21795085
2011JH	p.Ala1352Gly p.Ser1342Gly	F	34	Myalgia, Muscle weakness	Survival	34	21795085
2011JH	p.Ala1352Gly p.Ser1342Gly	M	41	Exercise-induced rhabdomyolysis, Exercise intolerance, Muscle cramps, Myalgia	Survival	41	21795085
2011JH	p.Ala1352Gly p.Ser1342Gly	M	45	Exercise-induced rhabdomyolysis, Exercise intolerance, Muscle cramps, Myalgia	Survival	45	21795085
2011JH	p.Ala1352Gly	M	52	Statin-induced rhabdomyolysis, Myalgia	Survival	52	21795085
2011JH	p.Ala1352Gly	M	60	Rhabdomyolysis, Myalgia, Muscle cramps, Muscle weakness	Survival	60	21795085
2012BS	p.Asp849Asn	F	20	Heat sensitivity, Rhabdomyolysis, MDMA-induced fever	Survival	20	22734812
2013DD	p.Gly4820Arg	M	6	Heat sensitivity, Muscle rigidity, Excessive sweeting, Myalgia, Death	Fetal	6	23267001
2013DM	p.Thr4288_Ala4290dup	M	10	Heat intolerance, Exercise-induced rhabdomyolysis, Myalgia	Survival	10	23628358
2013DM	p.Thr4288_Ala4290dup	M	15	Heat intolerance, Exercise-induced rhabdomyolysis, Muscle cramps	Survival	17	23628358
2013DM	p.Thr4288_Ala4290dup	M	11	Exercise-induced Myalgia, Muscle stiffness	Survival	13	23628358
2013DM	p.Thr4288_Ala4290dup	M	11	Exercise-induced rhabdomyolysis, Myalgia	Survival	19	23628358
2013DM	p.Gly2434Arg	M	21	Exercise-induced rhabdomyolysis, Myalgia	Survival	21	23628358
2013DM	p.Gly2434Arg	F	11	Heat intolerance, Exercise-induced rhabdomyolysis, Myalgia, Muscle cramps	Survival	60	23628358
2013DM	p.Gly2434Arg	F	13	Heat intolerance, Exercise-induced rhabdomyolysis, Myalgia, Muscle stiffness, Muscle cramps	Survival	25	23628358
2013DM	p.Gly2434Arg	M	19	HyperCKemia	Survival	19	23628358
2013DM	p.Tyr2426Cys	M	36	Heat intolerance, Exercise-induced rhabdomyolysis, Myalgia	Survival	46	23628358
2013DM	p.Gly2132Ser	M	31	Exercise-induced rhabdomyolysis, Myalgia, Muscle cramps	Survival	35	23628358
2013DM	p.Asp2129Asn	M	61	Exercise-induced rhabdomyolysis, Myalgia	Survival	68	23628358
2013DM	p.Pro1787Leu p.Ala4295Val	F	15	Exercise-induced Myalgia, Muscle cramps, Muscle stiffness	Survival	21	23628358
2013DM	p.Pro1787Leu p.Ala4295Val	F	8	Exercise-induced rhabdomyolysis	Survival	8	23628358
2013DM	p.Pro1787Leu p.Ala4295Val	M	48	Exercise-induced rhabdomyolysis, Myalgia	Survival	48	23628358
2013DM	p.Lys1393Arg p.Arg4737Gln	M	34	Exercise-induced rhabdomyolysis, Myalgia, Muscle cramps	Survival	70	23628358
2013DM	p.Lys1393Arg	M	34	Heat intolerance, Exercise-induced rhabdomyolysis, Myalgia, Muscle stiffness	Survival	36	23628358
2013DM	c.957+5_957+29del (intron)	M	14	Exercise-induced rhabdomyolysis, Myalgia, Muscle stiffness	Survival	21	23628358
2013DU	p.Arg975Trp	NA	NA	Heat intolerance, Exercise-induced Myalgia, Muscle cramps	NA	NA	23558838
2013DU	p.Arg614Cys	NA	NA	Heat stroke	NA	NA	23558838
2013DU	p.Arg614Cys	NA	NA	Heat stroke, Exercise-induced myalgia	NA	NA	23558838
2013DU	p.Arg2454His	NA	NA	Heat intolerance, Exercise-induced rhabdomyolysis	NA	NA	23558838
2013DU	p.Gly2434Arg	M	40	Exercise-induced rhabdomyolysis	40	40	23558838
2013DU	p.Arg1109Leu	NA	NA	Heat stroke	NA	NA	23558838
2013IT	MHS	M	25	Exertional heat stroke, Exercise-induced rhabdomyolysis	Survival	25	24004393
2014GS	p.Arg2454Cys	M	30	Heat-induced rhabdomyolysis, Muscle cramps	Survival	30	25611019
2014GS	p.Arg2454Cys	M	30	Exercise-induced rhabdomyolysis	Survival	30	25611019
2014HT	p.Ala3407Ser	M	36	Fever-induced rhabdomyolysis, Exercise-induced Myalgia	Survival	52	26972305
2015BK	p.Arg492His	NA	NA	Exertional heat illness	NA	NA	25658027
2015BK	p.Leu4282Val	NA	NA	Exertional heat illness	NA	NA	25658027
2015BK	p.Gln3756Glu	NA	NA	Exertional heat illness	NA	NA	25658027
2015BK	p.Ile3253Thr	NA	NA	Exertional heat illness	NA	NA	25658027
2015BK	p.Gly2060Cys p.Pro1787Leu	NA	NA	Exertional heat illness	NA	NA	25658027
2015BK	p.Gly2060Cys p.Glu3583Gln	NA	NA	Exertional heat illness	NA	NA	25658027
2015BK	p.Gly2060Cys p.Gln3756Glu	NA	NA	Exertional heat illness	NA	NA	25658027
2015BK	p.Gly2060Cys p.Ala4331Thr	NA	NA	Exertional heat illness	NA	NA	25658027
2015BK	p.Gly2060Cys	NA	NA	Exertional heat illness	NA	NA	25658027
2015BK	p.Gly2060Cys	NA	NA	Exertional heat illness	NA	NA	25658027
2015BK	p.Gly2060Cys	NA	NA	Exertional heat illness	NA	NA	25658027
2015BK	p.Pro1787Leu p.Gly2060Cys p.Ala4295Val	NA	NA	Exertional heat illness	NA	NA	25658027
2015BK	p.Ser1342Gly p.His3981Tyr	NA	NA	Exertional heat illness	NA	NA	25658027
2015BK	p.Ser1342Gly	NA	NA	Exertional heat illness	NA	NA	25658027
2015GC	p.Arg830Trp	M	27	Heat stroke, Exercise-induced rhabdomyolysis	Survival	27	25960145
2015GC	c.12282+57_12282+60delins238 intron 89	F	18	Rhabdomyolysis	Survival	18	25960145
2015GC	p.Gly2434Arg	F	16	Exercise-induced rhabdomyolysis	Survival	16	25960145
2015GC	p.Thr2206Met	M	19	Exercise-induced rhabdomyolysis	Survival	19	25960145
2015IA	p.Lys1393Arg	M	30	Exertional heat stroke, Exercise-induced rhabdomyolysis	Survival	30	26565425
2016HN	p.Arg3167X p.His4729Pro	F	4.5	Rhabdomyolysis, Muscle rigidity, Fever	Survival	6	26951757
2016HS	p.Val4438Gly	NA	NA	Exertional heat stroke	NA	NA	26994242
2016HS	p.Ile3253Thr	NA	NA	Exertional heat stroke	NA	NA	26994242
2016HS	p.Val3088Met	NA	NA	Exertional heat stroke	NA	NA	26994242
2016HS	p.Gly2434Arg	NA	NA	Exertional heat stroke	NA	NA	26994242
2016HS	p.Arg1109Lys	NA	NA	Exertional heat stroke	NA	NA	26994242
2016JM	p.Lys1393Arg	M	33	Heat and exercise-induced rhabdomyolysis, Myalgia (severe), Muscle stiffness, Repeated fever	Survival	35	22908400
2016JU	p.Ile2321Val p.Val4849Ile	M	14	Exercise-induced rhabdomyolysis, Viral infection symptoms	Survival	22	26972305
2017BS	p.Ala933Thr; p.Ala1352Gly	M	NA	Exercise-induced rhabdomyolysis, Viral infection-induced rhabdomyolysis	Survival	NA	28326467
2017BS	p.Val4849Ile	M	NA	Delayed rhabdomyolysis (over 24 hours after anesthesia)	Survival	NA	28326467
2017BS	p.Thr4288Ala4290dup	M	11	Viral infection-induced rhabdomyolysis	Survival	11	28326467
2017BS	p.Gly2434Arg	M	NA	Delayed rhabdomyolysis (over 24 hours after anesthesia)	Survival	NA	28326467
2019GB	p.Gly159Arg	M	12	Recurrent heat stroke x3, Muscle weakness, Fever, Flu-like symptoms, Death	Fetal	16	30805902
2019GB	p.Gly159Arg	M	28	Febrile illness, Hyperthermia, Death	Fetal	28	30805902
NV3	p.Arg830Trp p.Ala3407Thr	M	27	Exercise-induced rhabdomyolysis	Survival	36	RUMC
NV6	p.Gly3561Arg	M	24	Exercise-induced rhabdomyolysis	Survival	28	RUMC
a. Age of patients at the time of initial symptom observation; b. Age of patients at the time of last survival observation; MHS, Malignant Hyperthermia Susceptibility; RYR1, Ryanodine Receptor Type I; Data sources are standard PubMed Identifiers (PMIDs); NA, Not Available.
