# Supplementary material for: Adaptive thermogenesis enhances the life-threatening response to heat in mice with an Ryr1 mutation
Source: Nat Commun. 2020 Oct 9;11:5099. doi: 10.1038/s41467-020-18865-z (PMC7547078; doi:10.1038/s41467-020-18865-z)
Supplement: Supplementary file 6 — Supplementary Data 4 [file 41467_2020_18865_MOESM6_ESM.xlsx]

## Sheet: Supplementary Table 4
Supplementary Table 4 | Proteomics in filtered serum of Y524S mice assesed with MS
Gene Symbol	%WT	p-value
A2m	0.00384123	0.217846
Actb	0.134118	0.00623238
Actc1	0.101784	0.167664
Actn1	0.0107143	0.050331
Actn4	0.0115385	0.0325115
Aldoa	0.0164835	0.373901
Anxa2	0.000681818	2.53325e-05
Arhgdia	0.00534759	0.184009
C3	3.14286	0.223275
Cand1	0.0294118	0.373901
Cct5	0.00499168	0.158571
Ckb	0.00115385	0.00799867
Cltc	0.0211268	0.373901
Col1a1	0.368553	0.157475
Cs	0.00115296	0.373901
Dock2	0.000172394	0.373901
Dusp13	0.0148515	0.373901
Eef1g	0.00115385	0.000202957
Eno1	0.303483	0.538125
Eno1b	0.303483	0.538125
Eno2	40.6667	0.373901
Eno3	0.037625	0.0428173
F13a1	0.0440611	0.393579
Fcgbp	0.000405296	0.373901
Fga	0.173231	0.398483
Flg	0.00374065	0.373901
Flna	0.00214286	0.0250659
G6pd2	0.0148515	0.373901
Gm10334	0.438819	0.431737
Gm12657	0.000294118	0.229646
Gm5771	1.81248	0.223673
Got1	0.14821	0.264539
Got2	0.129815	0.435832
H2afj	0.000789058	0.373901
H3f3a	0.000241935	0.218542
H3f3b	0.000241935	0.218542
H3f3c	0.000241935	0.218542
Hbb-b1	0.1796	0.008597
Hbb-b2	0.280621	0.270565
Hbb-bs	0.178868	0.00740402
Hist1h2ab	0.000789058	0.373901
Hist1h2ac	0.000789058	0.373901
Hist1h2ad	0.000789058	0.373901
Hist1h2ae	0.000789058	0.373901
Hist1h2af	0.000789058	0.373901
Hist1h2ag	0.000789058	0.373901
Hist1h2ai	0.000789058	0.373901
Hist1h2an	0.000789058	0.373901
Hist1h2ao	0.000789058	0.373901
Hist1h2ap	0.000789058	0.373901
Hist1h3a	0.000241935	0.218542
Hist1h3b	0.000241935	0.218542
Hist1h3c	0.000241935	0.218542
Hist1h3d	0.000241935	0.218542
Hist1h3e	0.000241935	0.218542
Hist1h3f	0.000241935	0.218542
Hist1h4a	0.0211268	0.373901
Hist1h4b	0.0211268	0.373901
Hist1h4c	0.0211268	0.373901
Hist1h4d	0.0211268	0.373901
Hist1h4h	0.0211268	0.373901
Hist1h4i	0.0211268	0.373901
Hist1h4j	0.0211268	0.373901
Hist1h4k	0.0211268	0.373901
Hist1h4m	0.0211268	0.373901
Hist1h4n	0.0211268	0.373901
Hist2h3b	0.000241935	0.218542
Hist2h3c1	0.000384615	0.222263
Hist2h3c2	0.000241935	0.218542
Hist2h4	0.0211268	0.373901
Hist3h2a	0.000789058	0.373901
Hist4h4	0.0211268	0.373901
Hnrnpd	0.000555453	0.247935
Hnrnph1	0.0164835	0.373901
Hnrnph2	0.0148515	0.373901
Hsp90aa1	0.205919	0.249692
Hsp90ab1	0.144303	0.102184
Hspa2	0.300017	0.526982
Hspa5	0.000123967	0.167834
Hspa8	0.108123	0.000808238
Itih5	0.33795	0.33396
Klk5	1.31687	0.809842
Krt10	0.326145	0.197184
Krt14	0.578097	0.600336
Krt2	0.000999667	0.117884
Krt5	0.0995262	0.41754
Krt6a	72.2822	0.187327
Krt73	0.52085	0.50642
Krt75	18.8218	0.39757
Krt76	1267.33	0.373901
Krt77	0.460094	0.35557
Krt78	0.28125	0.180754
Ldha	0.000416667	0.00142086
Ldhb	0.000832871	0.373901
Mb	0.122593	0.431525
Mif	0.000999334	0.373901
Mpo	0.00214133	0.183743
Mug1	0.0623077	0.0960888
Myl2	4.9604	0.476146
Myom2	0.0115385	0.0420533
Nme2	0.000832871	0.373901
Paics	0.0406757	0.0712631
Pgk1	0.000833102	0.299267
Pigr	1	1
Pkm	0.0763079	0.202051
Pls3	0.0245902	0.373901
Pomc	4933.67	0.117278
Prdx1	0.000483793	0.286759
Prss1	1.84312	0.211616
Prss3	1.01892	0.936219
Samd9l	3.84606e-05	0.373901
Sdpr	0.000249979	0.318337
Serpina1a	0.0355325	0.0245911
Serpina1d	0.0355325	0.0245911
Serpina3c	0.00384615	0.0210652
Serpina3g	0.00535714	0.000154236
Serpina3m	0.00384615	0.0210652
Serpina3n	0.00394737	0.0273017
Sfn	0.00107066	0.373901
Shprh	334	0.373901
Snx5	0.000999334	0.373901
Spp1	0.765217	0.210831
Tmprss13	1.1688	0.904623
Tmsb10	1.82925e-05	0.373901
Tmsb4x	0.195338	0.411387
Tnnc1	0.00055535	0.373901
Tpi1	0.000517241	0.0222953
Trap1	0.390862	0.271121
Trf	0.0676351	0.285861
Try4	1.81248	0.223673
Ttn	0.428571	0.205106
Tuba1a	0.0598628	0.00863404
Tuba1c	0.0598628	0.00863404
Tubb2a	0.118529	0.428637
Tubb2b	0.0543637	0.135135
Tubb4b	87	0.218754
Tubb5	0.00996145	0.322079
Uba52	0.0014985	0.373901
Ubb	0.00498339	0.373901
Ubc	0.0148515	0.373901
Vps16	0.00746269	0.373901
Ywhab	0.00187266	0.373901
Ywhae	0.00374065	0.373901
Ywhaq	0.00187266	0.373901
Ywhaz	0.000483871	0.0314318
MS, Mass Spectrometry
P values are indicated as analyzed by two-sided unpaired t-test without adjustment for multiple comparisons
