# Supplementary material for: Adaptive thermogenesis enhances the life-threatening response to heat in mice with an Ryr1 mutation
Source: Nat Commun. 2020 Oct 9;11:5099. doi: 10.1038/s41467-020-18865-z (PMC7547078; doi:10.1038/s41467-020-18865-z)
Supplement: Supplementary file 7 — Supplementary Data 5 [file 41467_2020_18865_MOESM7_ESM.zip]

Archive with 36 entries (34 files):
- Manuscript Source Data/
- Manuscript Source Data/.DS_Store
- __MACOSX/Manuscript Source Data/._.DS_Store
- Manuscript Source Data/Section 2 Temperature.pzfx
- __MACOSX/Manuscript Source Data/._Section 2 Temperature.pzfx
- Manuscript Source Data/Section 4 Brown Fat PET.pzfx
- __MACOSX/Manuscript Source Data/._Section 4 Brown Fat PET.pzfx
- Manuscript Source Data/Others/
- Manuscript Source Data/Section 3 Brown Fat Heat M.pzfx
- __MACOSX/Manuscript Source Data/._Section 3 Brown Fat Heat M.pzfx
- Manuscript Source Data/Section 1 Human Mouse.pzfx
- __MACOSX/Manuscript Source Data/._Section 1 Human Mouse.pzfx
- Manuscript Source Data/Section 7 Model.pptx
- __MACOSX/Manuscript Source Data/._Section 7 Model.pptx
- Manuscript Source Data/Section 6 Lactate UCP1.pzfx
- __MACOSX/Manuscript Source Data/._Section 6 Lactate UCP1.pzfx
- Manuscript Source Data/Section 5 Muscle Lactate.pzfx
- __MACOSX/Manuscript Source Data/._Section 5 Muscle Lactate.pzfx
- Manuscript Source Data/Section 7 Human Lactate UCP1.pzfx
- __MACOSX/Manuscript Source Data/._Section 7 Human Lactate UCP1.pzfx
- Manuscript Source Data/Others/.DS_Store
- __MACOSX/Manuscript Source Data/Others/._.DS_Store
- Manuscript Source Data/Others/Supplemental Table Antibodies.xlsx
- __MACOSX/Manuscript Source Data/Others/._Supplemental Table Antibodies.xlsx
- Manuscript Source Data/Others/Supplementary Table 1 Combined.docx
- __MACOSX/Manuscript Source Data/Others/._Supplementary Table 1 Combined.docx
- Manuscript Source Data/Others/Supplemental Table Patients.xlsx
- __MACOSX/Manuscript Source Data/Others/._Supplemental Table Patients.xlsx
- Manuscript Source Data/Others/Supplemental Table RPPA.xlsx
- __MACOSX/Manuscript Source Data/Others/._Supplemental Table RPPA.xlsx
- Manuscript Source Data/Others/Supplementary Table 2 Combined.docx
- __MACOSX/Manuscript Source Data/Others/._Supplementary Table 2 Combined.docx
- Manuscript Source Data/Others/RYR1 Structures.pptx
- __MACOSX/Manuscript Source Data/Others/._RYR1 Structures.pptx
- Manuscript Source Data/Others/Supplemental Table iBAQ Serum.xlsx
- __MACOSX/Manuscript Source Data/Others/._Supplemental Table iBAQ Serum.xlsx
