# Supplementary material for: Adaptive thermogenesis enhances the life-threatening response to heat in mice with an Ryr1 mutation
Source: Nat Commun. 2020 Oct 9;11:5099. doi: 10.1038/s41467-020-18865-z (PMC7547078; doi:10.1038/s41467-020-18865-z)
Supplement: Supplementary file 7 — Supplementary Data 5 [file 41467_2020_18865_MOESM7_ESM.zip › Manuscript Source Data/Others/Supplemental Table Antibodies.xlsx]

## Sheet: Sheet1
Supplementary Material Table | Antibodies
Antibody	Supplier	WB Dilution	IF Dilution	FC Dilution	Catalogue No.
UCP1 (Mouse)	Abcam	1:1000	1:400	NA	AB10983
UCP1 (Human/Mouse)	Invitrogen	1:1000	NA	NA	PA1-24894
EBF2	Bioss	NA	NA	1:50	BS-11740R-A647
VDAC	Cell Signaling	1:1000	NA	NA	4866S
SIRT3	Cell Signaling	1:1000	NA	NA	5490S
MFN2	Cell Signaling	1:1000	NA	NA	9482S
CYC	Cell Signaling	1:1000	NA	NA	4280
Tubulin	DSHB	1:500	NA	NA	6G7
CD140a	eBioscience	NA	NA	1:400	12-1401-81
PGC1a	NOVUS Biologicals	1:1000	NA	NA	NBP1-04676
CD36	NOVUS Biologicals	NA	1:200	NA	NB110-59724
MnSOD	Santa Cruz	1:500	NA	NA	SC-133254
CaMKK-beta	GeneTex	1:1000	NA	NA	GTX108305
p-CaMKK-beta (Ser511)	Cell Signaling	1:1000	NA	NA	12818S
FATP1	Santa Cruz	NA	1:100	NA	SC-25541
					1/1
WB, Western blotting
IF, immunofluorescence staining
FC, Flow cytometry
Abcam (Cambridge, MA, United States)
Invitrogen (Carlsbad, CA, United States)
Bioss (Woburn, MA, United States)
Cell Siganling (Danvers, MA, United States)
DSHB (Iowa City, IA, United States)
eBioscience (San Diego, CA, United States)
NOVUS Biologicals (Littleton, CO, United States)
BD Biosciences (San Jose, CA, United States)
Santa Cruz Biotechnology (Dallas, TX, United States)
GeneTex (Irvine, CA, United States)
