# Supplementary material for: Adaptive thermogenesis enhances the life-threatening response to heat in mice with an Ryr1 mutation
Source: Nat Commun. 2020 Oct 9;11:5099. doi: 10.1038/s41467-020-18865-z (PMC7547078; doi:10.1038/s41467-020-18865-z)
Supplement: Supplementary file 7 — Supplementary Data 5 [file 41467_2020_18865_MOESM7_ESM.zip › Manuscript Source Data/Others/Supplemental Table Patients.xlsx]

## Sheet: Patient Database
	Source	Database ID	Family ID	RYR1 Variants	Gender	Symptomatic Age	Symptom Description	Symptom Description	Symptom Description	Symptom Description	Symptom Description	Symptoms		Count		Survival Outcome	Age
	Sheila Riazi	SR1	A132	p.Lys1393Arg	M	19	Heat sensitivity					Heat sensitivity				Survival	19
	Sheila Riazi	SR1	A132	p.Lys1393Arg	M	56	Heat sensitivity					Heat sensitivity				Survival	56
	Sheila Riazi	SR2	A37	p.Phe4808Asn	M	42	Heat sensitivity	Myalgia				Heat sensitivity, Myalgia				Survival	42
	Sheila Riazi	SR3	B42	p.Gly2060Cys p.Arg2126Gln	M	43	Heat sensitivity	Myalgia				Heat sensitivity, Myalgia				Survival	43
	Sheila Riazi	SR4	B248	p.Cys810Gly	M	42	Heat sensitivity	Muscle cramps				Heat sensitivity, Muscle cramps				Survival	42
	Sheila Riazi	SR4	B248	p.Cys810Gly	F	65	Asymptomatic					Asymptomatic				Survival	65
	Sheila Riazi	SR5	B120	p.Ala140Thr	M	38	Heat sensitivity	Muscle cramps				Heat sensitivity, Muscle cramps				Survival	38
	Sheila Riazi	SR5	B120	p.Ala140Thr	F	54	Asymptomatic					Asymptomatic				Survival	54
	Sheila Riazi	SR5	B120	p.Ala140Thr	F	61	Asymptomatic					Asymptomatic				Survival	61
	Sheila Riazi	SR6	C20	p.Gly2434Arg	M	38	Heat sensitivity	Muscle cramps				Heat sensitivity, Muscle cramps				Survival	38
	Sheila Riazi	SR7	C235	p.His2204Gln	M	34	Heat induced rhabdomyolysis					Heat induced rhabdomyolysis				Survival	34
	Sheila Riazi	SR8	C213	p.Gly2434Arg	M	20	Heat induced rhabdomyolysis					Heat induced rhabdomyolysis				Survival	20
	Sheila Riazi	SR8	C213	p.Gly2434Arg	F	49	Asymptomatic					Asymptomatic				Survival	49
	Sheila Riazi	SR9	C210	P.Val2168Met	F	29	Repeated exercise induced rhabdomyolysis					Repeated exercise induced rhabdomyolysis				Survival	29
	Sheila Riazi	SR9	C210	P.Val2168Met	M	63	Heat sensitivity					Heat sensitivity				Survival	63
	Sheila Riazi	SR10	C101	p.Cys64Arg p.Ala3421Val	M	38	Heat sensitivity (extreme)	Heat stroke x1				Heat sensitivity (extreme), Heat stroke x1				Survival	38
	Sheila Riazi	SR10	C101	p.Cys64Arg p.Ala3421Val	F	45	Asymptomatic					Asymptomatic				Survival	45
	Sheila Riazi	SR10	C101	p.Cys64Arg p.Ala3421Val	F	51	Asymptomatic					Asymptomatic				Survival	51
	Sheila Riazi	SR10	C101	p.Cys64Arg p.Ala3421Val	F	10	Asymptomatic					Asymptomatic				Survival	10
	Sheila Riazi	SR10	C101	p.Cys64Arg p.Ala3421Val	F	14	Asymptomatic					Asymptomatic				Survival	14
	Sheila Riazi	SR10	C101	p.Cys64Arg p.Ala3421Val	F	16	Asymptomatic					Asymptomatic				Survival	16
	Sheila Riazi	SR10	C101	p.Cys64Arg p.Ala3421Val	F	19	Asymptomatic					Asymptomatic				Survival	19
	Sheila Riazi	SR10	C101	p.Cys64Arg p.Ala3421Val	F	13	Asymptomatic					Asymptomatic				Survival	13
	Sheila Riazi	SR10	C101	p.Cys64Arg p.Ala3421Val	M	15	Heat sensitivity					Heat sensitivity				Survival	15
	Sheila Riazi	SR10	C101	p.Cys64Arg p.Ala3421Val	M	12	Heat sensitivity					Heat sensitivity				Survival	12
	Sheila Riazi	SR11	C400	p.Arg401His	M	39	Heat sensitivity	Exercise induced rhabdomyolysis				Heat sensitivity, Exercise induced rhabdomyolysis				Survival	39
	Sheila Riazi	SR11	C400	p.Arg401His	M	42	Muscle cramps					Muscle cramps				Survival	68
	Sheila Riazi	SR11	C400	p.Arg401His	F	51	Asymptomatic					Asymptomatic				Survival	51
	Sheila Riazi	SR12	G330	p.Arg2454His	M	32	Heat sensitivity	Heat stroke x1	Muscle cramps			Heat sensitivity, Heat stroke x1, Muscle cramps		3		Survival	32
	Sheila Riazi	SR12	G330	p.Arg2454His	M	73	Asymptomatic					Asymptomatic				Survival	73
	Sheila Riazi	SR12	G330	p.Arg2454His	M	47	Heat sensitivity					Heat sensitivity				Survival	47
	Sheila Riazi	SR12	G330	p.Arg2454His	F	13	Asymptomatic					Asymptomatic				Survival	13
	Sheila Riazi	SR12	G330	p.Arg2454His	F	58	Asymptomatic					Asymptomatic				Survival	58
	Sheila Riazi	SR12	G330	p.Arg2454His	F	29	Asymptomatic					Asymptomatic				Survival	29
	Sheila Riazi	SR12	G330	p.Arg2454His	F	20	Asymptomatic					Asymptomatic				Survival	20
	Sheila Riazi	SR13	H114	p.Arg2454His	M	47	Heat sensitivity	Excessive Sweating				Heat sensitivity, Excessive Sweating				Survival	47
	Sheila Riazi	SR13	H114	p.Arg2454His	F	16	Asymptomatic					Asymptomatic				Survival	16
	Sheila Riazi	SR14	H151	p.Ala2731Ser	M	33	Heat induced stiffness	Exercise induced rhabdomyolysis				Heat induced stiffness, Exercise induced rhabdomyolysis				Survival	33
	Sheila Riazi	SR14	H151	p.Ala2731Ser	F	61	Asymptomatic					Asymptomatic				Survival	61
	Sheila Riazi	SR15	H360	p.Leu2695Arg	M	27	Heat sensitivity	Exertional rhadbomyolysis				Heat sensitivity, Exertional rhadbomyolysis				Survival	27
	Sheila Riazi	SR15	H360	p.Leu2695Arg	M	58	Heat sensitivity	Exercise sensitivity				Heat sensitivity, Exercise sensitivity				Survival	58
	Sheila Riazi	SR16	J14	p.Thr4288_Ala4290dup	M	5	Heat sensitivity	Exercise induced rhabdomyolysis				Heat sensitivity, Exercise induced rhabdomyolysis				Survival	5
	Sheila Riazi	SR16	J14	p.Thr4288_Ala4290dup	F	38	Asymptomatic					Asymptomatic				Survival	38
	Sheila Riazi	SR17	J198	p.Val4849Ile	M	39	Heat induced rhabdomyolysis	Exercise induced rhabdomyolysis				Heat induced rhabdomyolysis, Exercise induced rhabdomyolysis				Survival	39
	Sheila Riazi	SR17	J198	p.Val4849Ile	M	32	Exertional rhadbomyolysis					Exertional rhadbomyolysis				Survival	32
	Sheila Riazi	SR17	J198	p.Val4849Ile	F	61	Asymptomatic					Asymptomatic				Survival	61
	Sheila Riazi	SR18	K147	p.Arg4861His	M	14	Heat induced rhabdomyolysis					Heat induced rhabdomyolysis				Survival	14
	Sheila Riazi	SR18	K147	p.Arg4861His	M	13	Heat sensitivity					Heat sensitivity				Survival	13
	Sheila Riazi	SR19	C217	p.Glu176Lys	M	25	Heat sensitivity	Exercise induced rhabdomyolysis				Heat sensitivity, Exercise induced rhabdomyolysis				Survival	25
	Sheila Riazi	SR19	C217	p.Glu176Lys	M	24	Myopathic					Myopathic				Survival	24
	Sheila Riazi	SR19	C217	p.Glu176Lys	M	51	Asymptomatic					Asymptomatic				Survival	51
	Sheila Riazi	SR20	L96	p.Arg4737Trp	M	25	Heat sensitivity	Excessive myalgia with heat				Heat sensitivity, Excessive myalgia with heat				Survival	25
	Sheila Riazi	SR20	L96	p.Arg4737Trp	F	21	Asymptomatic					Asymptomatic				Survival	21
	Sheila Riazi	SR20	L96	p.Arg4737Trp	F	26	Asymptomatic					Asymptomatic				Survival	26
	Sheila Riazi	SR20	L96	p.Arg4737Trp	M	22	Heat sensitivity					Heat sensitivity				Survival	22
	Sheila Riazi	SR20	L96	p.Arg4737Trp	M	29	Heat sensitivity					Heat sensitivity				Survival	29
	Sheila Riazi	SR21	L115	p.Met2101Lys	M	43	Heat sensitivity	Excessive Sweating				Heat sensitivity, Excessive Sweating				Survival	43
	Sheila Riazi	SR21	L115	p.Met2101Lys	F	50	Asymptomatic					Asymptomatic				Survival	50
	Sheila Riazi	SR22	M220	p.Gly341Arg	F	33	Heat sensitivity	Heat induced stiffness				Heat sensitivity, Heat induced stiffness				Survival	33
	Sheila Riazi	SR22	M220	p.Gly341Arg	F	27	Asymptomatic					Asymptomatic				Survival	27
	Sheila Riazi	SR22	M220	p.Gly341Arg	F	45	Asymptomatic					Asymptomatic				Survival	45
	Sheila Riazi	SR22	M220	p.Gly341Arg	M	27	Heat sensitivity	Muscle cramps				Heat sensitivity, Muscle cramps				Survival	27
	Sheila Riazi	SR22	M220	p.Gly341Arg	M	33	Heat sensitivity	Muscle cramps				Heat sensitivity, Muscle cramps				Survival	33
	Sheila Riazi	SR23	M219	p.Thr2206Met	M	41	Heat sensitivity	Muscle cramps				Heat sensitivity, Muscle cramps				Survival	41
	Sheila Riazi	SR23	M219	p.Thr2206Met	F	62	Asymptomatic					Asymptomatic				Survival	62
	Sheila Riazi	SR24	M233	p.Arg614Cys	M	34	Heat induced stiffness					Heat induced stiffness				Survival	34
	Sheila Riazi	SR24	M233	p.Arg614Cys	M	36	Heat sensitivity	Exercise induced rhabdomyolysis				Heat sensitivity, Exercise induced rhabdomyolysis				Survival	36
	Sheila Riazi	SR25	S214	p.Gly159Arg	M	12	Heat and exercise induced rhabdomyolysis	Heat stroke (x3)	Death			Heat and exercise induced rhabdomyolysis, Heat stroke (x3), Death				Fetal	16
	Sheila Riazi	SR25	S214	p.Gly159Arg	M	16	Heat sensitivity	Death				Heat sensitivity, Death				Fetal	16
	Sheila Riazi	SR25	S214	p.Gly159Arg	M	8	Heat sensitivity	Exercise sensitivity				Heat sensitivity, Exercise sensitivity				Survival	8
	Sheila Riazi	SR25	S214	p.Gly159Arg	F	44	Asymptomatic					Asymptomatic				Survival	44
	Sheila Riazi	SR25	S214	p.Gly159Arg	F	32	Asymptomatic					Asymptomatic				Survival	32
	Sheila Riazi	SR26	P181	p.Val2117Leu	M	46	Heat sensitivity	Muscle cramps				Heat sensitivity, Muscle cramps				Survival	46
	Sheila Riazi	SR27	D158	p.Gly2434Arg	M	34	Heat sensitivity	Myalgia				Heat sensitivity, Myalgia				Survival	34
	Sheila Riazi	SR27	D158	p.Gly2434Arg	F	65	Heat sensivitity					Heat sensivitity				Survival	65
	Sheila Riazi	SR28	G207	p.Arg2336His	M	43	Heat stroke	Heat sensivity				Heat stroke, Heat sensivity				Survival	43
	Sheila Riazi	SR28	G207	p.Arg2336His	F	NA	Asymptomatic					Asymptomatic				Survival	NA
	Sheila Riazi	SR29	H232	p.His223Arg	M	30	Heat exhaustion	Excessive sweating				Heat exhaustion, Excessive sweating				Survival	30
	Sheila Riazi	SR29	H232	p.His223Arg	F	56	Heat sensitivity					Heat sensitivity				Survival	56
	Sheila Riazi	SR30	R35	p.Glu1113Gly	M	57	Heat sensivitity	Muscle cramps				Heat sensivitity, Muscle cramps				Survival	57
	Sheila Riazi	SR30	R35	p.Glu1113Gly	M	33	Asymptomatic					Asymptomatic				Survival	33
	Sheila Riazi	SR31	V04	p.Arg2163His	M	35	Heat stroke	Exertiol rhabdomyolysis				Heat stroke, Exertiol rhabdomyolysis				Survival	35
	Sheila Riazi	R32	C215	p.Val3088Met	M	72	Heat sensitivity	Heat-induced muscle cramps				Heat sensitivity, Heat-induced muscle cramps				Survival	72
	Sheila Riazi	R32	C215	p.Val3088Met	F	46	Asymptomatic					Asymptomatic				Survival	46
	Sheila Riazi	R32	C215	p.Val3088Met	M	NA	Asymptomatic					Asymptomatic				Survival	NA
	Sheila Riazi	R33	P172	p.Arg682Gln	F	43	Heat sensitivity	Heat stroke	Muscle cramps			Heat sensitivity, Heat stroke				Survival	43
	Sheila Riazi	R33	P172	p.Arg682Gln	F	12	Heat sensitivity					Heat sensitivity				Survival	12
	Bamaga, A. K. et al. Neuromuscular conditions associated with malignant hyperthermia in paediatric patients: A 25-year retrospective study. Neuromuscul. Disord. 26, 201–206 (2016).	{Bamaga:2016hn}	{Bamaga:2016hn}	p.Arg3167X p.His4729Pro	F	4.5	Rhabdomyolysis	Muscle rigidity	Fever			Rhabdomyolysis, Muscle rigidity, Fever				Survival	6
	Brandom, B. W. et al. Ryanodine receptor type 1 gene variants in the malignant hyperthermia-susceptible population of the United States. Anesth. Analg. 116, 1078–1086 (2013).	{Brandom:2013du}	{Brandom:2013du}	p.Gly2434Arg	M	40	Exercise induced rhabdomyolysis					Exercise induced rhabdomyolysis				40	40
	Brandom, B. W. et al. Ryanodine receptor type 1 gene variants in the malignant hyperthermia-susceptible population of the United States. Anesth. Analg. 116, 1078–1086 (2013).	{Brandom:2013du}	{Brandom:2013du}	p.Arg614Cys	NA	NA	Heat stroke					Heat stroke				NA	NA
	Brandom, B. W. et al. Ryanodine receptor type 1 gene variants in the malignant hyperthermia-susceptible population of the United States. Anesth. Analg. 116, 1078–1086 (2013).	{Brandom:2013du}	{Brandom:2013du}	p.Arg614Cys	NA	NA	Heat stroke	Exercise-induced myalgia				Heat stroke, Exercise-induced myalgia				NA	NA
	Brandom, B. W. et al. Ryanodine receptor type 1 gene variants in the malignant hyperthermia-susceptible population of the United States. Anesth. Analg. 116, 1078–1086 (2013).	{Brandom:2013du}	{Brandom:2013du}	p.Arg975Trp	NA	NA	Heat intolerance	Exercise induced Myalgia	Muscle cramps			Heat intolerance, Exercise induced Myalgia, Muscle cramps				NA	NA
	Brandom, B. W. et al. Ryanodine receptor type 1 gene variants in the malignant hyperthermia-susceptible population of the United States. Anesth. Analg. 116, 1078–1086 (2013).	{Brandom:2013du}	{Brandom:2013du}	p.Arg1109Leu	NA	NA	Heat stroke					Heat stroke				NA	NA
	Brandom, B. W. et al. Ryanodine receptor type 1 gene variants in the malignant hyperthermia-susceptible population of the United States. Anesth. Analg. 116, 1078–1086 (2013).	{Brandom:2013du}	{Brandom:2013du}	p.Arg2454His	NA	NA	Heat intolerance	Exercise induced rhabdomyolysis				Heat intolerance, Exercise induced rhabdomyolysis				NA	NA
	Brown, R. L. et al. A novel ryanodine receptor mutation and genotype-phenotype correlation in a large malignant hyperthermia New Zealand Maori pedigree. Hum. Mol. Genet. 9, 1515–1524 (2000).	{Brown:2000tc}	{Brown:2000tc}	p.Thr4826Ile	F	0.75	Muscle rigidity	Death	Ferile			Muscle rigidity, Death, Ferile				Fetal	0.75
	Brown, R. L. et al. A novel ryanodine receptor mutation and genotype-phenotype correlation in a large malignant hyperthermia New Zealand Maori pedigree. Hum. Mol. Genet. 9, 1515–1524 (2000).	{Brown:2000tc}	{Brown:2000tc}	p.Thr4826Ile	F	2	Muscle rigidity	Death	Myalgia	Ferile		Muscle rigidity, Death, Myalgia				Fetal	2
	Capacchione, J. F. et al. Exertional rhabdomyolysis and malignant hyperthermia in a patient with ryanodine receptor type 1 gene, L-type calcium channel alpha-1 subunit gene, and calsequestrin-1 gene polymorphisms. Anesthesiology 112, 239–244 (2010).	{Capacchione:2010kp}	{Capacchione:2010kp}	p.Ser1342Gly	M	30	Exercise-induced rhabdomyolysis	Statin induced myopathy	Muscle cramps			Exercise-induced rhabdomyolysis, Statin induced myopathy , Muscle cramps				Survival	30
1	Davis, M. et al. Malignant hyperthermia associated with exercise-induced rhabdomyolysis or congenital abnormalities and a novel RYR1 mutation in New Zealand and Australian pedigrees. Br J Anaesth 88, 508–515 (2002).	{Davis:2002we}	{Davis:2002we}	p.Arg401Cys	F	NA	Exercise induced rhabdomyolysis	Myalgia	Muscle cramps			Exercise induced rhabdomyolysis, Myalgia, Muscle cramps				Survival	NA
1	Davis, M. et al. Malignant hyperthermia associated with exercise-induced rhabdomyolysis or congenital abnormalities and a novel RYR1 mutation in New Zealand and Australian pedigrees. Br J Anaesth 88, 508–515 (2002).	{Davis:2002we}	{Davis:2002we}	p.Arg401Cys	M	NA	Exercise induced rhabdomyolysis	Muscle cramps				Exercise induced rhabdomyolysis, Muscle cramps				Survival	NA
	Denborough, M. A. Heat stroke and malignant hyperpyrexia. Med. J. Aust. 1, 204–205 (1982).	{Denborough:1982tv}	{Denborough:1982tv}	MHS	M	19	Exertional heat stroke	Exercise induced rhabdomyolysis				Exertional heat stroke, Exercise induced rhabdomyolysis				Survival	19
	Dlamini, N. et al. Mutations in RYR1 are a common cause of exertional myalgia and rhabdomyolysis. Neuromuscul. Disord. 23, 540–548 (2013).	{Dlamini:2013dm}	{Dlamini:2013dm}	c.957+5_957+29del (intron)	M	14	Exercise induced rhabdomyolysis	Myalgia	Muscle stiffness			Exercise induced rhabdomyolysis, Myalgia, Muscle stiffness				Survival	21
	Dlamini, N. et al. Mutations in RYR1 are a common cause of exertional myalgia and rhabdomyolysis. Neuromuscul. Disord. 23, 540–548 (2013).	{Dlamini:2013dm}	{Dlamini:2013dm}	p.Lys1393Arg	M	34	Heat intolerance	Exercise induced rhabdomyolysis	Myalgia	Muscle stiffness		Heat intolerance, Exercise induced rhabdomyolysis, Myalgia, Muscle stiffness		4		Survival	36
	Dlamini, N. et al. Mutations in RYR1 are a common cause of exertional myalgia and rhabdomyolysis. Neuromuscul. Disord. 23, 540–548 (2013).	{Dlamini:2013dm}	{Dlamini:2013dm}	p.Lys1393Arg p.Arg4737Gln	M	34	Exercise induced rhabdomyolysis	Myalgia	Muscle cramps			Exercise induced rhabdomyolysis, Myalgia, Muscle cramps				Survival	70
	Dlamini, N. et al. Mutations in RYR1 are a common cause of exertional myalgia and rhabdomyolysis. Neuromuscul. Disord. 23, 540–548 (2013).	{Dlamini:2013dm}	{Dlamini:2013dm}	p.Asp2129Asn	M	61	Exercise induced rhabdomyolysis	Myalgia				Exercise induced rhabdomyolysis, Myalgia				Survival	68
	Dlamini, N. et al. Mutations in RYR1 are a common cause of exertional myalgia and rhabdomyolysis. Neuromuscul. Disord. 23, 540–548 (2013).	{Dlamini:2013dm}	{Dlamini:2013dm}	p.Gly2132Ser	M	31	Exercise induced rhabdomyolysis	Myalgia	Muscle cramps			Exercise induced rhabdomyolysis, Myalgia, Muscle cramps				Survival	35
	Dlamini, N. et al. Mutations in RYR1 are a common cause of exertional myalgia and rhabdomyolysis. Neuromuscul. Disord. 23, 540–548 (2013).	{Dlamini:2013dm}	{Dlamini:2013dm}	p.Tyr2426Cys	M	36	Heat intolerance	Exercise induced rhabdomyolysis	Myalgia			Heat intolerance, Exercise induced rhabdomyolysis, Myalgia				Survival	46
	Dlamini, N. et al. Mutations in RYR1 are a common cause of exertional myalgia and rhabdomyolysis. Neuromuscul. Disord. 23, 540–548 (2013).	{Dlamini:2013dm}	{Dlamini:2013dm}	p.Gly2434Arg	M	21	Exercise induced rhabdomyolysis	Myalgia				Exercise induced rhabdomyolysis, Myalgia				Survival	21
	Dlamini, N. et al. Mutations in RYR1 are a common cause of exertional myalgia and rhabdomyolysis. Neuromuscul. Disord. 23, 540–548 (2013).	{Dlamini:2013dm}	{Dlamini:2013dm}	p.Thr4288_Ala4290dup	M	10	Heat intolerance	Exercise induced rhabdomyolysis	Myalgia			Heat intolerance, Exercise induced rhabdomyolysis, Myalgia				Survival	10
	Dlamini, N. et al. Mutations in RYR1 are a common cause of exertional myalgia and rhabdomyolysis. Neuromuscul. Disord. 23, 540–548 (2013).	{Dlamini:2013dm}	{Dlamini:2013dm}	p.Thr4288_Ala4290dup	M	15	Heat intolerance	Exercise induced rhabdomyolysis	Muscle cramps			Heat intolerance, Exercise induced rhabdomyolysis, Muscle cramps				Survival	17
	Dlamini, N. et al. Mutations in RYR1 are a common cause of exertional myalgia and rhabdomyolysis. Neuromuscul. Disord. 23, 540–548 (2013).	{Dlamini:2013dm}	{Dlamini:2013dm}	p.Thr4288_Ala4290dup	M	11	Exercise induced Myalgia	Muscle stiffness				Exercise induced Myalgia, Muscle stiffness				Survival	13
	Dlamini, N. et al. Mutations in RYR1 are a common cause of exertional myalgia and rhabdomyolysis. Neuromuscul. Disord. 23, 540–548 (2013).	{Dlamini:2013dm}	{Dlamini:2013dm}	p.Thr4288_Ala4290dup	M	11	Exercise induced rhabdomyolysis	Myalgia				Exercise induced rhabdomyolysis, Myalgia				Survival	19
	Dlamini, N. et al. Mutations in RYR1 are a common cause of exertional myalgia and rhabdomyolysis. Neuromuscul. Disord. 23, 540–548 (2013).	{Dlamini:2013dm}	{Dlamini:2013dm}	p.Pro1787Leu p.Ala4295Val	F	15	Exercise induced Myalgia	Muscle cramps	Muscle stiffness			Exercise induced Myalgia, Muscle cramps, Muscle stiffness				Survival	21
1	Fiszer, D. et al. Next-generation Sequencing of RYR1 and CACNA1S in Malignant Hyperthermia and Exertional Heat Illness. Anesthesiology 122, 1033–1046 (2015).	{Fiszer:2015bk}	{Fiszer:2015bk}	p.Leu4282Val	NA	NA	Exertional heat illness					Exertional heat illness				NA	NA
1	Fiszer, D. et al. Next-generation Sequencing of RYR1 and CACNA1S in Malignant Hyperthermia and Exertional Heat Illness. Anesthesiology 122, 1033–1046 (2015).	{Fiszer:2015bk}	{Fiszer:2015bk}	p.Pro1787Leu p.Gly2060Cys p.Ala4295Val	NA	NA	Exertional heat illness					Exertional heat illness				NA	NA
1	Fiszer, D. et al. Next-generation Sequencing of RYR1 and CACNA1S in Malignant Hyperthermia and Exertional Heat Illness. Anesthesiology 122, 1033–1046 (2015).	{Fiszer:2015bk}	{Fiszer:2015bk}	p.Gln3756Glu	NA	NA	Exertional heat illness					Exertional heat illness				NA	NA
1	Fiszer, D. et al. Next-generation Sequencing of RYR1 and CACNA1S in Malignant Hyperthermia and Exertional Heat Illness. Anesthesiology 122, 1033–1046 (2015).	{Fiszer:2015bk}	{Fiszer:2015bk}	p.Gly2060Cys p.Ala4331Thr	NA	NA	Exertional heat illness					Exertional heat illness				NA	NA
1	Fiszer, D. et al. Next-generation Sequencing of RYR1 and CACNA1S in Malignant Hyperthermia and Exertional Heat Illness. Anesthesiology 122, 1033–1046 (2015).	{Fiszer:2015bk}	{Fiszer:2015bk}	p.Gly2060Cys p.Glu3583Gln	NA	NA	Exertional heat illness					Exertional heat illness				NA	NA
1	Fiszer, D. et al. Next-generation Sequencing of RYR1 and CACNA1S in Malignant Hyperthermia and Exertional Heat Illness. Anesthesiology 122, 1033–1046 (2015).	{Fiszer:2015bk}	{Fiszer:2015bk}	p.Gly2060Cys p.Pro1787Leu	NA	NA	Exertional heat illness					Exertional heat illness				NA	NA
1	Fiszer, D. et al. Next-generation Sequencing of RYR1 and CACNA1S in Malignant Hyperthermia and Exertional Heat Illness. Anesthesiology 122, 1033–1046 (2015).	{Fiszer:2015bk}	{Fiszer:2015bk}	p.Gly2060Cys	NA	NA	Exertional heat illness					Exertional heat illness				NA	NA
1	Fiszer, D. et al. Next-generation Sequencing of RYR1 and CACNA1S in Malignant Hyperthermia and Exertional Heat Illness. Anesthesiology 122, 1033–1046 (2015).	{Fiszer:2015bk}	{Fiszer:2015bk}	p.Gly2060Cys	NA	NA	Exertional heat illness					Exertional heat illness				NA	NA
1	Fiszer, D. et al. Next-generation Sequencing of RYR1 and CACNA1S in Malignant Hyperthermia and Exertional Heat Illness. Anesthesiology 122, 1033–1046 (2015).	{Fiszer:2015bk}	{Fiszer:2015bk}	p.Gly2060Cys	NA	NA	Exertional heat illness					Exertional heat illness				NA	NA
1	Fiszer, D. et al. Next-generation Sequencing of RYR1 and CACNA1S in Malignant Hyperthermia and Exertional Heat Illness. Anesthesiology 122, 1033–1046 (2015).	{Fiszer:2015bk}	{Fiszer:2015bk}	p.Ser1342Gly p.His3981Tyr	NA	NA	Exertional heat illness					Exertional heat illness				NA	NA
1	Fiszer, D. et al. Next-generation Sequencing of RYR1 and CACNA1S in Malignant Hyperthermia and Exertional Heat Illness. Anesthesiology 122, 1033–1046 (2015).	{Fiszer:2015bk}	{Fiszer:2015bk}	p.Gly2060Cys p.Gln3756Glu	NA	NA	Exertional heat illness					Exertional heat illness				NA	NA
1	Fiszer, D. et al. Next-generation Sequencing of RYR1 and CACNA1S in Malignant Hyperthermia and Exertional Heat Illness. Anesthesiology 122, 1033–1046 (2015).	{Fiszer:2015bk}	{Fiszer:2015bk}	p.Ser1342Gly	NA	NA	Exertional heat illness					Exertional heat illness				NA	NA
1	Fiszer, D. et al. Next-generation Sequencing of RYR1 and CACNA1S in Malignant Hyperthermia and Exertional Heat Illness. Anesthesiology 122, 1033–1046 (2015).	{Fiszer:2015bk}	{Fiszer:2015bk}	p.Ile3253Thr	NA	NA	Exertional heat illness					Exertional heat illness				NA	NA
1	Fiszer, D. et al. Next-generation Sequencing of RYR1 and CACNA1S in Malignant Hyperthermia and Exertional Heat Illness. Anesthesiology 122, 1033–1046 (2015).	{Fiszer:2015bk}	{Fiszer:2015bk}	p.Arg492His	NA	NA	Exertional heat illness					Exertional heat illness				NA	NA
1	Gener, B., Burns, J. M., Griffin, S. & Boyer, E. W. Administration of ondansetron is associated with lethal outcome. Pediatrics 125, e1514–7 (2010).	{Gener:2010gr}	{Gener:2010gr}	p.Arg3983His	M	5.5	Ordansetron induced MH-like response	Muscle rigidity	Death			Ordansetron induced MH-like response, Muscle rigidity, Death				Fetal	5.5
	Gronert, G. A., Thompson, R. L. & Onofrio, B. M. Human malignant hyperthermia: awake episodes and correction by dantrolene. Anesth. Analg. 59, 377–378 (1980).	{Gronert:1980ug}	{Gronert:1980ug}	MHS	M	22	Stress induced fever	Exercise induced rhabdomyolysis	Extreme sweating			Stress induced fever, Exercise induced rhabdomyolysis, Extreme sweating				Survival	42
1	Groom, L. et al. Identical de novo mutation in the type 1 ryanodine receptor gene associated with fatal, stress-induced malignant hyperthermia in two unrelated families. Anesthesiology 115, 938–945 (2011).	{Groom:2011dt}	{Groom:2011dt}	p.Arg3983Cys	M	1.66	Heat sensitivity	Muscle rigidity	Muscle cramps	Death		Heat sensitivity, Muscle rigidity, Muscle cramps, Death				Fetal	9
1	Groom, L. et al. Identical de novo mutation in the type 1 ryanodine receptor gene associated with fatal, stress-induced malignant hyperthermia in two unrelated families. Anesthesiology 115, 938–945 (2011).	{Groom:2011dt}	{Groom:2011dt}	p.Arg3983Cys Asp4505His	F	4	Muscle rigidity	Viral infection triggered rhabdomyolysis	Death			Muscle rigidity, Viral infection triggered rhabdomyolysis, Death				Fetal	6
	Hackl, W., Winkler, M., Mauritz, W., Sporn, P. & Steinbereithner, K. Muscle biopsy for diagnosis of malignant hyperthermia susceptibility in two patients with severe exercise-induced myolysis. Br J Anaesth 66, 138–140 (1991).	{Hackl:1991tu}	{Hackl:1991tu}	MHS	M	28	Exertional heat stroke	Exercise induced rhabdomyolysis				Exertional heat stroke, Exercise induced rhabdomyolysis				Survival	28
	Hopkins, P. M., Ellis, F. R. & Halsall, P. J. Evidence for related myopathies in exertional heat stroke and malignant hyperthermia. Lancet 338, 1491–1492 (1991).	{Hopkins:1991wy}	{Hopkins:1991wy}	MHE	M	19	Exertional heat stroke	Exercise induced rhabdomyolysis				Exertional heat stroke, Exercise induced rhabdomyolysis				Survival	19
	Hopkins, P. M., Ellis, F. R. & Halsall, P. J. Evidence for related myopathies in exertional heat stroke and malignant hyperthermia. Lancet 338, 1491–1492 (1991).	{Hopkins:1991wy}	{Hopkins:1991wy}	MHE	M	18	Heat intolerance x2	Exertional heat stroke				Heat intolerance x2, Exertional heat stroke				Survival	23
	Horga, A., Quinlivan R. Is it time to take the heat out of the problem? Neuromuscular Disease. 225-228 (2016).	{Horga:2016jm}	{Horga:2016jm}	p.Lys1393Arg	M	33	Heat induced rhabdomyolysis	Exercise-induced rhabdomyolysis	Myalgia (severe)	Muscle stiffness	Repeated fever	Heat induced rhabdomyolysis, Exercise-induced rhabdomyolysis, Myalgia (severe), Muscle stiffness, Repeated fever				Survival	35
	Köchling, A., Wappler, F., Winkler, G. & Schulte am Esch, J. S. Rhabdomyolysis following severe physical exercise in a patient with predisposition to malignant hyperthermia. Anaesth Intensive Care 26, 315–318 (1998).	{Kochling:1998vz}	{Kochling:1998vz}	MHS	M	21	Exertional heat stroke	Exercise induced rhabdomyolysis				Exertional heat stroke, Exercise induced rhabdomyolysis				Survival	21
	Kraeva, N., Sapa, A., Dowling, J. J. & Riazi, S. Malignant hyperthermia susceptibility in patients with exertional rhabdomyolysis: a retrospective cohort study and updated systematic review. Can J Anaesth 64, 736–743 (2017).	{Kraeva:2017bs}	{Kraeva:2017bs}	p.Ala933Thr; p.Ala1352Gly	M	NA	Exercise-induced rhabdomyolysis	Viral infectioin induced rhabdomyolysis				Exercise-induced rhabdomyolysis, Viral infectioin induced rhabdomyolysis				Survival	NA
	Kraeva, N., Sapa, A., Dowling, J. J. & Riazi, S. Malignant hyperthermia susceptibility in patients with exertional rhabdomyolysis: a retrospective cohort study and updated systematic review. Can J Anaesth 64, 736–743 (2017).	{Kraeva:2017bs}	{Kraeva:2017bs}	Thr4288Ala4290dup	M	11	Viral infectioin induced rhabdomyolysis					Viral infectioin induced rhabdomyolysis				Survival	11
	Kraeva, N., Sapa, A., Dowling, J. J. & Riazi, S. Malignant hyperthermia susceptibility in patients with exertional rhabdomyolysis: a retrospective cohort study and updated systematic review. Can J Anaesth 64, 736–743 (2017).	{Kraeva:2017bs}	{Kraeva:2017bs}	p.Val4849Ile	M	NA	Delayed rhabdomyolysis (over 24 hours after anesthesia)					Delayed rhabdomyolysis (over 24 hours after anesthesia)				Survival	NA
	Kraeva, N., Sapa, A., Dowling, J. J. & Riazi, S. Malignant hyperthermia susceptibility in patients with exertional rhabdomyolysis: a retrospective cohort study and updated systematic review. Can J Anaesth 64, 736–743 (2017).	{Kraeva:2017bs}	{Kraeva:2017bs}	p.Gly2434Arg	M	NA	Delayed rhabdomyolysis (over 24 hours after anesthesia)					Delayed rhabdomyolysis (over 24 hours after anesthesia)				Survival	NA
	Larach, M. G., Brandom, B. W., Allen, G. C., Gronert, G. A. & Lehman, E. B. Cardiac arrests and deaths associated with malignant hyperthermia in north america from 1987 to 2006: a report from the north american malignant hyperthermia registry of the malignant hyperthermia association of the United States. Anesthesiology 108, 603–611 (2008).	{Larach:2008gk}	{Larach:2008gk}	MHS	M	21	Delayed rhabdomyolysis (38 hours after anesthetic induction)	Delayed death (over 43 hours after the anesthesia induction)				Delayed rhabdomyolysis (38 hours after anesthetic induction), Delayed death (over 43 hours after the anesthesia induction)				Fetal	21
1	Lavezzi, W. A. et al. Case report: Death in the emergency department: an unrecognized awake malignant hyperthermia-like reaction in a six-year-old. Anesth. Analg. 116, 420–423 (2013).	{Lavezzi:2013dd}	{Lavezzi:2013dd}	p.Gly4820Arg	M	6	Heat sensitivity	Muscle rigidity	Excessive sweeting	Myalgia	Death	Heat sensitivity, Muscle rigidity, Excessive sweeting, Myalgia, Death				Fetal	6
1	Snoeck, M. et al. ‘Human Stress Syndrome’ and the Expanding Spectrum of RYR1-Related Myopathies. Cell Biochem. Biophys. 74, 85–87 (2016).	{Molenaar:2014ht}	{Molenaar:2014ht}	p.Ala3407Ser	M	36	Fever induced rhabdomyolysis	Exercise induced Myalgia				Fever induced rhabdomyolysis, Exercise induced Myalgia				Survival	52
1	Nishio, H. et al. Identification of malignant hyperthermia-susceptible ryanodine receptor type 1 gene (RYR1) mutations in a child who died in a car after exposure to a high environmental temperature. Leg Med (Tokyo) 11, 142–143 (2009).	{Nishio:2009if}	{Nishio:2009if}	p.Arg4645Gln p.Leu4320_Arg4322dup	F	2.75	Heat stroke x1	Death				Heat stroke x1, Death				Fetal	2.75
	Ogletree, J. W., Antognini, J. F. & Gronert, G. A. Postexercise muscle cramping associated with positive malignant hyperthermia contracture testing. Am J Sports Med 24, 49–51 (1996).	{Ogletree:1996bj}	{Ogletree:1996bj}	MHS	M	14	Exercise induced rhabdomyolysis	Muscle cramps				Exercise induced rhabdomyolysis, Muscle cramps				Survival	17
	Poels, P. J. et al. In vitro contraction test for malignant hyperthermia in patients with unexplained recurrent rhabdomyolysis. J. Neurol. Sci. 105, 67–72 (1991).	{Poels:1991ve}	{Poels:1991ve}	MHS	M	6	Fever induced rhadbomyolysis	Viral infection induced rhabdomyolysis	Viral infection induced fever	Muscle cramps		Fever induced rhadbomyolysis, Viral infection induced rhabdomyolysis, Viral infection induced fever, Muscle cramps				Survival	32
	Poels, P. J. et al. In vitro contraction test for malignant hyperthermia in patients with unexplained recurrent rhabdomyolysis. J. Neurol. Sci. 105, 67–72 (1991).	{Poels:1991ve}	{Poels:1991ve}	MHS	M	7	Stress induced fever	Exercise induced rhabdomyolysis				Stress induced fever, Exercise induced rhabdomyolysis				Survival	26
	Poels, P. J. et al. In vitro contraction test for malignant hyperthermia in patients with unexplained recurrent rhabdomyolysis. J. Neurol. Sci. 105, 67–72 (1991).	{Poels:1991ve}	{Poels:1991ve}	MHS	M	20	Stress induced fever	Exercise induced rhabdomyolysis				Stress induced fever, Exercise induced rhabdomyolysis				Survival	20
	Poels, P. J. et al. In vitro contraction test for malignant hyperthermia in patients with unexplained recurrent rhabdomyolysis. J. Neurol. Sci. 105, 67–72 (1991).	{Poels:1991ve}	{Poels:1991ve}	MHS	M	51	Exertional heat stroke	Exercise induced rhabdomyolysis	Myalgia	Fever		Exertional heat stroke, Exercise induced rhabdomyolysis, Myalgia, Fever				Survival	51
1	Poussel, M. et al. Exertional Heat Stroke and Susceptibility to Malignant Hyperthermia in an Athlete: Evidence for a Link? J Athl Train 50, 1212–1214 (2015).	{Poussel:2015ia}	{Poussel:2015ia}	p.Lys1393Arg	M	30	Exertional heat stroke	Exercise induced rhabdomyolysis				Exertional heat stroke, Exercise induced rhabdomyolysis				Survival	30
1	Roux-Buisson, N. et al. Identification of variants of the ryanodine receptor type 1 in patients with exertional heat stroke and positive response to the malignant hyperthermia in vitro contracture test. Br J Anaesth 116, 566–568 (2016).	{RouxBuisson:2016hs}	{RouxBuisson:2016hs}	p.Gly2434Arg	NA	NA	Exertional heat stroke					Exertional heat stroke				NA	NA
1	Roux-Buisson, N. et al. Identification of variants of the ryanodine receptor type 1 in patients with exertional heat stroke and positive response to the malignant hyperthermia in vitro contracture test. Br J Anaesth 116, 566–568 (2016).	{RouxBuisson:2016hs}	{RouxBuisson:2016hs}	p.Arg1109Lys	NA	NA	Exertional heat stroke					Exertional heat stroke				NA	NA
1	Roux-Buisson, N. et al. Identification of variants of the ryanodine receptor type 1 in patients with exertional heat stroke and positive response to the malignant hyperthermia in vitro contracture test. Br J Anaesth 116, 566–568 (2016).	{RouxBuisson:2016hs}	{RouxBuisson:2016hs}	p.Val3088Met	NA	NA	Exertional heat stroke					Exertional heat stroke				NA	NA
1	Roux-Buisson, N. et al. Identification of variants of the ryanodine receptor type 1 in patients with exertional heat stroke and positive response to the malignant hyperthermia in vitro contracture test. Br J Anaesth 116, 566–568 (2016).	{RouxBuisson:2016hs}	{RouxBuisson:2016hs}	p.Ile3253Thr	NA	NA	Exertional heat stroke					Exertional heat stroke				NA	NA
1	Roux-Buisson, N. et al. Identification of variants of the ryanodine receptor type 1 in patients with exertional heat stroke and positive response to the malignant hyperthermia in vitro contracture test. Br J Anaesth 116, 566–568 (2016).	{RouxBuisson:2016hs}	{RouxBuisson:2016hs}	p.Val4438Gly	NA	NA	Exertional heat stroke					Exertional heat stroke				NA	NA
	Russell, T., Riazi, S., Kraeva, N., Steel, A. C. & Hawryluck, L. A. Ecstacy-induced delayed rhabdomyolysis and neuroleptic malignant syndrome in a patient with a novel variant in the ryanodine receptor type 1 gene. Anaesthesia 67, 1021–1024 (2012).	{Russell:2012bs}	{Russell:2012bs}	p.Asp849Asn	F	20	Heat sensitivity	Rhabdomyolysis	MDMA induced fever			Heat sensitivity, Rhabdomyolysis, MDMA induced fever				Survival	20
	Ryan, J. F. & Tedeschi, L. G. Sudden unexplained death in a patient with a family history of malignant hyperthermia. J Clin Anesth 9, 66–68 (1997).	{Ryan:1997fr}	{Ryan:1997fr}	MHS	M	23	Exercise induced rhabdomyolysis	Death				Exercise induced rhabdomyolysis, Death				Fetal	23
1	Sambuughin, N. et al. The ryanodine receptor type 1 gene variants in African American men with exertional rhabdomyolysis and malignant hyperthermia susceptibility. Clin. Genet. 76, 564–568 (2009).	{Sambuughin:2009fc}	{Sambuughin:2009fc}	p.Ser1342Gly	M	20-41	Exercise-induced rhabdomyolysis	Myalgia				Exercise-induced rhabdomyolysis, Myalgia				Survival	20-41
1	Sambuughin, N. et al. The ryanodine receptor type 1 gene variants in African American men with exertional rhabdomyolysis and malignant hyperthermia susceptibility. Clin. Genet. 76, 564–568 (2009).	{Sambuughin:2009fc}	{Sambuughin:2009fc}	NA	M	20-41	Exercise-induced rhabdomyolysis					Exercise-induced rhabdomyolysis				Survival	20-41
1	Sambuughin, N. et al. The ryanodine receptor type 1 gene variants in African American men with exertional rhabdomyolysis and malignant hyperthermia susceptibility. Clin. Genet. 76, 564–568 (2009).	{Sambuughin:2009fc}	{Sambuughin:2009fc}	p.Ser1342Gly p.Ala1352Gly p.T4288_A4290dup Thr4294Met	M	20-41	Exercise-induced rhabdomyolysis					Exercise-induced rhabdomyolysis				Survival	20-41
1	Sambuughin, N. et al. The ryanodine receptor type 1 gene variants in African American men with exertional rhabdomyolysis and malignant hyperthermia susceptibility. Clin. Genet. 76, 564–568 (2009).	{Sambuughin:2009fc}	{Sambuughin:2009fc}	p.Ala933Thr p.Ser1342Gly p.Ala1352Gly	M	20-41	Exercise-induced rhabdomyolysis	Myalgia				Exercise-induced rhabdomyolysis, Myalgia				Survival	20-41
1	Sambuughin, N. et al. The ryanodine receptor type 1 gene variants in African American men with exertional rhabdomyolysis and malignant hyperthermia susceptibility. Clin. Genet. 76, 564–568 (2009).	{Sambuughin:2009fc}	{Sambuughin:2009fc}	p.Ser1342Gly	M	20-41	Exercise-induced rhabdomyolysis					Exercise-induced rhabdomyolysis				Survival	20-41
1	Sambuughin, N. et al. The ryanodine receptor type 1 gene variants in African American men with exertional rhabdomyolysis and malignant hyperthermia susceptibility. Clin. Genet. 76, 564–568 (2009).	{Sambuughin:2009fc}	{Sambuughin:2009fc}	p.Gly2160Ser	M	20-41	Exercise-induced rhabdomyolysis					Exercise-induced rhabdomyolysis				Survival	20-41
	Sei, Y. et al. Malignant hyperthermia in North America: genetic screening of the three hot spots in the type I ryanodine receptor gene. Anesthesiology 101, 824–830 (2004).	{Sei:2004wg}	{Sei:2004wg}	p.Leu4824Pro	M	34	Heat intolerance					Heat intolerance				Survival	34
1	Snoeck, M. et al. RYR1-related myopathies: a wide spectrum of phenotypes throughout life. Eur. J. Neurol. 22, 1094–1112 (2015).	{Snoeck:2015gc}	{Snoeck:2015gc}	p.Arg830Trp	M	27	Heat stroke	Exercise induced rhabdomyolysis				Heat stroke, Exercise induced rhabdomyolysis				Survival	27
1	Snoeck, M. et al. RYR1-related myopathies: a wide spectrum of phenotypes throughout life. Eur. J. Neurol. 22, 1094–1112 (2015).	{Snoeck:2015gc}	{Snoeck:2015gc}	p.Thr2206Met	M	19	Exercise-induced rhabdomyolysis					Exercise-induced rhabdomyolysis				Survival	19
1	Snoeck, M. et al. RYR1-related myopathies: a wide spectrum of phenotypes throughout life. Eur. J. Neurol. 22, 1094–1112 (2015).	{Snoeck:2015gc}	{Snoeck:2015gc}	p.Gly2434Arg	F	16	Exercise-induced rhabdomyolysis					Exercise-induced rhabdomyolysis				Survival	16
1	Snoeck, M. et al. RYR1-related myopathies: a wide spectrum of phenotypes throughout life. Eur. J. Neurol. 22, 1094–1112 (2015).	{Snoeck:2015gc}	{Snoeck:2015gc}	c.12282+57_12282+60delins238 intron 89	F	18	Rhabdomyolysis					Rhabdomyolysis				Survival	18
	Snoeck, M. et al. ‘Human Stress Syndrome’ and the Expanding Spectrum of RYR1-Related Myopathies. Cell Biochem. Biophys. 74, 85–87 (2016).	{Snoeck:2016ju}	{Snoeck:2016ju}	p.Ile2321Val p.Val4849Ile	M	14	Exercise induced rhabdomyolysis	Viral infection symptoms				Exercise induced rhabdomyolysis, Viral infection symptoms				Survival	22
	Thomas, J. & Crowhurst, T. Exertional heat stroke, rhabdomyolysis and susceptibility to malignant hyperthermia. Intern Med J 43, 1035–1038 (2013).	{Thomas:2013it}	{Thomas:2013it}	MHS	M	25	Exertional heat stroke	Exercise induced rhabdomyolysis				Exertional heat stroke, Exercise induced rhabdomyolysis				Survival	25
1	Tobin, J. R., Jason, D. R., Challa, V. R., Nelson, T. E. & Sambuughin, N. Malignant hyperthermia and apparent heat stroke. JAMA 286, 168–169 (2001).	{Tobin:2001tj}	{Tobin:2001tj}	p.Arg163Cys	M	12	Exercise induced rhabdomyolysis	Muscle stiffness	Death			Exercise induced rhabdomyolysis, Muscle stiffness, Death				Fetal	12
1	Vladutiu, G. D. et al. Genetic risk for malignant hyperthermia in non-anesthesia-induced myopathies. Mol. Genet. Metab. 104, 167–173 (2011).	{Vladutiu:2011jh}	{Vladutiu:2011jh}	p.Arg614Cys	F	47	Exercise-induced rhabdomyolysis	Statin induced myopathy	Muscle cramps	Myalgia		Exercise-induced rhabdomyolysis, Statin induced myopathy , Muscle cramps, Myalgia				Survival	47
1	Vladutiu, G. D. et al. Genetic risk for malignant hyperthermia in non-anesthesia-induced myopathies. Mol. Genet. Metab. 104, 167–173 (2011).	{Vladutiu:2011jh}	{Vladutiu:2011jh}	p.Arg3772Trp	M	66	Statin induced rabdomyolysis	Muscle cramps	Myalgia			Statin induced rabdomyolysis , Muscle cramps, Myalgia				Survival	66
1	Vladutiu, G. D. et al. Genetic risk for malignant hyperthermia in non-anesthesia-induced myopathies. Mol. Genet. Metab. 104, 167–173 (2011).	{Vladutiu:2011jh}	{Vladutiu:2011jh}	p.Pro4501Leu	M	NA	Statin induced rabdomyolysis	Myalgia				Statin induced rabdomyolysis , Myalgia				Survival	NA
1	Vladutiu, G. D. et al. Genetic risk for malignant hyperthermia in non-anesthesia-induced myopathies. Mol. Genet. Metab. 104, 167–173 (2011).	{Vladutiu:2011jh}	{Vladutiu:2011jh}	p.Ala1352Gly	M	52	Statin induced rabdomyolysis	Myalgia				Statin induced rabdomyolysis , Myalgia				Survival	52
1	Vladutiu, G. D. et al. Genetic risk for malignant hyperthermia in non-anesthesia-induced myopathies. Mol. Genet. Metab. 104, 167–173 (2011).	{Vladutiu:2011jh}	{Vladutiu:2011jh}	p.Arg614Cys	M	37	Rabdomyolysis	Muscle cramps	Myalgia			Rabdomyolysis , Muscle cramps, Myalgia				Survival	37
1	Vladutiu, G. D. et al. Genetic risk for malignant hyperthermia in non-anesthesia-induced myopathies. Mol. Genet. Metab. 104, 167–173 (2011).	{Vladutiu:2011jh}	{Vladutiu:2011jh}	p.Pro4501Leu	M	4	Muscle weakness					Muscle weakness				Survival	4
1	Vladutiu, G. D. et al. Genetic risk for malignant hyperthermia in non-anesthesia-induced myopathies. Mol. Genet. Metab. 104, 167–173 (2011).	{Vladutiu:2011jh}	{Vladutiu:2011jh}	p.Pro4501Leu	M	33	Rabdomyolysis	Muscle cramps	Fasting induced Myalgia			Rabdomyolysis , Muscle cramps, Fasting induced Myalgia				Survival	33
1	Vladutiu, G. D. et al. Genetic risk for malignant hyperthermia in non-anesthesia-induced myopathies. Mol. Genet. Metab. 104, 167–173 (2011).	{Vladutiu:2011jh}	{Vladutiu:2011jh}	p.Ala1352Gly	M	60	Rabdomyolysis	Myalgia	Muscle cramps	Muscle weakness		Rabdomyolysis , Myalgia, Muscle cramps, Muscle weakness				Survival	60
1	Vladutiu, G. D. et al. Genetic risk for malignant hyperthermia in non-anesthesia-induced myopathies. Mol. Genet. Metab. 104, 167–173 (2011).	{Vladutiu:2011jh}	{Vladutiu:2011jh}	p.Ala1352Gly p.Ser1342Gly	M	28	Exercise-induced rhabdomyolysis	Exercise intolerance	Muscle cramps	Myalgia		Exercise-induced rhabdomyolysis, Exercise intolerance, Muscle cramps, Myalgia				Survival	28
1	Vladutiu, G. D. et al. Genetic risk for malignant hyperthermia in non-anesthesia-induced myopathies. Mol. Genet. Metab. 104, 167–173 (2011).	{Vladutiu:2011jh}	{Vladutiu:2011jh}	p.Ala1352Gly p.Ser1342Gly	F	34	Myalgia	Muscle weakness				Myalgia, Muscle weakness				Survival	34
1	Vladutiu, G. D. et al. Genetic risk for malignant hyperthermia in non-anesthesia-induced myopathies. Mol. Genet. Metab. 104, 167–173 (2011).	{Vladutiu:2011jh}	{Vladutiu:2011jh}	p.Ala1352Gly p.Ser1342Gly	M	41	Exercise-induced rhabdomyolysis	Exercise intolerance	Muscle cramps	Myalgia		Exercise-induced rhabdomyolysis, Exercise intolerance, Muscle cramps, Myalgia				Survival	41
1	Vladutiu, G. D. et al. Genetic risk for malignant hyperthermia in non-anesthesia-induced myopathies. Mol. Genet. Metab. 104, 167–173 (2011).	{Vladutiu:2011jh}	{Vladutiu:2011jh}	p.Ala1352Gly p.Ser1342Gly	M	45	Exercise-induced rhabdomyolysis	Exercise intolerance	Muscle cramps	Myalgia		Exercise-induced rhabdomyolysis, Exercise intolerance, Muscle cramps, Myalgia				Survival	45
	Wappler, F., Fiege, M., Antz, M. & Schulte Am Esch, J. Hemodynamic and metabolic alterations in response to graded exercise in a patient susceptible to malignant hyperthermia. Anesthesiology 92, 268–272 (2000).	{Wappler:2000tu}	{Wappler:2000tu}	p.Gly2433Arg	M	24	Reduced heat tolerance	Exercise induced rhabdomyolysis	Myalgia	Muscle cramps		Reduced heat tolerance, Exercise induced rhabdomyolysis, Myalgia, Muscle cramps				Survival	37
1	Wappler, F. et al. Evidence for susceptibility to malignant hyperthermia in patients with exercise-induced rhabdomyolysis. Anesthesiology 94, 95–100 (2001).	{Wappler:2001wg}	{Wappler:2001wg}	p.Arg163Cys	M	12	Recurrent fever	Exercise induced rhabdomyolysis	Myalgia			Recurrent fever, Exercise induced rhabdomyolysis, Myalgia				Survival	12
1	Wappler, F. et al. Evidence for susceptibility to malignant hyperthermia in patients with exercise-induced rhabdomyolysis. Anesthesiology 94, 95–100 (2001).	{Wappler:2001wg}	{Wappler:2001wg}	p.Gly341Arg	M	15	Exercise induced rhabdomyolysis	Myalgia				Exercise induced rhabdomyolysis, Myalgia				Survival	18
1	Wappler, F. et al. Evidence for susceptibility to malignant hyperthermia in patients with exercise-induced rhabdomyolysis. Anesthesiology 94, 95–100 (2001).	{Wappler:2001wg}	{Wappler:2001wg}	MHS	M	25	Exercise induced rhabdomyolysis					Exercise induced rhabdomyolysis				Survival	25
1	Wappler, F. et al. Evidence for susceptibility to malignant hyperthermia in patients with exercise-induced rhabdomyolysis. Anesthesiology 94, 95–100 (2001).	{Wappler:2001wg}	{Wappler:2001wg}	MHS	M	40	Exercise induced rhabdomyolysis	Myalgia	Muscle cramps			Exercise induced rhabdomyolysis, Myalgia, Muscle cramps				Survival	45
1	Wappler, F. et al. Evidence for susceptibility to malignant hyperthermia in patients with exercise-induced rhabdomyolysis. Anesthesiology 94, 95–100 (2001).	{Wappler:2001wg}	{Wappler:2001wg}	MHS	M	25	Exercise induced rhabdomyolysis	Muscle cramps				Exercise induced rhabdomyolysis, Muscle cramps				Survival	37
1	Wappler, F. et al. Evidence for susceptibility to malignant hyperthermia in patients with exercise-induced rhabdomyolysis. Anesthesiology 94, 95–100 (2001).	{Wappler:2001wg}	{Wappler:2001wg}	MHS	M	30	Exercise induced rhabdomyolysis					Exercise induced rhabdomyolysis				Survival	30
1	Wappler, F. et al. Evidence for susceptibility to malignant hyperthermia in patients with exercise-induced rhabdomyolysis. Anesthesiology 94, 95–100 (2001).	{Wappler:2001wg}	{Wappler:2001wg}	MHS	M	35	Exercise induced rhabdomyolysis	Myalgia	Muscle cramps			Exercise induced rhabdomyolysis, Myalgia, Muscle cramps				Survival	37
1	Wappler, F. et al. Evidence for susceptibility to malignant hyperthermia in patients with exercise-induced rhabdomyolysis. Anesthesiology 94, 95–100 (2001).	{Wappler:2001wg}	{Wappler:2001wg}	MHS	M	25	Exercise induced rhabdomyolysis	Myalgia	Muscle cramps			Exercise induced rhabdomyolysis, Myalgia, Muscle cramps				Survival	25
1	Wappler, F. et al. Evidence for susceptibility to malignant hyperthermia in patients with exercise-induced rhabdomyolysis. Anesthesiology 94, 95–100 (2001).	{Wappler:2001wg}	{Wappler:2001wg}	MHS	M	17	Exercise induced rhabdomyolysis	Myalgia	Muscle cramps			Exercise induced rhabdomyolysis, Myalgia, Muscle cramps				Survival	17
1	Dlamini, N. et al. Mutations in RYR1 are a common cause of exertional myalgia and rhabdomyolysis. Neuromuscul. Disord. 23, 540–548 (2013).	{Dlamini:2013dm}	DMA{Dlamini:2013dm}	p.Gly2434Arg	F	11	Heat intolerance	Exercise induced rhabdomyolysis	Myalgia	Muscle cramps		Heat intolerance, Exercise induced rhabdomyolysis, Myalgia, Muscle cramps				Survival	60
1	Dlamini, N. et al. Mutations in RYR1 are a common cause of exertional myalgia and rhabdomyolysis. Neuromuscul. Disord. 23, 540–548 (2013).	{Dlamini:2013dm}	DMA{Dlamini:2013dm}	p.Gly2434Arg	F	13	Heat intolerance	Exercise induced rhabdomyolysis	Myalgia	Muscle stiffness	Muscle cramps	Heat intolerance, Exercise induced rhabdomyolysis, Myalgia, Muscle stiffness, Muscle cramps				Survival	25
1	Dlamini, N. et al. Mutations in RYR1 are a common cause of exertional myalgia and rhabdomyolysis. Neuromuscul. Disord. 23, 540–548 (2013).	{Dlamini:2013dm}	DMA{Dlamini:2013dm}	p.Gly2434Arg	M	19	HyperCKemia					HyperCKemia				Survival	19
1	Dlamini, N. et al. Mutations in RYR1 are a common cause of exertional myalgia and rhabdomyolysis. Neuromuscul. Disord. 23, 540–548 (2013).	{Dlamini:2013dm}	DMB{Dlamini:2013dm}	p.Pro1787Leu p.Ala4295Val	F	8	Exercise induced rhabdomyolysis					Exercise induced rhabdomyolysis				Survival	8
1	Dlamini, N. et al. Mutations in RYR1 are a common cause of exertional myalgia and rhabdomyolysis. Neuromuscul. Disord. 23, 540–548 (2013).	{Dlamini:2013dm}	DMB{Dlamini:2013dm}	p.Pro1787Leu p.Ala4295Val	M	48	Exercise induced rhabdomyolysis	Myalgia				Exercise induced rhabdomyolysis, Myalgia				Survival	48
1	Potts, L. E. et al. Improving awareness of nonanesthesia-related malignant hyperthermia presentations: a tale of two brothers. A A Case Rep 3, 23–26 (2014).	{Potts:2014gs}	GS{Potts:2014gs}	p.Arg2454Cys	M	30	Heat induced rahabdomyolysis	Muscle cramps				Heat induced rahabdomyolysis, Muscle cramps				Survival	30
1	Potts, L. E. et al. Improving awareness of nonanesthesia-related malignant hyperthermia presentations: a tale of two brothers. A A Case Rep 3, 23–26 (2014).	{Potts:2014gs}	GS{Potts:2014gs}	p.Arg2454Cys	M	30	Exercise induced rhadbomyolysis					Exercise induced rhadbomyolysis				Survival	30
	Nicol Voermans	NV3	NV3	p.Arg830Trp p.Ala3407Thr	M	27	Exercise induced rhabdomyolysis					Exercise induced rhabdomyolysis				Survival	36
	Nicol Voermans	NV6	NV6	p.Gly3561Arg	M	24	Exercise induced rhabdomyolysis					Exercise induced rhabdomyolysis				Survival	28
	Zvaritch, E. et al. Fatal awake malignant hyperthermia episodes in a family with malignant hyperthermia susceptibility: a case series. Can J Anaesth 128, 168 (2019).	{Zvaritch:2019gb}	{Zvaritch:2019gb}	p.Gly159Arg	M	12	Recurrent heat stroke (3X)	Muscle weakness	Fever	Flu-like sympotoms	Death	Recurrent heat stroke (3X), Muscle weakness, Fever, Flu-like sympotoms, Death				Fetal	16
	Zvaritch, E. et al. Fatal awake malignant hyperthermia episodes in a family with malignant hyperthermia susceptibility: a case series. Can J Anaesth 128, 168 (2019).	{Zvaritch:2019gb}	{Zvaritch:2019gb}	p.Gly159Arg	M	28	Febrile illness	Hyperthermia	Death			Febrile illness, Hyperthermia, Death				Fetal	28

## Sheet: Supplemental Table 1
TABLE 1 | HEAT-SENSITIVE PATIENTS WITH MHS ASSOCIATED VARIANTS IN RYR1 FROM MHIU
Group ID	RYR1 Variants	Gender	Agea (Year)	Clinical Symptoms	Outcome	Ageb (Year)	Data Source
A132	p.Lys1393Arg	Male	19	Heat sensitivity	Survival	19	MHIU
A132	p.Lys1393Arg	Male	56	Heat sensitivity	Survival	56	MHIU
A37	p.Phe4808Asn	Male	42	Heat sensitivity, Myalgia	Survival	42	MHIU
B42	p.Gly2060Cys p.Arg2126Gln	Male	43	Heat sensitivity, Myalgia	Survival	43	MHIU
B248	p.Cys810Gly	Male	42	Heat sensitivity, Muscle cramps	Survival	42	MHIU
B248	p.Cys810Gly	Female	65	Asymptomatic	Survival	65	MHIU
B120	p.Ala140Thr	Male	38	Heat sensitivity, Muscle cramps	Survival	38	MHIU
B120	p.Ala140Thr	Female	54	Asymptomatic	Survival	54	MHIU
B120	p.Ala140Thr	Female	61	Asymptomatic	Survival	61	MHIU
C20	p.Gly2434Arg	Male	38	Heat sensitivity, Muscle cramps	Survival	38	MHIU
C235	p.His2204Gln	Male	34	Heat-induced rhabdomyolysis	Survival	34	MHIU
C213	p.Gly2434Arg	Male	20	Heat-induced rhabdomyolysis	Survival	20	MHIU
C213	p.Gly2434Arg	Female	49	Asymptomatic	Survival	49	MHIU
C210	P.Val2168Met	Female	29	Repeated exercise-induced rhabdomyolysis	Survival	29	MHIU
C210	P.Val2168Met	Male	63	Heat sensitivity	Survival	63	MHIU
C101	p.Cys64Arg p.Ala3421Val	Male	38	Heat sensitivity (extreme), Heat stroke x1	Survival	38	MHIU
C101	p.Cys64Arg p.Ala3421Val	Female	45	Asymptomatic	Survival	45	MHIU
C101	p.Cys64Arg p.Ala3421Val	Female	51	Asymptomatic	Survival	51	MHIU
C101	p.Cys64Arg p.Ala3421Val	Female	10	Asymptomatic	Survival	10	MHIU
C101	p.Cys64Arg p.Ala3421Val	Female	14	Asymptomatic	Survival	14	MHIU
C101	p.Cys64Arg p.Ala3421Val	Female	16	Asymptomatic	Survival	16	MHIU
C101	p.Cys64Arg p.Ala3421Val	Female	19	Asymptomatic	Survival	19	MHIU
C101	p.Cys64Arg p.Ala3421Val	Female	13	Asymptomatic	Survival	13	MHIU
C101	p.Cys64Arg p.Ala3421Val	Male	15	Heat sensitivity	Survival	15	MHIU
C101	p.Cys64Arg p.Ala3421Val	Male	12	Heat sensitivity	Survival	12	MHIU
C400	p.Arg401His	Male	39	Heat sensitivity, Exercise-induced rhabdomyolysis	Survival	39	MHIU
C400	p.Arg401His	Male	42	Muscle cramps	Survival	68	MHIU
C400	p.Arg401His	Female	51	Asymptomatic	Survival	51	MHIU
G330	p.Arg2454His	Male	32	Heat sensitivity, Heat stroke x1, Muscle cramps	Survival	32	MHIU
G330	p.Arg2454His	Male	73	Asymptomatic	Survival	73	MHIU
G330	p.Arg2454His	Male	47	Heat sensitivity	Survival	47	MHIU
G330	p.Arg2454His	Female	13	Asymptomatic	Survival	13	MHIU
G330	p.Arg2454His	Female	58	Asymptomatic	Survival	58	MHIU
G330	p.Arg2454His	Female	29	Asymptomatic	Survival	29	MHIU
G330	p.Arg2454His	Female	20	Asymptomatic	Survival	20	MHIU
H114	p.Arg2454His	Male	47	Heat sensitivity, Excessive sweating	Survival	47	MHIU
H114	p.Arg2454His	Female	16	Asymptomatic	Survival	16	MHIU
H151	p.Ala2731Ser	Male	33	Heat-induced stiffness, Exercise-induced rhabdomyolysis	Survival	33	MHIU
H151	p.Ala2731Ser	Female	61	Asymptomatic	Survival	61	MHIU
H360	p.Leu2695Arg	Male	27	Heat sensitivity, Exertional rhabdomyolysis	Survival	27	MHIU
H360	p.Leu2695Arg	Male	58	Heat sensitivity, Exercise sensitivity	Survival	58	MHIU
J14	p.Thr4288_Ala4290dup	Male	5	Heat sensitivity, Exercise-induced rhabdomyolysis	Survival	5	MHIU
1/3
TABLE 1 | CONTINUED
Group ID	RYR1 Variants	Gender	Agea (Year)	Clinical Symptoms	Outcome	Ageb (Year)	Data Source
J14	p.Thr4288_Ala4290dup	Female	38	Asymptomatic	Survival	38	MHIU
J198	p.Val4849Ile	Male	39	Heat-induced rhabdomyolysis, Exercise-induced rhabdomyolysis	Survival	39	MHIU
J198	p.Val4849Ile	Male	32	Exertional rhabdomyolysis	Survival	32	MHIU
J198	p.Val4849Ile	Female	61	Asymptomatic	Survival	61	MHIU
K147	p.Arg4861His	Male	14	Heat-induced rhabdomyolysis	Survival	14	MHIU
K147	p.Arg4861His	Male	13	Heat sensitivity	Survival	13	MHIU
C217	p.Glu176Lys	Male	25	Heat sensitivity, Exercise-induced rhabdomyolysis	Survival	25	MHIU
C217	p.Glu176Lys	Male	24	Myopathic	Survival	24	MHIU
C217	p.Glu176Lys	Male	51	Asymptomatic	Survival	51	MHIU
L96	p.Arg4737Trp	Male	25	Heat sensitivity, Excessive myalgia with heat	Survival	25	MHIU
L96	p.Arg4737Trp	Female	21	Asymptomatic	Survival	21	MHIU
L96	p.Arg4737Trp	Female	26	Asymptomatic	Survival	26	MHIU
L96	p.Arg4737Trp	Male	22	Heat sensitivity	Survival	22	MHIU
L96	p.Arg4737Trp	Male	29	Heat sensitivity	Survival	29	MHIU
L115	p.Met2101Lys	Male	43	Heat sensitivity, Excessive sweating	Survival	43	MHIU
L115	p.Met2101Lys	Female	50	Asymptomatic	Survival	50	MHIU
M220	p.Gly341Arg	Female	33	Heat sensitivity, Heat-induced stiffness	Survival	33	MHIU
M220	p.Gly341Arg	Female	27	Asymptomatic	Survival	27	MHIU
M220	p.Gly341Arg	Female	45	Asymptomatic	Survival	45	MHIU
M220	p.Gly341Arg	Male	27	Heat sensitivity, Muscle cramps	Survival	27	MHIU
M220	p.Gly341Arg	Male	33	Heat sensitivity, Muscle cramps	Survival	33	MHIU
M219	p.Thr2206Met	Male	41	Heat sensitivity, Muscle cramps	Survival	41	MHIU
M219	p.Thr2206Met	Female	62	Asymptomatic	Survival	62	MHIU
M233	p.Arg614Cys	Male	34	Heat induced stiffness	Survival	34	MHIU
M233	p.Arg614Cys	Male	36	Heat sensitivity, Exercise-induced rhabdomyolysis	Survival	36	MHIU
S214	p.Gly159Arg	Male	12	Heat and exercise-induced rhabdomyolysis, Heat stroke x3, Death	Fetal	16	MHIU
S214	p.Gly159Arg	Male	16	Heat sensitivity, Death	Fetal	16	MHIU
S214	p.Gly159Arg	Male	8	Heat sensitivity, Exercise sensitivity	Survival	8	MHIU
S214	p.Gly159Arg	Female	44	Asymptomatic	Survival	44	MHIU
S214	p.Gly159Arg	Female	32	Asymptomatic	Survival	32	MHIU
P181	p.Val2117Leu	Male	46	Heat sensitivity, Muscle cramps	Survival	46	MHIU
D158	p.Gly2434Arg	Male	34	Heat sensitivity, Myalgia	Survival	34	MHIU
D158	p.Gly2434Arg	Female	65	Heat sensivitity	Survival	65	MHIU
G207	p.Arg2336His	Male	43	Heat stroke, Heat sensivity	Survival	43	MHIU
G207	p.Arg2336His	Female	NA	Asymptomatic	Survival	NA	MHIU
H232	p.His223Arg	Male	30	Heat exhaustion, Excessive sweating	Survival	30	MHIU
H232	p.His223Arg	Female	56	Heat sensitivity	Survival	56	MHIU
R35	p.Glu1113Gly	Male	57	Heat sensivitity, Muscle cramps	Survival	57	MHIU
R35	p.Glu1113Gly	Male	33	Asymptomatic	Survival	33	MHIU
V04	p.Arg2163His	Male	35	Heat stroke, Exertional rhabdomyolysis	Survival	35	MHIU
C215	p.Val3088Met	Male	72	Heat sensitivity, Heat-induced muscle cramps	Survival	72	MHIU
C215	p.Val3088Met	Female	46	Asymptomatic	Survival	46	MHIU
2/3
TABLE 1 | CONTINUED
Group ID	RYR1 Variants	Gender	Agea (Year)	Clinical Symptoms	Outcome	Ageb (Year)	Data Source
C215	p.Val3088Met	Male	NA	Asymptomatic	Survival	NA	MHIU
P172	p.Arg682Gln	Female	43	Heat sensitivity, Heat stroke x1	Survival	43	MHIU
P172	p.Arg682Gln	Female	12	Heat sensitivity	Survival	12	MHIU
3/3
a. Age of patients at the time of initial symptom observation; b. Age of patients at the time of last survival observation; MHS, Malignant Hyperthermia Susceptibility; RYR1, Ryanodine Receptor Type I; MHIU, Malignant Hyperthermia Investigation Unit.

## Sheet: Supplemental Table 2
TABLE 2 | HEAT-SENSITIVE PATIENTS WITH MHS ASSOCIATED VARIANTS IN RYR1 FROM PUBLISHED CASE REPORTS
Group ID	RYR1 Variants	Gender	Agea (Year)	Clinical Symptoms	Outcome	Ageb (Year)	Data Source
1980UG	MHS	M	22	Stress-induced fever, Exercise-induced rhabdomyolysis, Extreme sweating	Survival	42	7189384
1982TV	MHS	M	19	Exertional heat stroke, Exercise-induced rhabdomyolysis	Survival	19	7087832
1991TU	MHS	M	28	Exertional heat stroke, Exercise-induced rhabdomyolysis	Survival	28	1997050
1991VE	MHS	M	6	Fever-induced rhabdomyolysis, Viral infection-induced rhabdomyolysis, Muscle cramps	Survival	32	1795172
1991VE	MHS	M	7	Stress-induced fever, Exercise-induced rhabdomyolysis	Survival	26	1795172
1991VE	MHS	M	20	Stress-induced fever, Exercise-induced rhabdomyolysis	Survival	20	1795172
1991VE	MHS	M	51	Exertional heat stroke, Exercise-induced rhabdomyolysis, Myalgia, Fever	Survival	51	1795172
1991WY	MHE	M	19	Exertional heat stroke, Exercise-induced rhabdomyolysis	Survival	19	1683922
1991WY	MHE	M	18	Heat intolerance x2, Exertional heat stroke	Survival	23	1683922
1996BJ	MHS	M	14	Exercise-induced rhabdomyolysis, Muscle cramps	Survival	17	8638753
1997FR	MHS	M	23	Exercise-induced rhabdomyolysis, Death	Fetal	23	9051549
1998VZ	MHS	M	21	Exertional heat stroke, Exercise-induced rhabdomyolysis	Survival	21	22908400
2000TC	p.Thr4826Ile	F	0.75	Muscle rigidity, Febrile, Death	Fetal	0.75	10888602
2000TC	p.Thr4826Ile	F	2	Muscle rigidity, Myalgia, Death	Fetal	2	10888602
2000TU	p.Gly2433Arg	M	24	Reduced heat tolerance, Exercise-induced rhabdomyolysis, Myalgia, Muscle cramps	Survival	37	10638927
2001TJ	p.Arg163Cys	M	12	Exercise-induced rhabdomyolysis, Muscle stiffness, Death	Fetal	12	11448278
2001WG	p.Gly341Arg	M	15	Exercise-induced rhabdomyolysis, Myalgia	Survival	18	11135728
2001WG	p.Arg163Cys	M	12	Recurrent fever, Exercise-induced rhabdomyolysis, Myalgia	Survival	12	11135728
2001WG	MHS	M	25	Exercise-induced rhabdomyolysis	Survival	25	11135728
2001WG	MHS	M	40	Exercise-induced rhabdomyolysis, Myalgia, Muscle cramps	Survival	45	11135728
2001WG	MHS	M	25	Exercise-induced rhabdomyolysis, Muscle cramps	Survival	37	11135728
2001WG	MHS	M	30	Exercise-induced rhabdomyolysis	Survival	30	11135728
2001WG	MHS	M	35	Exercise-induced rhabdomyolysis, Myalgia, Muscle cramps	Survival	37	11135728
2001WG	MHS	M	25	Exercise-induced rhabdomyolysis, Myalgia, Muscle cramps	Survival	25	11135728
2001WG	MHS	M	17	Exercise-induced rhabdomyolysis, Myalgia, Muscle cramps	Survival	17	11135728
2002WE	p.Arg401Cys	F	NA	Exercise-induced rhabdomyolysis, Myalgia, Muscle cramps	Survival	NA	12066726
1/5
TABLE 2 | CONTINUED
Group ID	RYR1 Variants	Gender	Agea (Year)	Clinical Symptoms	Outcome	Ageb (Year)	Data Source
2002WE	p.Arg401Cys	M	NA	Exercise-induced rhabdomyolysis, Muscle cramps	Survival	NA	12066726
2004WG	p.Leu4824Pro	M	34	Heat intolerance	Survival	34	15448513
2008GK	MHS	M	21	Delayed rhabdomyolysis (38 hours after anesthetic induction), Delayed death	Fetal	21	18362591
2009FC	p.Ala933Thr p.Ser1342Gly p.Ala1352Gly	M	20-41	Exercise-induced rhabdomyolysis, Myalgia	Survival	20-41	19807743
2009FC	p.Gly2160Ser	M	20-41	Exercise-induced rhabdomyolysis	Survival	20-41	19807743
2009FC	p.Ser1342Gly p.Ala1352Gly p.T4288_A4290dup Thr4294Met	M	20-41	Exercise-induced rhabdomyolysis	Survival	20-41	19807743
2009FC	p.Ser1342Gly	M	20-41	Exercise-induced rhabdomyolysis, Myalgia	Survival	20-41	19807743
2009FC	p.Ser1342Gly	M	20-41	Exercise-induced rhabdomyolysis	Survival	20-41	19807743
2009FC	NA	M	20-41	Exercise-induced rhabdomyolysis	Survival	20-41	19807743
2009IF	p.Arg4645Gln p.Leu4320_Arg4322dup	F	2.75	Heat stroke x1, Death	Fetal	2.75	19223216
2010GR	p.Arg3983His	M	5.5	Ordansetron-induced MH-like response, Muscle rigidity, Death	Fetal	5.5	20439600
2010KP	p.Ser1342Gly	M	30	Exercise-induced rhabdomyolysis, Statin-induced myopathy, Muscle cramps	Survival	30	20010423
2011DT	p.Arg3983Cys Asp4505His	F	4	Muscle rigidity, Viral infection-triggered rhabdomyolysis, Death	Fetal	6	21918424
2011DT	p.Arg3983Cys	M	1.66	Heat sensitivity, Muscle rigidity, Muscle cramps, Death	Fetal	9	21918424
2011JH	p.Arg614Cys	F	47	Exercise-induced rhabdomyolysis, Statin-induced myopathy, Muscle cramps, Myalgia	Survival	47	21795085
2011JH	p.Arg614Cys	M	37	Rhabdomyolysis, Muscle cramps, Myalgia	Survival	37	21795085
2011JH	p.Pro4501Leu	M	NA	Statin-induced rhabdomyolysis, Myalgia	Survival	NA	21795085
2011JH	p.Pro4501Leu	M	4	Muscle weakness	Survival	4	21795085
2011JH	p.Pro4501Leu	M	33	Rhabdomyolysis, Muscle cramps, Fasting-induced myalgia	Survival	33	21795085
2011JH	p.Arg3772Trp	M	66	Statin-induced rhabdomyolysis, Muscle cramps, Myalgia	Survival	66	21795085
2011JH	p.Ala1352Gly p.Ser1342Gly	M	28	Exercise-induced rhabdomyolysis, Exercise intolerance, Muscle cramps, Myalgia	Survival	28	21795085
2011JH	p.Ala1352Gly p.Ser1342Gly	F	34	Myalgia, Muscle weakness	Survival	34	21795085
2011JH	p.Ala1352Gly p.Ser1342Gly	M	41	Exercise-induced rhabdomyolysis, Exercise intolerance, Muscle cramps, Myalgia	Survival	41	21795085
2011JH	p.Ala1352Gly p.Ser1342Gly	M	45	Exercise-induced rhabdomyolysis, Exercise intolerance, Muscle cramps, Myalgia	Survival	45	21795085
2011JH	p.Ala1352Gly	M	52	Statin-induced rhabdomyolysis, Myalgia	Survival	52	21795085
2011JH	p.Ala1352Gly	M	60	Rhabdomyolysis, Myalgia, Muscle cramps, Muscle weakness	Survival	60	21795085
2/5
TABLE 2 | CONTINUED
Group ID	RYR1 Variants	Gender	Agea (Year)	Clinical Symptoms	Outcome	Ageb (Year)	Data Source
2012BS	p.Asp849Asn	F	20	Heat sensitivity, Rhabdomyolysis, MDMA-induced fever	Survival	20	22734812
2013DD	p.Gly4820Arg	M	6	Heat sensitivity, Muscle rigidity, Excessive sweeting, Myalgia, Death	Fetal	6	23267001
2013DM	p.Thr4288_Ala4290dup	M	10	Heat intolerance, Exercise-induced rhabdomyolysis, Myalgia	Survival	10	23628358
2013DM	p.Thr4288_Ala4290dup	M	15	Heat intolerance, Exercise-induced rhabdomyolysis, Muscle cramps	Survival	17	23628358
2013DM	p.Thr4288_Ala4290dup	M	11	Exercise-induced Myalgia, Muscle stiffness	Survival	13	23628358
2013DM	p.Thr4288_Ala4290dup	M	11	Exercise-induced rhabdomyolysis, Myalgia	Survival	19	23628358
2013DM	p.Gly2434Arg	M	21	Exercise-induced rhabdomyolysis, Myalgia	Survival	21	23628358
2013DM	p.Gly2434Arg	F	11	Heat intolerance, Exercise-induced rhabdomyolysis, Myalgia, Muscle cramps	Survival	60	23628358
2013DM	p.Gly2434Arg	F	13	Heat intolerance, Exercise-induced rhabdomyolysis, Myalgia, Muscle stiffness, Muscle cramps	Survival	25	23628358
2013DM	p.Gly2434Arg	M	19	HyperCKemia	Survival	19	23628358
2013DM	p.Tyr2426Cys	M	36	Heat intolerance, Exercise-induced rhabdomyolysis, Myalgia	Survival	46	23628358
2013DM	p.Gly2132Ser	M	31	Exercise-induced rhabdomyolysis, Myalgia, Muscle cramps	Survival	35	23628358
2013DM	p.Asp2129Asn	M	61	Exercise-induced rhabdomyolysis, Myalgia	Survival	68	23628358
2013DM	p.Pro1787Leu p.Ala4295Val	F	15	Exercise-induced Myalgia, Muscle cramps, Muscle stiffness	Survival	21	23628358
2013DM	p.Pro1787Leu p.Ala4295Val	F	8	Exercise-induced rhabdomyolysis	Survival	8	23628358
2013DM	p.Pro1787Leu p.Ala4295Val	M	48	Exercise-induced rhabdomyolysis, Myalgia	Survival	48	23628358
2013DM	p.Lys1393Arg p.Arg4737Gln	M	34	Exercise-induced rhabdomyolysis, Myalgia, Muscle cramps	Survival	70	23628358
2013DM	p.Lys1393Arg	M	34	Heat intolerance, Exercise-induced rhabdomyolysis, Myalgia, Muscle stiffness	Survival	36	23628358
2013DM	c.957+5_957+29del (intron)	M	14	Exercise-induced rhabdomyolysis, Myalgia, Muscle stiffness	Survival	21	23628358
2013DU	p.Arg975Trp	NA	NA	Heat intolerance, Exercise-induced Myalgia, Muscle cramps	NA	NA	23558838
2013DU	p.Arg614Cys	NA	NA	Heat stroke	NA	NA	23558838
2013DU	p.Arg614Cys	NA	NA	Heat stroke, Exercise-induced myalgia	NA	NA	23558838
2013DU	p.Arg2454His	NA	NA	Heat intolerance, Exercise-induced rhabdomyolysis	NA	NA	23558838
2013DU	p.Gly2434Arg	M	40	Exercise-induced rhabdomyolysis	40	40	23558838
2013DU	p.Arg1109Leu	NA	NA	Heat stroke	NA	NA	23558838
2013IT	MHS	M	25	Exertional heat stroke, Exercise-induced rhabdomyolysis	Survival	25	24004393
3/5
TABLE 2 | CONTINUED
Group ID	RYR1 Variants	Gender	Agea (Year)	Clinical Symptoms	Outcome	Ageb (Year)	Data Source
2014GS	p.Arg2454Cys	M	30	Heat-induced rhabdomyolysis, Muscle cramps	Survival	30	25611019
2014GS	p.Arg2454Cys	M	30	Exercise-induced rhabdomyolysis	Survival	30	25611019
2014HT	p.Ala3407Ser	M	36	Fever-induced rhabdomyolysis, Exercise-induced Myalgia	Survival	52	26972305
2015BK	p.Arg492His	NA	NA	Exertional heat illness	NA	NA	25658027
2015BK	p.Leu4282Val	NA	NA	Exertional heat illness	NA	NA	25658027
2015BK	p.Gln3756Glu	NA	NA	Exertional heat illness	NA	NA	25658027
2015BK	p.Ile3253Thr	NA	NA	Exertional heat illness	NA	NA	25658027
2015BK	p.Gly2060Cys p.Pro1787Leu	NA	NA	Exertional heat illness	NA	NA	25658027
2015BK	p.Gly2060Cys p.Glu3583Gln	NA	NA	Exertional heat illness	NA	NA	25658027
2015BK	p.Gly2060Cys p.Gln3756Glu	NA	NA	Exertional heat illness	NA	NA	25658027
2015BK	p.Gly2060Cys p.Ala4331Thr	NA	NA	Exertional heat illness	NA	NA	25658027
2015BK	p.Gly2060Cys	NA	NA	Exertional heat illness	NA	NA	25658027
2015BK	p.Gly2060Cys	NA	NA	Exertional heat illness	NA	NA	25658027
2015BK	p.Gly2060Cys	NA	NA	Exertional heat illness	NA	NA	25658027
2015BK	p.Pro1787Leu p.Gly2060Cys p.Ala4295Val	NA	NA	Exertional heat illness	NA	NA	25658027
2015BK	p.Ser1342Gly p.His3981Tyr	NA	NA	Exertional heat illness	NA	NA	25658027
2015BK	p.Ser1342Gly	NA	NA	Exertional heat illness	NA	NA	25658027
2015GC	p.Arg830Trp	M	27	Heat stroke, Exercise-induced rhabdomyolysis	Survival	27	25960145
2015GC	c.12282+57_12282+60delins238 intron 89	F	18	Rhabdomyolysis	Survival	18	25960145
2015GC	p.Gly2434Arg	F	16	Exercise-induced rhabdomyolysis	Survival	16	25960145
2015GC	p.Thr2206Met	M	19	Exercise-induced rhabdomyolysis	Survival	19	25960145
2015IA	p.Lys1393Arg	M	30	Exertional heat stroke, Exercise-induced rhabdomyolysis	Survival	30	26565425
2016HN	p.Arg3167X p.His4729Pro	F	4.5	Rhabdomyolysis, Muscle rigidity, Fever	Survival	6	26951757
2016HS	p.Val4438Gly	NA	NA	Exertional heat stroke	NA	NA	26994242
2016HS	p.Ile3253Thr	NA	NA	Exertional heat stroke	NA	NA	26994242
2016HS	p.Val3088Met	NA	NA	Exertional heat stroke	NA	NA	26994242
4/5
TABLE 2 | CONTINUED
Group ID	RYR1 Variants	Gender	Agea (Year)	Clinical Symptoms	Outcome	Ageb (Year)	Data Source
2016HS	p.Gly2434Arg	NA	NA	Exertional heat stroke	NA	NA	26994242
2016HS	p.Arg1109Lys	NA	NA	Exertional heat stroke	NA	NA	26994242
2016JM	p.Lys1393Arg	M	33	Heat and exercise-induced rhabdomyolysis, Myalgia (severe), Muscle stiffness, Repeated fever	Survival	35	22908400
2016JU	p.Ile2321Val p.Val4849Ile	M	14	Exercise-induced rhabdomyolysis, Viral infection symptoms	Survival	22	26972305
2017BS	p.Ala933Thr; p.Ala1352Gly	M	NA	Exercise-induced rhabdomyolysis, Viral infection-induced rhabdomyolysis	Survival	NA	28326467
2017BS	p.Val4849Ile	M	NA	Delayed rhabdomyolysis (over 24 hours after anesthesia)	Survival	NA	28326467
2017BS	p.Thr4288Ala4290dup	M	11	Viral infection-induced rhabdomyolysis	Survival	11	28326467
2017BS	p.Gly2434Arg	M	NA	Delayed rhabdomyolysis (over 24 hours after anesthesia)	Survival	NA	28326467
2019GB	p.Gly159Arg	M	12	Recurrent heat stroke x3, Muscle weakness, Fever, Flu-like symptoms, Death	Fetal	16	30805902
2019GB	p.Gly159Arg	M	28	Febrile illness, Hyperthermia, Death	Fetal	28	30805902
NV3	p.Arg830Trp p.Ala3407Thr	M	27	Exercise-induced rhabdomyolysis	Survival	36	RUMC
NV6	p.Gly3561Arg	M	24	Exercise-induced rhabdomyolysis	Survival	28	RUMC
5/5
a. Age of patients at the time of initial symptom observation; b. Age of patients at the time of last survival observation; MHS, Malignant Hyperthermia Susceptibility; RYR1, Ryanodine Receptor Type I; Data sources are standard PubMed Identifiers (PMIDs); NA, Not Available.

## Sheet: Sheet1
Sheila Review	PMID	Full Reference
0	26951757	Bamaga, A. K. et al. Neuromuscular conditions associated with malignant hyperthermia in paediatric patients: A 25-year retrospective study. Neuromuscul. Disord. 26, 201–206 (2016).
0	23558838	Brandom, B. W. et al. Ryanodine receptor type 1 gene variants in the malignant hyperthermia-susceptible population of the United States. Anesth. Analg. 116, 1078–1086 (2013).
0	23558838	Brandom, B. W. et al. Ryanodine receptor type 1 gene variants in the malignant hyperthermia-susceptible population of the United States. Anesth. Analg. 116, 1078–1086 (2013).
0	23558838	Brandom, B. W. et al. Ryanodine receptor type 1 gene variants in the malignant hyperthermia-susceptible population of the United States. Anesth. Analg. 116, 1078–1086 (2013).
0	23558838	Brandom, B. W. et al. Ryanodine receptor type 1 gene variants in the malignant hyperthermia-susceptible population of the United States. Anesth. Analg. 116, 1078–1086 (2013).
0	23558838	Brandom, B. W. et al. Ryanodine receptor type 1 gene variants in the malignant hyperthermia-susceptible population of the United States. Anesth. Analg. 116, 1078–1086 (2013).
0	23558838	Brandom, B. W. et al. Ryanodine receptor type 1 gene variants in the malignant hyperthermia-susceptible population of the United States. Anesth. Analg. 116, 1078–1086 (2013).
0	10888602	Brown, R. L. et al. A novel ryanodine receptor mutation and genotype-phenotype correlation in a large malignant hyperthermia New Zealand Maori pedigree. Hum. Mol. Genet. 9, 1515–1524 (2000).
0	10888602	Brown, R. L. et al. A novel ryanodine receptor mutation and genotype-phenotype correlation in a large malignant hyperthermia New Zealand Maori pedigree. Hum. Mol. Genet. 9, 1515–1524 (2000).
0	20010423	Capacchione, J. F. et al. Exertional rhabdomyolysis and malignant hyperthermia in a patient with ryanodine receptor type 1 gene, L-type calcium channel alpha-1 subunit gene, and calsequestrin-1 gene polymorphisms. Anesthesiology 112, 239–244 (2010).
1	12066726	Davis, M. et al. Malignant hyperthermia associated with exercise-induced rhabdomyolysis or congenital abnormalities and a novel RYR1 mutation in New Zealand and Australian pedigrees. Br J Anaesth 88, 508–515 (2002).
1	12066726	Davis, M. et al. Malignant hyperthermia associated with exercise-induced rhabdomyolysis or congenital abnormalities and a novel RYR1 mutation in New Zealand and Australian pedigrees. Br J Anaesth 88, 508–515 (2002).
0	7087832	Denborough, M. A. Heat stroke and malignant hyperpyrexia. Med. J. Aust. 1, 204–205 (1982).
0	23628358	Dlamini, N. et al. Mutations in RYR1 are a common cause of exertional myalgia and rhabdomyolysis. Neuromuscul. Disord. 23, 540–548 (2013).
0	23628358	Dlamini, N. et al. Mutations in RYR1 are a common cause of exertional myalgia and rhabdomyolysis. Neuromuscul. Disord. 23, 540–548 (2013).
0	23628358	Dlamini, N. et al. Mutations in RYR1 are a common cause of exertional myalgia and rhabdomyolysis. Neuromuscul. Disord. 23, 540–548 (2013).
0	23628358	Dlamini, N. et al. Mutations in RYR1 are a common cause of exertional myalgia and rhabdomyolysis. Neuromuscul. Disord. 23, 540–548 (2013).
0	23628358	Dlamini, N. et al. Mutations in RYR1 are a common cause of exertional myalgia and rhabdomyolysis. Neuromuscul. Disord. 23, 540–548 (2013).
0	23628358	Dlamini, N. et al. Mutations in RYR1 are a common cause of exertional myalgia and rhabdomyolysis. Neuromuscul. Disord. 23, 540–548 (2013).
0	23628358	Dlamini, N. et al. Mutations in RYR1 are a common cause of exertional myalgia and rhabdomyolysis. Neuromuscul. Disord. 23, 540–548 (2013).
0	23628358	Dlamini, N. et al. Mutations in RYR1 are a common cause of exertional myalgia and rhabdomyolysis. Neuromuscul. Disord. 23, 540–548 (2013).
0	23628358	Dlamini, N. et al. Mutations in RYR1 are a common cause of exertional myalgia and rhabdomyolysis. Neuromuscul. Disord. 23, 540–548 (2013).
0	23628358	Dlamini, N. et al. Mutations in RYR1 are a common cause of exertional myalgia and rhabdomyolysis. Neuromuscul. Disord. 23, 540–548 (2013).
0	23628358	Dlamini, N. et al. Mutations in RYR1 are a common cause of exertional myalgia and rhabdomyolysis. Neuromuscul. Disord. 23, 540–548 (2013).
0	23628358	Dlamini, N. et al. Mutations in RYR1 are a common cause of exertional myalgia and rhabdomyolysis. Neuromuscul. Disord. 23, 540–548 (2013).
1	25658027	Fiszer, D. et al. Next-generation Sequencing of RYR1 and CACNA1S in Malignant Hyperthermia and Exertional Heat Illness. Anesthesiology 122, 1033–1046 (2015).
1	25658027	Fiszer, D. et al. Next-generation Sequencing of RYR1 and CACNA1S in Malignant Hyperthermia and Exertional Heat Illness. Anesthesiology 122, 1033–1046 (2015).
1	25658027	Fiszer, D. et al. Next-generation Sequencing of RYR1 and CACNA1S in Malignant Hyperthermia and Exertional Heat Illness. Anesthesiology 122, 1033–1046 (2015).
1	25658027	Fiszer, D. et al. Next-generation Sequencing of RYR1 and CACNA1S in Malignant Hyperthermia and Exertional Heat Illness. Anesthesiology 122, 1033–1046 (2015).
1	25658027	Fiszer, D. et al. Next-generation Sequencing of RYR1 and CACNA1S in Malignant Hyperthermia and Exertional Heat Illness. Anesthesiology 122, 1033–1046 (2015).
1	25658027	Fiszer, D. et al. Next-generation Sequencing of RYR1 and CACNA1S in Malignant Hyperthermia and Exertional Heat Illness. Anesthesiology 122, 1033–1046 (2015).
1	25658027	Fiszer, D. et al. Next-generation Sequencing of RYR1 and CACNA1S in Malignant Hyperthermia and Exertional Heat Illness. Anesthesiology 122, 1033–1046 (2015).
1	25658027	Fiszer, D. et al. Next-generation Sequencing of RYR1 and CACNA1S in Malignant Hyperthermia and Exertional Heat Illness. Anesthesiology 122, 1033–1046 (2015).
1	25658027	Fiszer, D. et al. Next-generation Sequencing of RYR1 and CACNA1S in Malignant Hyperthermia and Exertional Heat Illness. Anesthesiology 122, 1033–1046 (2015).
1	25658027	Fiszer, D. et al. Next-generation Sequencing of RYR1 and CACNA1S in Malignant Hyperthermia and Exertional Heat Illness. Anesthesiology 122, 1033–1046 (2015).
1	25658027	Fiszer, D. et al. Next-generation Sequencing of RYR1 and CACNA1S in Malignant Hyperthermia and Exertional Heat Illness. Anesthesiology 122, 1033–1046 (2015).
1	25658027	Fiszer, D. et al. Next-generation Sequencing of RYR1 and CACNA1S in Malignant Hyperthermia and Exertional Heat Illness. Anesthesiology 122, 1033–1046 (2015).
1	25658027	Fiszer, D. et al. Next-generation Sequencing of RYR1 and CACNA1S in Malignant Hyperthermia and Exertional Heat Illness. Anesthesiology 122, 1033–1046 (2015).
1	25658027	Fiszer, D. et al. Next-generation Sequencing of RYR1 and CACNA1S in Malignant Hyperthermia and Exertional Heat Illness. Anesthesiology 122, 1033–1046 (2015).
1	20439600	Gener, B., Burns, J. M., Griffin, S. & Boyer, E. W. Administration of ondansetron is associated with lethal outcome. Pediatrics 125, e1514–7 (2010).
0	7189384	Gronert, G. A., Thompson, R. L. & Onofrio, B. M. Human malignant hyperthermia: awake episodes and correction by dantrolene. Anesth. Analg. 59, 377–378 (1980).
1	21918424	Groom, L. et al. Identical de novo mutation in the type 1 ryanodine receptor gene associated with fatal, stress-induced malignant hyperthermia in two unrelated families. Anesthesiology 115, 938–945 (2011).
1	21918424	Groom, L. et al. Identical de novo mutation in the type 1 ryanodine receptor gene associated with fatal, stress-induced malignant hyperthermia in two unrelated families. Anesthesiology 115, 938–945 (2011).
0	1997050	Hackl, W., Winkler, M., Mauritz, W., Sporn, P. & Steinbereithner, K. Muscle biopsy for diagnosis of malignant hyperthermia susceptibility in two patients with severe exercise-induced myolysis. Br J Anaesth 66, 138–140 (1991).
0	1683922	Hopkins, P. M., Ellis, F. R. & Halsall, P. J. Evidence for related myopathies in exertional heat stroke and malignant hyperthermia. Lancet 338, 1491–1492 (1991).
0	1683922	Hopkins, P. M., Ellis, F. R. & Halsall, P. J. Evidence for related myopathies in exertional heat stroke and malignant hyperthermia. Lancet 338, 1491–1492 (1991).
0	22908400	Horga, A., Quinlivan R. Is it time to take the heat out of the problem? Neuromuscular Disease. 225-228 (2016).
0	9619231	Köchling, A., Wappler, F., Winkler, G. & Schulte am Esch, J. S. Rhabdomyolysis following severe physical exercise in a patient with predisposition to malignant hyperthermia. Anaesth Intensive Care 26, 315–318 (1998).
0	28326467	Kraeva, N., Sapa, A., Dowling, J. J. & Riazi, S. Malignant hyperthermia susceptibility in patients with exertional rhabdomyolysis: a retrospective cohort study and updated systematic review. Can J Anaesth 64, 736–743 (2017).
0	28326467	Kraeva, N., Sapa, A., Dowling, J. J. & Riazi, S. Malignant hyperthermia susceptibility in patients with exertional rhabdomyolysis: a retrospective cohort study and updated systematic review. Can J Anaesth 64, 736–743 (2017).
0	28326467	Kraeva, N., Sapa, A., Dowling, J. J. & Riazi, S. Malignant hyperthermia susceptibility in patients with exertional rhabdomyolysis: a retrospective cohort study and updated systematic review. Can J Anaesth 64, 736–743 (2017).
0	28326467	Kraeva, N., Sapa, A., Dowling, J. J. & Riazi, S. Malignant hyperthermia susceptibility in patients with exertional rhabdomyolysis: a retrospective cohort study and updated systematic review. Can J Anaesth 64, 736–743 (2017).
0	18362591	Larach, M. G., Brandom, B. W., Allen, G. C., Gronert, G. A. & Lehman, E. B. Cardiac arrests and deaths associated with malignant hyperthermia in north america from 1987 to 2006: a report from the north american malignant hyperthermia registry of the malignant hyperthermia association of the United States. Anesthesiology 108, 603–611 (2008).
1	23267001	Lavezzi, W. A. et al. Case report: Death in the emergency department: an unrecognized awake malignant hyperthermia-like reaction in a six-year-old. Anesth. Analg. 116, 420–423 (2013).
1	26972305	Snoeck, M. et al. ‘Human Stress Syndrome’ and the Expanding Spectrum of RYR1-Related Myopathies. Cell Biochem. Biophys. 74, 85–87 (2016).
1	19223216	Nishio, H. et al. Identification of malignant hyperthermia-susceptible ryanodine receptor type 1 gene (RYR1) mutations in a child who died in a car after exposure to a high environmental temperature. Leg Med (Tokyo) 11, 142–143 (2009).
0	8638753	Ogletree, J. W., Antognini, J. F. & Gronert, G. A. Postexercise muscle cramping associated with positive malignant hyperthermia contracture testing. Am J Sports Med 24, 49–51 (1996).
0	1795172	Poels, P. J. et al. In vitro contraction test for malignant hyperthermia in patients with unexplained recurrent rhabdomyolysis. J. Neurol. Sci. 105, 67–72 (1991).
0	1795172	Poels, P. J. et al. In vitro contraction test for malignant hyperthermia in patients with unexplained recurrent rhabdomyolysis. J. Neurol. Sci. 105, 67–72 (1991).
0	1795172	Poels, P. J. et al. In vitro contraction test for malignant hyperthermia in patients with unexplained recurrent rhabdomyolysis. J. Neurol. Sci. 105, 67–72 (1991).
0	1795172	Poels, P. J. et al. In vitro contraction test for malignant hyperthermia in patients with unexplained recurrent rhabdomyolysis. J. Neurol. Sci. 105, 67–72 (1991).
1	26565425	Poussel, M. et al. Exertional Heat Stroke and Susceptibility to Malignant Hyperthermia in an Athlete: Evidence for a Link? J Athl Train 50, 1212–1214 (2015).
1	26994242	Roux-Buisson, N. et al. Identification of variants of the ryanodine receptor type 1 in patients with exertional heat stroke and positive response to the malignant hyperthermia in vitro contracture test. Br J Anaesth 116, 566–568 (2016).
1	26994242	Roux-Buisson, N. et al. Identification of variants of the ryanodine receptor type 1 in patients with exertional heat stroke and positive response to the malignant hyperthermia in vitro contracture test. Br J Anaesth 116, 566–568 (2016).
1	26994242	Roux-Buisson, N. et al. Identification of variants of the ryanodine receptor type 1 in patients with exertional heat stroke and positive response to the malignant hyperthermia in vitro contracture test. Br J Anaesth 116, 566–568 (2016).
1	26994242	Roux-Buisson, N. et al. Identification of variants of the ryanodine receptor type 1 in patients with exertional heat stroke and positive response to the malignant hyperthermia in vitro contracture test. Br J Anaesth 116, 566–568 (2016).
1	26994242	Roux-Buisson, N. et al. Identification of variants of the ryanodine receptor type 1 in patients with exertional heat stroke and positive response to the malignant hyperthermia in vitro contracture test. Br J Anaesth 116, 566–568 (2016).
0	22734812	Russell, T., Riazi, S., Kraeva, N., Steel, A. C. & Hawryluck, L. A. Ecstacy-induced delayed rhabdomyolysis and neuroleptic malignant syndrome in a patient with a novel variant in the ryanodine receptor type 1 gene. Anaesthesia 67, 1021–1024 (2012).
0	9051549	Ryan, J. F. & Tedeschi, L. G. Sudden unexplained death in a patient with a family history of malignant hyperthermia. J Clin Anesth 9, 66–68 (1997).
1	19807743	Sambuughin, N. et al. The ryanodine receptor type 1 gene variants in African American men with exertional rhabdomyolysis and malignant hyperthermia susceptibility. Clin. Genet. 76, 564–568 (2009).
1	19807743	Sambuughin, N. et al. The ryanodine receptor type 1 gene variants in African American men with exertional rhabdomyolysis and malignant hyperthermia susceptibility. Clin. Genet. 76, 564–568 (2009).
1	19807743	Sambuughin, N. et al. The ryanodine receptor type 1 gene variants in African American men with exertional rhabdomyolysis and malignant hyperthermia susceptibility. Clin. Genet. 76, 564–568 (2009).
1	19807743	Sambuughin, N. et al. The ryanodine receptor type 1 gene variants in African American men with exertional rhabdomyolysis and malignant hyperthermia susceptibility. Clin. Genet. 76, 564–568 (2009).
1	19807743	Sambuughin, N. et al. The ryanodine receptor type 1 gene variants in African American men with exertional rhabdomyolysis and malignant hyperthermia susceptibility. Clin. Genet. 76, 564–568 (2009).
1	19807743	Sambuughin, N. et al. The ryanodine receptor type 1 gene variants in African American men with exertional rhabdomyolysis and malignant hyperthermia susceptibility. Clin. Genet. 76, 564–568 (2009).
0	15448513	Sei, Y. et al. Malignant hyperthermia in North America: genetic screening of the three hot spots in the type I ryanodine receptor gene. Anesthesiology 101, 824–830 (2004).
1	25960145	Snoeck, M. et al. RYR1-related myopathies: a wide spectrum of phenotypes throughout life. Eur. J. Neurol. 22, 1094–1112 (2015).
1	25960145	Snoeck, M. et al. RYR1-related myopathies: a wide spectrum of phenotypes throughout life. Eur. J. Neurol. 22, 1094–1112 (2015).
1	25960145	Snoeck, M. et al. RYR1-related myopathies: a wide spectrum of phenotypes throughout life. Eur. J. Neurol. 22, 1094–1112 (2015).
1	25960145	Snoeck, M. et al. RYR1-related myopathies: a wide spectrum of phenotypes throughout life. Eur. J. Neurol. 22, 1094–1112 (2015).
0	26972305	Snoeck, M. et al. ‘Human Stress Syndrome’ and the Expanding Spectrum of RYR1-Related Myopathies. Cell Biochem. Biophys. 74, 85–87 (2016).
0	24004393	Thomas, J. & Crowhurst, T. Exertional heat stroke, rhabdomyolysis and susceptibility to malignant hyperthermia. Intern Med J 43, 1035–1038 (2013).
1	11448278	Tobin, J. R., Jason, D. R., Challa, V. R., Nelson, T. E. & Sambuughin, N. Malignant hyperthermia and apparent heat stroke. JAMA 286, 168–169 (2001).
1	21795085	Vladutiu, G. D. et al. Genetic risk for malignant hyperthermia in non-anesthesia-induced myopathies. Mol. Genet. Metab. 104, 167–173 (2011).
1	21795085	Vladutiu, G. D. et al. Genetic risk for malignant hyperthermia in non-anesthesia-induced myopathies. Mol. Genet. Metab. 104, 167–173 (2011).
1	21795085	Vladutiu, G. D. et al. Genetic risk for malignant hyperthermia in non-anesthesia-induced myopathies. Mol. Genet. Metab. 104, 167–173 (2011).
1	21795085	Vladutiu, G. D. et al. Genetic risk for malignant hyperthermia in non-anesthesia-induced myopathies. Mol. Genet. Metab. 104, 167–173 (2011).
1	21795085	Vladutiu, G. D. et al. Genetic risk for malignant hyperthermia in non-anesthesia-induced myopathies. Mol. Genet. Metab. 104, 167–173 (2011).
1	21795085	Vladutiu, G. D. et al. Genetic risk for malignant hyperthermia in non-anesthesia-induced myopathies. Mol. Genet. Metab. 104, 167–173 (2011).
1	21795085	Vladutiu, G. D. et al. Genetic risk for malignant hyperthermia in non-anesthesia-induced myopathies. Mol. Genet. Metab. 104, 167–173 (2011).
1	21795085	Vladutiu, G. D. et al. Genetic risk for malignant hyperthermia in non-anesthesia-induced myopathies. Mol. Genet. Metab. 104, 167–173 (2011).
1	21795085	Vladutiu, G. D. et al. Genetic risk for malignant hyperthermia in non-anesthesia-induced myopathies. Mol. Genet. Metab. 104, 167–173 (2011).
1	21795085	Vladutiu, G. D. et al. Genetic risk for malignant hyperthermia in non-anesthesia-induced myopathies. Mol. Genet. Metab. 104, 167–173 (2011).
1	21795085	Vladutiu, G. D. et al. Genetic risk for malignant hyperthermia in non-anesthesia-induced myopathies. Mol. Genet. Metab. 104, 167–173 (2011).
1	21795085	Vladutiu, G. D. et al. Genetic risk for malignant hyperthermia in non-anesthesia-induced myopathies. Mol. Genet. Metab. 104, 167–173 (2011).
0	10638927	Wappler, F., Fiege, M., Antz, M. & Schulte Am Esch, J. Hemodynamic and metabolic alterations in response to graded exercise in a patient susceptible to malignant hyperthermia. Anesthesiology 92, 268–272 (2000).
1	11135728	Wappler, F. et al. Evidence for susceptibility to malignant hyperthermia in patients with exercise-induced rhabdomyolysis. Anesthesiology 94, 95–100 (2001).
1	11135728	Wappler, F. et al. Evidence for susceptibility to malignant hyperthermia in patients with exercise-induced rhabdomyolysis. Anesthesiology 94, 95–100 (2001).
1	11135728	Wappler, F. et al. Evidence for susceptibility to malignant hyperthermia in patients with exercise-induced rhabdomyolysis. Anesthesiology 94, 95–100 (2001).
1	11135728	Wappler, F. et al. Evidence for susceptibility to malignant hyperthermia in patients with exercise-induced rhabdomyolysis. Anesthesiology 94, 95–100 (2001).
1	11135728	Wappler, F. et al. Evidence for susceptibility to malignant hyperthermia in patients with exercise-induced rhabdomyolysis. Anesthesiology 94, 95–100 (2001).
1	11135728	Wappler, F. et al. Evidence for susceptibility to malignant hyperthermia in patients with exercise-induced rhabdomyolysis. Anesthesiology 94, 95–100 (2001).
1	11135728	Wappler, F. et al. Evidence for susceptibility to malignant hyperthermia in patients with exercise-induced rhabdomyolysis. Anesthesiology 94, 95–100 (2001).
1	11135728	Wappler, F. et al. Evidence for susceptibility to malignant hyperthermia in patients with exercise-induced rhabdomyolysis. Anesthesiology 94, 95–100 (2001).
1	11135728	Wappler, F. et al. Evidence for susceptibility to malignant hyperthermia in patients with exercise-induced rhabdomyolysis. Anesthesiology 94, 95–100 (2001).
1	23628358	Dlamini, N. et al. Mutations in RYR1 are a common cause of exertional myalgia and rhabdomyolysis. Neuromuscul. Disord. 23, 540–548 (2013).
1	23628358	Dlamini, N. et al. Mutations in RYR1 are a common cause of exertional myalgia and rhabdomyolysis. Neuromuscul. Disord. 23, 540–548 (2013).
1	23628358	Dlamini, N. et al. Mutations in RYR1 are a common cause of exertional myalgia and rhabdomyolysis. Neuromuscul. Disord. 23, 540–548 (2013).
1	23628358	Dlamini, N. et al. Mutations in RYR1 are a common cause of exertional myalgia and rhabdomyolysis. Neuromuscul. Disord. 23, 540–548 (2013).
1	23628358	Dlamini, N. et al. Mutations in RYR1 are a common cause of exertional myalgia and rhabdomyolysis. Neuromuscul. Disord. 23, 540–548 (2013).
1	25611019	Potts, L. E. et al. Improving awareness of nonanesthesia-related malignant hyperthermia presentations: a tale of two brothers. A A Case Rep 3, 23–26 (2014).
1	25611019	Potts, L. E. et al. Improving awareness of nonanesthesia-related malignant hyperthermia presentations: a tale of two brothers. A A Case Rep 3, 23–26 (2014).
0	RUMC	Nicol Voermans
0	RUMC	Nicol Voermans
0	30805902	Zvaritch, E. et al. Fatal awake malignant hyperthermia episodes in a family with malignant hyperthermia susceptibility: a case series. Can J Anaesth 128, 168 (2019).
0	30805902	Zvaritch, E. et al. Fatal awake malignant hyperthermia episodes in a family with malignant hyperthermia susceptibility: a case series. Can J Anaesth 128, 168 (2019).
		71
		116
		0.612069

## Sheet: New Search
Sheila Review	PMID	Full Reference
0	26951757	Bamaga, A. K. et al. Neuromuscular conditions associated with malignant hyperthermia in paediatric patients: A 25-year retrospective study. Neuromuscul. Disord. 26, 201–206 (2016).
0	10888602	Brown, R. L. et al. A novel ryanodine receptor mutation and genotype-phenotype correlation in a large malignant hyperthermia New Zealand Maori pedigree. Hum. Mol. Genet. 9, 1515–1524 (2000).
0	20010423	Capacchione, J. F. et al. Exertional rhabdomyolysis and malignant hyperthermia in a patient with ryanodine receptor type 1 gene, L-type calcium channel alpha-1 subunit gene, and calsequestrin-1 gene polymorphisms. Anesthesiology 112, 239–244 (2010).
0	7087832	Denborough, M. A. Heat stroke and malignant hyperpyrexia. Med. J. Aust. 1, 204–205 (1982).
0	23628358	Dlamini, N. et al. Mutations in RYR1 are a common cause of exertional myalgia and rhabdomyolysis. Neuromuscul. Disord. 23, 540–548 (2013).
0	7189384	Gronert, G. A., Thompson, R. L. & Onofrio, B. M. Human malignant hyperthermia: awake episodes and correction by dantrolene. Anesth. Analg. 59, 377–378 (1980).
0	1997050	Hackl, W., Winkler, M., Mauritz, W., Sporn, P. & Steinbereithner, K. Muscle biopsy for diagnosis of malignant hyperthermia susceptibility in two patients with severe exercise-induced myolysis. Br J Anaesth 66, 138–140 (1991).
0	1683922	Hopkins, P. M., Ellis, F. R. & Halsall, P. J. Evidence for related myopathies in exertional heat stroke and malignant hyperthermia. Lancet 338, 1491–1492 (1991).
0	22908400	Horga, A., Quinlivan R. Is it time to take the heat out of the problem? Neuromuscular Disease. 225-228 (2016).
0	9619231	Köchling, A., Wappler, F., Winkler, G. & Schulte am Esch, J. S. Rhabdomyolysis following severe physical exercise in a patient with predisposition to malignant hyperthermia. Anaesth Intensive Care 26, 315–318 (1998).
0	28326467	Kraeva, N., Sapa, A., Dowling, J. J. & Riazi, S. Malignant hyperthermia susceptibility in patients with exertional rhabdomyolysis: a retrospective cohort study and updated systematic review. Can J Anaesth 64, 736–743 (2017).
0	18362591	Larach, M. G., Brandom, B. W., Allen, G. C., Gronert, G. A. & Lehman, E. B. Cardiac arrests and deaths associated with malignant hyperthermia in north america from 1987 to 2006: a report from the north american malignant hyperthermia registry of the malignant hyperthermia association of the United States. Anesthesiology 108, 603–611 (2008).
0	8638753	Ogletree, J. W., Antognini, J. F. & Gronert, G. A. Postexercise muscle cramping associated with positive malignant hyperthermia contracture testing. Am J Sports Med 24, 49–51 (1996).
0	1795172	Poels, P. J. et al. In vitro contraction test for malignant hyperthermia in patients with unexplained recurrent rhabdomyolysis. J. Neurol. Sci. 105, 67–72 (1991).
0	22734812	Russell, T., Riazi, S., Kraeva, N., Steel, A. C. & Hawryluck, L. A. Ecstacy-induced delayed rhabdomyolysis and neuroleptic malignant syndrome in a patient with a novel variant in the ryanodine receptor type 1 gene. Anaesthesia 67, 1021–1024 (2012).
0	9051549	Ryan, J. F. & Tedeschi, L. G. Sudden unexplained death in a patient with a family history of malignant hyperthermia. J Clin Anesth 9, 66–68 (1997).
0	15448513	Sei, Y. et al. Malignant hyperthermia in North America: genetic screening of the three hot spots in the type I ryanodine receptor gene. Anesthesiology 101, 824–830 (2004).
0	26972305	Snoeck, M. et al. ‘Human Stress Syndrome’ and the Expanding Spectrum of RYR1-Related Myopathies. Cell Biochem. Biophys. 74, 85–87 (2016).
0	24004393	Thomas, J. & Crowhurst, T. Exertional heat stroke, rhabdomyolysis and susceptibility to malignant hyperthermia. Intern Med J 43, 1035–1038 (2013).
0	10638927	Wappler, F., Fiege, M., Antz, M. & Schulte Am Esch, J. Hemodynamic and metabolic alterations in response to graded exercise in a patient susceptible to malignant hyperthermia. Anesthesiology 92, 268–272 (2000).
0	30805902	Zvaritch, E. et al. Fatal awake malignant hyperthermia episodes in a family with malignant hyperthermia susceptibility: a case series. Can J Anaesth 128, 168 (2019).

## Sheet: Sheet2
2015GC	c.12282+57_12282+60delins238 intron 89	F	18	Rhabdomyolysis	Survival	18	25960145
2013DM	c.957+5_957+29del (intron)	M	14	Exercise-induced rhabdomyolysis, Myalgia, Muscle stiffness	Survival	21	23628358
1991WY	MHE	M	19	Exertional heat stroke, Exercise-induced rhabdomyolysis	Survival	19	1683922
1991WY	MHE	M	18	Heat intolerance x2, Exertional heat stroke	Survival	23	1683922
1980UG	MHS	M	22	Stress-induced fever, Exercise-induced rhabdomyolysis, Extreme sweating	Survival	42	7189384
1982TV	MHS	M	19	Exertional heat stroke, Exercise-induced rhabdomyolysis	Survival	19	7087832
1991TU	MHS	M	28	Exertional heat stroke, Exercise-induced rhabdomyolysis	Survival	28	1997050
1991VE	MHS	M	6	Fever-induced rhabdomyolysis, Viral infection-induced rhabdomyolysis, Muscle cramps	Survival	32	1795172
1991VE	MHS	M	7	Stress-induced fever, Exercise-induced rhabdomyolysis	Survival	26	1795172
1991VE	MHS	M	20	Stress-induced fever, Exercise-induced rhabdomyolysis	Survival	20	1795172
1991VE	MHS	M	51	Exertional heat stroke, Exercise-induced rhabdomyolysis, Myalgia, Fever	Survival	51	1795172
1996BJ	MHS	M	14	Exercise-induced rhabdomyolysis, Muscle cramps	Survival	17	8638753
1997FR	MHS	M	23	Exercise-induced rhabdomyolysis, Death	Fetal	23	9051549
1998VZ	MHS	M	21	Exertional heat stroke, Exercise-induced rhabdomyolysis	Survival	21	22908400
2001WG	MHS	M	25	Exercise-induced rhabdomyolysis	Survival	25	11135728
2001WG	MHS	M	40	Exercise-induced rhabdomyolysis, Myalgia, Muscle cramps	Survival	45	11135728
2001WG	MHS	M	25	Exercise-induced rhabdomyolysis, Muscle cramps	Survival	37	11135728
2001WG	MHS	M	30	Exercise-induced rhabdomyolysis	Survival	30	11135728
2001WG	MHS	M	35	Exercise-induced rhabdomyolysis, Myalgia, Muscle cramps	Survival	37	11135728
2001WG	MHS	M	25	Exercise-induced rhabdomyolysis, Myalgia, Muscle cramps	Survival	25	11135728
2001WG	MHS	M	17	Exercise-induced rhabdomyolysis, Myalgia, Muscle cramps	Survival	17	11135728
2008GK	MHS	M	21	Delayed rhabdomyolysis (38 hours after anesthetic induction), Delayed death	Fetal	21	18362591
2013IT	MHS	M	25	Exertional heat stroke, Exercise-induced rhabdomyolysis	Survival	25	24004393
2009FC	NA	M	20-41	Exercise-induced rhabdomyolysis	Survival	20-41	19807743
2011JH	p.Ala1352Gly	M	52	Statin-induced rhabdomyolysis, Myalgia	Survival	52	21795085
2011JH	p.Ala1352Gly	M	60	Rhabdomyolysis, Myalgia, Muscle cramps, Muscle weakness	Survival	60	21795085
2011JH	p.Ala1352Gly p.Ser1342Gly	M	28	Exercise-induced rhabdomyolysis, Exercise intolerance, Muscle cramps, Myalgia	Survival	28	21795085
2011JH	p.Ala1352Gly p.Ser1342Gly	F	34	Myalgia, Muscle weakness	Survival	34	21795085
2011JH	p.Ala1352Gly p.Ser1342Gly	M	41	Exercise-induced rhabdomyolysis, Exercise intolerance, Muscle cramps, Myalgia	Survival	41	21795085
2011JH	p.Ala1352Gly p.Ser1342Gly	M	45	Exercise-induced rhabdomyolysis, Exercise intolerance, Muscle cramps, Myalgia	Survival	45	21795085
2014HT	p.Ala3407Ser	M	36	Fever-induced rhabdomyolysis, Exercise-induced Myalgia	Survival	52	26972305
2009FC	p.Ala933Thr p.Ser1342Gly p.Ala1352Gly	M	20-41	Exercise-induced rhabdomyolysis, Myalgia	Survival	20-41	19807743
2017BS	p.Ala933Thr; p.Ala1352Gly	M	NA	Exercise-induced rhabdomyolysis, Viral infection-induced rhabdomyolysis	Survival	NA	28326467
2013DU	p.Arg1109Leu	NA	NA	Heat stroke	NA	NA	23558838
2016HS	p.Arg1109Lys	NA	NA	Exertional heat stroke	NA	NA	26994242
2001TJ	p.Arg163Cys	M	12	Exercise-induced rhabdomyolysis, Muscle stiffness, Death	Fetal	12	11448278
2001WG	p.Arg163Cys	M	12	Recurrent fever, Exercise-induced rhabdomyolysis, Myalgia	Survival	12	11135728
2014GS	p.Arg2454Cys	M	30	Heat-induced rhabdomyolysis, Muscle cramps	Survival	30	25611019
2014GS	p.Arg2454Cys	M	30	Exercise-induced rhabdomyolysis	Survival	30	25611019
2013DU	p.Arg2454His	NA	NA	Heat intolerance, Exercise-induced rhabdomyolysis	NA	NA	23558838
2016HN	p.Arg3167X p.His4729Pro	F	4.5	Rhabdomyolysis, Muscle rigidity, Fever	Survival	6	26951757
2011JH	p.Arg3772Trp	M	66	Statin-induced rhabdomyolysis, Muscle cramps, Myalgia	Survival	66	21795085
2011DT	p.Arg3983Cys	M	1.66	Heat sensitivity, Muscle rigidity, Muscle cramps, Death	Fetal	9	21918424
2011DT	p.Arg3983Cys Asp4505His	F	4	Muscle rigidity, Viral infection-triggered rhabdomyolysis, Death	Fetal	6	21918424
2010GR	p.Arg3983His	M	5.5	Ordansetron-induced MH-like response, Muscle rigidity, Death	Fetal	5.5	20439600
2002WE	p.Arg401Cys	F	NA	Exercise-induced rhabdomyolysis, Myalgia, Muscle cramps	Survival	NA	12066726
2002WE	p.Arg401Cys	M	NA	Exercise-induced rhabdomyolysis, Muscle cramps	Survival	NA	12066726
2009IF	p.Arg4645Gln p.Leu4320_Arg4322dup	F	2.75	Heat stroke x1, Death	Fetal	2.75	19223216
2015BK	p.Arg492His	NA	NA	Exertional heat illness	NA	NA	25658027
2011JH	p.Arg614Cys	F	47	Exercise-induced rhabdomyolysis, Statin-induced myopathy, Muscle cramps, Myalgia	Survival	47	21795085
2011JH	p.Arg614Cys	M	37	Rhabdomyolysis, Muscle cramps, Myalgia	Survival	37	21795085
2013DU	p.Arg614Cys	NA	NA	Heat stroke	NA	NA	23558838
2013DU	p.Arg614Cys	NA	NA	Heat stroke, Exercise-induced myalgia	NA	NA	23558838
2015GC	p.Arg830Trp	M	27	Heat stroke, Exercise-induced rhabdomyolysis	Survival	27	25960145
2013DU	p.Arg975Trp	NA	NA	Heat intolerance, Exercise-induced Myalgia, Muscle cramps	NA	NA	23558838
2013DM	p.Asp2129Asn	M	61	Exercise-induced rhabdomyolysis, Myalgia	Survival	68	23628358
2012BS	p.Asp849Asn	F	20	Heat sensitivity, Rhabdomyolysis, MDMA-induced fever	Survival	20	22734812
2015BK	p.Gln3756Glu	NA	NA	Exertional heat illness	NA	NA	25658027
2019GB	p.Gly159Arg	M	12	Recurrent heat stroke x3, Muscle weakness, Fever, Flu-like symptoms, Death	Fetal	16	30805902
2019GB	p.Gly159Arg	M	28	Febrile illness, Hyperthermia, Death	Fetal	28	30805902
2015BK	p.Gly2060Cys	NA	NA	Exertional heat illness	NA	NA	25658027
2015BK	p.Gly2060Cys	NA	NA	Exertional heat illness	NA	NA	25658027
2015BK	p.Gly2060Cys	NA	NA	Exertional heat illness	NA	NA	25658027
2015BK	p.Gly2060Cys p.Ala4331Thr	NA	NA	Exertional heat illness	NA	NA	25658027
2015BK	p.Gly2060Cys p.Gln3756Glu	NA	NA	Exertional heat illness	NA	NA	25658027
2015BK	p.Gly2060Cys p.Glu3583Gln	NA	NA	Exertional heat illness	NA	NA	25658027
2015BK	p.Gly2060Cys p.Pro1787Leu	NA	NA	Exertional heat illness	NA	NA	25658027
2013DM	p.Gly2132Ser	M	31	Exercise-induced rhabdomyolysis, Myalgia, Muscle cramps	Survival	35	23628358
2009FC	p.Gly2160Ser	M	20-41	Exercise-induced rhabdomyolysis	Survival	20-41	19807743
2000TU	p.Gly2433Arg	M	24	Reduced heat tolerance, Exercise-induced rhabdomyolysis, Myalgia, Muscle cramps	Survival	37	10638927
2013DM	p.Gly2434Arg	M	21	Exercise-induced rhabdomyolysis, Myalgia	Survival	21	23628358
2013DM	p.Gly2434Arg	F	11	Heat intolerance, Exercise-induced rhabdomyolysis, Myalgia, Muscle cramps	Survival	60	23628358
2013DM	p.Gly2434Arg	F	13	Heat intolerance, Exercise-induced rhabdomyolysis, Myalgia, Muscle stiffness, Muscle cramps	Survival	25	23628358
2013DM	p.Gly2434Arg	M	19	HyperCKemia	Survival	19	23628358
2013DU	p.Gly2434Arg	M	40	Exercise-induced rhabdomyolysis	40	40	23558838
2015GC	p.Gly2434Arg	F	16	Exercise-induced rhabdomyolysis	Survival	16	25960145
2016HS	p.Gly2434Arg	NA	NA	Exertional heat stroke	NA	NA	26994242
2017BS	p.Gly2434Arg	M	NA	Delayed rhabdomyolysis (over 24 hours after anesthesia)	Survival	NA	28326467
2001WG	p.Gly341Arg	M	15	Exercise-induced rhabdomyolysis, Myalgia	Survival	18	11135728
2013DD	p.Gly4820Arg	M	6	Heat sensitivity, Muscle rigidity, Excessive sweeting, Myalgia, Death	Fetal	6	23267001
2016JU	p.Ile2321Val p.Val4849Ile	M	14	Exercise-induced rhabdomyolysis, Viral infection symptoms	Survival	22	26972305
2015BK	p.Ile3253Thr	NA	NA	Exertional heat illness	NA	NA	25658027
2016HS	p.Ile3253Thr	NA	NA	Exertional heat stroke	NA	NA	26994242
2015BK	p.Leu4282Val	NA	NA	Exertional heat illness	NA	NA	25658027
2004WG	p.Leu4824Pro	M	34	Heat intolerance	Survival	34	15448513
2015IA	p.Lys1393Arg	M	30	Exertional heat stroke, Exercise-induced rhabdomyolysis	Survival	30	26565425
2016JM	p.Lys1393Arg	M	33	Heat and exercise-induced rhabdomyolysis, Myalgia (severe), Muscle stiffness, Repeated fever	Survival	35	22908400
2013DM	p.Lys1393Arg	M	34	Heat intolerance, Exercise-induced rhabdomyolysis, Myalgia, Muscle stiffness	Survival	36	23628358
2013DM	p.Lys1393Arg p.Arg4737Gln	M	34	Exercise-induced rhabdomyolysis, Myalgia, Muscle cramps	Survival	70	23628358
2013DM	p.Pro1787Leu p.Ala4295Val	F	15	Exercise-induced Myalgia, Muscle cramps, Muscle stiffness	Survival	21	23628358
2013DM	p.Pro1787Leu p.Ala4295Val	F	8	Exercise-induced rhabdomyolysis	Survival	8	23628358
2013DM	p.Pro1787Leu p.Ala4295Val	M	48	Exercise-induced rhabdomyolysis, Myalgia	Survival	48	23628358
2015BK	p.Pro1787Leu p.Gly2060Cys p.Ala4295Val	NA	NA	Exertional heat illness	NA	NA	25658027
2011JH	p.Pro4501Leu	M	NA	Statin-induced rhabdomyolysis, Myalgia	Survival	NA	21795085
2011JH	p.Pro4501Leu	M	4	Muscle weakness	Survival	4	21795085
2011JH	p.Pro4501Leu	M	33	Rhabdomyolysis, Muscle cramps, Fasting-induced myalgia	Survival	33	21795085
2009FC	p.Ser1342Gly	M	20-41	Exercise-induced rhabdomyolysis, Myalgia	Survival	20-41	19807743
2009FC	p.Ser1342Gly	M	20-41	Exercise-induced rhabdomyolysis	Survival	20-41	19807743
2010KP	p.Ser1342Gly	M	30	Exercise-induced rhabdomyolysis, Statin-induced myopathy, Muscle cramps	Survival	30	20010423
2015BK	p.Ser1342Gly	NA	NA	Exertional heat illness	NA	NA	25658027
2009FC	p.Ser1342Gly p.Ala1352Gly p.T4288_A4290dup Thr4294Met	M	20-41	Exercise-induced rhabdomyolysis	Survival	20-41	19807743
2015BK	p.Ser1342Gly p.His3981Tyr	NA	NA	Exertional heat illness	NA	NA	25658027
2015GC	p.Thr2206Met	M	19	Exercise-induced rhabdomyolysis	Survival	19	25960145
2013DM	p.Thr4288_Ala4290dup	M	10	Heat intolerance, Exercise-induced rhabdomyolysis, Myalgia	Survival	10	23628358
2013DM	p.Thr4288_Ala4290dup	M	15	Heat intolerance, Exercise-induced rhabdomyolysis, Muscle cramps	Survival	17	23628358
2013DM	p.Thr4288_Ala4290dup	M	11	Exercise-induced Myalgia, Muscle stiffness	Survival	13	23628358
2013DM	p.Thr4288_Ala4290dup	M	11	Exercise-induced rhabdomyolysis, Myalgia	Survival	19	23628358
2017BS	p.Thr4288Ala4290dup	M	11	Viral infection-induced rhabdomyolysis	Survival	11	28326467
2000TC	p.Thr4826Ile	F	0.75	Muscle rigidity, Febrile, Death	Fetal	0.75	10888602
2000TC	p.Thr4826Ile	F	2	Muscle rigidity, Myalgia, Death	Fetal	2	10888602
2013DM	p.Tyr2426Cys	M	36	Heat intolerance, Exercise-induced rhabdomyolysis, Myalgia	Survival	46	23628358
2016HS	p.Val3088Met	NA	NA	Exertional heat stroke	NA	NA	26994242
2016HS	p.Val4438Gly	NA	NA	Exertional heat stroke	NA	NA	26994242
2017BS	p.Val4849Ile	M	NA	Delayed rhabdomyolysis (over 24 hours after anesthesia)	Survival	NA	28326467
Group ID	RYR1 Variants	Gender	Agea (Year)	Clinical Symptoms	Outcome	Ageb (Year)	Data Source
Group ID	RYR1 Variants	Gender	Agea (Year)	Clinical Symptoms	Outcome	Ageb (Year)	Data Source
Group ID	RYR1 Variants	Gender	Agea (Year)	Clinical Symptoms	Outcome	Ageb (Year)	Data Source
Group ID	RYR1 Variants	Gender	Agea (Year)	Clinical Symptoms	Outcome	Ageb (Year)	Data Source
Group ID	RYR1 Variants	Gender	Agea (Year)	Clinical Symptoms	Outcome	Ageb (Year)	Data Source
1/5
2/5
3/5
4/5
5/5
a. Age of patients at the time of initial symptom observation; b. Age of patients at the time of last survival observation; MHS, Malignant Hyperthermia Susceptibility; RYR1, Ryanodine Receptor Type I; Data sources are standard PubMed Identifiers (PMIDs); NA, Not Available.
Supplementary Table 2 | Continued
Supplementary Table 2 | Continued
Supplementary Table 2 | Continued
Supplementary Table 2 | Continued
Supplementary Table 2 | Heat-sensitive patients with MHS associated variants in RYR1 from published case reports

## Sheet: Sheet3
B120	p.Ala140Thr	Male	38	Heat sensitivity, Muscle cramps	Survival	38	MHIU
B120	p.Ala140Thr	Female	54	Asymptomatic	Survival	54	MHIU
B120	p.Ala140Thr	Female	61	Asymptomatic	Survival	61	MHIU
H151	p.Ala2731Ser	Male	33	Heat-induced stiffness, Exercise-induced rhabdomyolysis	Survival	33	MHIU
H151	p.Ala2731Ser	Female	61	Asymptomatic	Survival	61	MHIU
V04	p.Arg2163His	Male	35	Heat stroke, Exertional rhabdomyolysis	Survival	35	MHIU
G207	p.Arg2336His	Male	43	Heat stroke, Heat sensivity	Survival	43	MHIU
G207	p.Arg2336His	Female	NA	Asymptomatic	Survival	NA	MHIU
G330	p.Arg2454His	Male	32	Heat sensitivity, Heat stroke x1, Muscle cramps	Survival	32	MHIU
G330	p.Arg2454His	Male	73	Asymptomatic	Survival	73	MHIU
G330	p.Arg2454His	Male	47	Heat sensitivity	Survival	47	MHIU
G330	p.Arg2454His	Female	13	Asymptomatic	Survival	13	MHIU
G330	p.Arg2454His	Female	58	Asymptomatic	Survival	58	MHIU
G330	p.Arg2454His	Female	29	Asymptomatic	Survival	29	MHIU
G330	p.Arg2454His	Female	20	Asymptomatic	Survival	20	MHIU
H114	p.Arg2454His	Male	47	Heat sensitivity, Excessive sweating	Survival	47	MHIU
H114	p.Arg2454His	Female	16	Asymptomatic	Survival	16	MHIU
C400	p.Arg401His	Male	39	Heat sensitivity, Exercise-induced rhabdomyolysis	Survival	39	MHIU
C400	p.Arg401His	Male	42	Muscle cramps	Survival	68	MHIU
C400	p.Arg401His	Female	51	Asymptomatic	Survival	51	MHIU
L96	p.Arg4737Trp	Male	25	Heat sensitivity, Excessive myalgia with heat	Survival	25	MHIU
L96	p.Arg4737Trp	Female	21	Asymptomatic	Survival	21	MHIU
L96	p.Arg4737Trp	Female	26	Asymptomatic	Survival	26	MHIU
L96	p.Arg4737Trp	Male	22	Heat sensitivity	Survival	22	MHIU
L96	p.Arg4737Trp	Male	29	Heat sensitivity	Survival	29	MHIU
K147	p.Arg4861His	Male	14	Heat-induced rhabdomyolysis	Survival	14	MHIU
K147	p.Arg4861His	Male	13	Heat sensitivity	Survival	13	MHIU
M233	p.Arg614Cys	Male	34	Heat induced stiffness	Survival	34	MHIU
M233	p.Arg614Cys	Male	36	Heat sensitivity, Exercise-induced rhabdomyolysis	Survival	36	MHIU
P172	p.Arg682Gln	Female	43	Heat sensitivity, Heat stroke x1	Survival	43	MHIU
P172	p.Arg682Gln	Female	12	Heat sensitivity	Survival	12	MHIU
C101	p.Cys64Arg p.Ala3421Val	Male	38	Heat sensitivity (extreme), Heat stroke x1	Survival	38	MHIU
C101	p.Cys64Arg p.Ala3421Val	Female	45	Asymptomatic	Survival	45	MHIU
C101	p.Cys64Arg p.Ala3421Val	Female	51	Asymptomatic	Survival	51	MHIU
C101	p.Cys64Arg p.Ala3421Val	Female	10	Asymptomatic	Survival	10	MHIU
C101	p.Cys64Arg p.Ala3421Val	Female	14	Asymptomatic	Survival	14	MHIU
C101	p.Cys64Arg p.Ala3421Val	Female	16	Asymptomatic	Survival	16	MHIU
C101	p.Cys64Arg p.Ala3421Val	Female	19	Asymptomatic	Survival	19	MHIU
C101	p.Cys64Arg p.Ala3421Val	Female	13	Asymptomatic	Survival	13	MHIU
C101	p.Cys64Arg p.Ala3421Val	Male	15	Heat sensitivity	Survival	15	MHIU
C101	p.Cys64Arg p.Ala3421Val	Male	12	Heat sensitivity	Survival	12	MHIU
B248	p.Cys810Gly	Male	42	Heat sensitivity, Muscle cramps	Survival	42	MHIU
B248	p.Cys810Gly	Female	65	Asymptomatic	Survival	65	MHIU
R35	p.Glu1113Gly	Male	57	Heat sensivitity, Muscle cramps	Survival	57	MHIU
R35	p.Glu1113Gly	Male	33	Asymptomatic	Survival	33	MHIU
C217	p.Glu176Lys	Male	25	Heat sensitivity, Exercise-induced rhabdomyolysis	Survival	25	MHIU
C217	p.Glu176Lys	Male	24	Myopathic	Survival	24	MHIU
C217	p.Glu176Lys	Male	51	Asymptomatic	Survival	51	MHIU
S214	p.Gly159Arg	Male	12	Heat and exercise-induced rhabdomyolysis, Heat stroke x3, Death	Fetal	16	MHIU
S214	p.Gly159Arg	Male	16	Heat sensitivity, Death	Fetal	16	MHIU
S214	p.Gly159Arg	Male	8	Heat sensitivity, Exercise sensitivity	Survival	8	MHIU
S214	p.Gly159Arg	Female	44	Asymptomatic	Survival	44	MHIU
S214	p.Gly159Arg	Female	32	Asymptomatic	Survival	32	MHIU
B42	p.Gly2060Cys p.Arg2126Gln	Male	43	Heat sensitivity, Myalgia	Survival	43	MHIU
C20	p.Gly2434Arg	Male	38	Heat sensitivity, Muscle cramps	Survival	38	MHIU
C213	p.Gly2434Arg	Male	20	Heat-induced rhabdomyolysis	Survival	20	MHIU
C213	p.Gly2434Arg	Female	49	Asymptomatic	Survival	49	MHIU
D158	p.Gly2434Arg	Male	34	Heat sensitivity, Myalgia	Survival	34	MHIU
D158	p.Gly2434Arg	Female	65	Heat sensivitity	Survival	65	MHIU
M220	p.Gly341Arg	Female	33	Heat sensitivity, Heat-induced stiffness	Survival	33	MHIU
M220	p.Gly341Arg	Female	27	Asymptomatic	Survival	27	MHIU
M220	p.Gly341Arg	Female	45	Asymptomatic	Survival	45	MHIU
M220	p.Gly341Arg	Male	27	Heat sensitivity, Muscle cramps	Survival	27	MHIU
M220	p.Gly341Arg	Male	33	Heat sensitivity, Muscle cramps	Survival	33	MHIU
C235	p.His2204Gln	Male	34	Heat-induced rhabdomyolysis	Survival	34	MHIU
H232	p.His223Arg	Male	30	Heat exhaustion, Excessive sweating	Survival	30	MHIU
H232	p.His223Arg	Female	56	Heat sensitivity	Survival	56	MHIU
H360	p.Leu2695Arg	Male	27	Heat sensitivity, Exertional rhabdomyolysis	Survival	27	MHIU
H360	p.Leu2695Arg	Male	58	Heat sensitivity, Exercise sensitivity	Survival	58	MHIU
A132	p.Lys1393Arg	Male	19	Heat sensitivity	Survival	19	MHIU
A132	p.Lys1393Arg	Male	56	Heat sensitivity	Survival	56	MHIU
L115	p.Met2101Lys	Male	43	Heat sensitivity, Excessive sweating	Survival	43	MHIU
L115	p.Met2101Lys	Female	50	Asymptomatic	Survival	50	MHIU
A37	p.Phe4808Asn	Male	42	Heat sensitivity, Myalgia	Survival	42	MHIU
M219	p.Thr2206Met	Male	41	Heat sensitivity, Muscle cramps	Survival	41	MHIU
M219	p.Thr2206Met	Female	62	Asymptomatic	Survival	62	MHIU
J14	p.Thr4288_Ala4290dup	Male	5	Heat sensitivity, Exercise-induced rhabdomyolysis	Survival	5	MHIU
J14	p.Thr4288_Ala4290dup	Female	38	Asymptomatic	Survival	38	MHIU
P181	p.Val2117Leu	Male	46	Heat sensitivity, Muscle cramps	Survival	46	MHIU
C210	P.Val2168Met	Female	29	Repeated exercise-induced rhabdomyolysis	Survival	29	MHIU
C210	P.Val2168Met	Male	63	Heat sensitivity	Survival	63	MHIU
C215	p.Val3088Met	Male	72	Heat sensitivity, Heat-induced muscle cramps	Survival	72	MHIU
C215	p.Val3088Met	Female	46	Asymptomatic	Survival	46	MHIU
C215	p.Val3088Met	Male	NA	Asymptomatic	Survival	NA	MHIU
J198	p.Val4849Ile	Male	39	Heat-induced rhabdomyolysis, Exercise-induced rhabdomyolysis	Survival	39	MHIU
J198	p.Val4849Ile	Male	32	Exertional rhabdomyolysis	Survival	32	MHIU
J198	p.Val4849Ile	Female	61	Asymptomatic	Survival	61	MHIU
Group ID	RYR1 Variants	Gender	Agea (Year)	Clinical Symptoms	Outcome	Ageb (Year)	Data Source
Group ID	RYR1 Variants	Gender	Agea (Year)	Clinical Symptoms	Outcome	Ageb (Year)	Data Source
Group ID	RYR1 Variants	Gender	Agea (Year)	Clinical Symptoms	Outcome	Ageb (Year)	Data Source
Supplementary Table 1 | Heat-sensitive patients with MHS associated variants in RYR1 from MHIU
1/3
Supplementary Table 1 | Continued
2/3
Supplementary Table 1 | Continued
3/3
a. Age of patients at the time of initial symptom observation; b. Age of patients at the time of last survival observation; MHS, Malignant Hyperthermia Susceptibility; RYR1, Ryanodine Receptor Type I; MHIU, Malignant Hyperthermia Investigation Unit.
