# Supplementary material for: Adaptive thermogenesis enhances the life-threatening response to heat in mice with an Ryr1 mutation
Source: Nat Commun. 2020 Oct 9;11:5099. doi: 10.1038/s41467-020-18865-z (PMC7547078; doi:10.1038/s41467-020-18865-z)
Supplement: Supplementary file 7 — Supplementary Data 5 [file 41467_2020_18865_MOESM7_ESM.zip › Manuscript Source Data/Others/Supplemental Table RPPA.xlsx]

## Sheet: Sheet1
Supplementary Table 3 | Functional proteomics in skeletal muscle of Y524S mice
RPPA Target	Soleus Muscle		EDL Muscle		Diaphragm Muscle
	Ratio (WT%)	p-value	Ratio (WT%)	p-value	Ratio (WT%)	p-value
14 3 3 -epsilon	0.840165	0.088786	1.02409	0.164826	1.07432	0.738838
4E BP1	1.0114	0.785721	0.843981	0.00590469	1.09978	0.00541408
4E BP1 -pS65	0.811356	0.107588	1.1219	0.154215	1.0336	0.415891
4EBP1 -pT37	0.99952	0.995168	0.870697	0.137603	NA	NA
53BP1	1.12639	0.410959	0.957502	0.0577551	1.07453	0.012026
ACC -pS79	1.19978	0.251834	1.49653	0.0124996	1.08717	0.527947
ACC1	1.08287	0.697603	1.0752	0.533895	1.15958	0.512344
AIB1	1.17521	0.067469	1.00399	0.852156	1.20701	0.115111
Akt	0.824	0.0121519	0.984686	0.86537	1.02461	0.555634
Akt -pS473	1.1084	0.634016	1.14688	0.516839	0.930666	0.63805
Akt -pT308	1.26289	0.140856	1.32481	0.0760735	0.896805	0.193562
alpha Catenin	1.09264	0.0307887	0.937473	0.116118	1.14981	0.147932
alpha Catenin	1.13842	0.0404339	0.991148	0.783352	NA	NA
AMPK alpha	0.674309	0.00110847	1.03037	0.606316	1.10376	0.0727165
AMPK -pT172	1.51786	0.00371122	2.01413	0.0102686	1.93053	0.000473538
Annexin I	1.32437	0.0880102	1.05581	0.194045	1.19001	0.0827581
AR	1.12109	0.0907621	0.959373	0.633177	0.854117	0.0321936
ARID1A	NA	NA	NA	NA	1.11962	0.188373
Bad-pS112	NA	NA	NA	NA	1.05261	0.359984
Bak	1.0515	0.383753	0.991959	0.839736	1.05059	0.283654
Bax	0.905557	0.152276	0.966069	0.550095	1.15181	0.0223886
Bcl 2	1.21652	0.10908	1.09971	0.184026	1.13887	0.221023
Bcl X	0.882396	0.0538484	0.9643	0.388272	1.06105	0.493173
Bcl xL	0.350508	0.00112901	1.11888	0.59621	0.895748	0.0484607
Beclin	1.0071	0.906607	0.971395	0.434768	1.03752	0.260782
beta Catenin	0.847342	0.0936885	1.00064	0.9948	0.882013	0.462571
Bid	0.709919	0.0365026	0.936035	0.271013	0.873838	0.0721524
Bim	1.31786	0.000924967	1.00321	0.968383	1.11158	0.0184579
c Jun -pS73	1.02434	0.51178	0.980469	0.538236	0.9951	0.892704
c Kit	0.805213	0.181267	1.07362	0.25685	0.844191	0.0442048
c Met	0.847584	0.018748	1.04699	0.23891	0.975542	0.911165
c Met -pY1235	1.10885	0.0909916	1.01754	0.652523	0.930019	0.108563
c Myc	0.928387	0.0693749	0.945829	0.119759	0.990041	0.93632
C Raf	1.15876	0.0615627	0.954092	0.233621	0.999397	0.978278
C Raf -pS338	1.04017	0.547057	1.00935	0.795151	0.998444	0.976958
Caspase 3 -active	1.56906	0.0105496	1.10207	0.373579	0.883787	0.0867979
Caspase 7 -cleavedD198	0.784376	0.0271738	1.09066	0.111177	0.958542	0.121407
Caspase 7 -cleavedD198	0.63441	0.00281795	1.10923	0.0372177	NA	NA
Caspase 8	0.702606	0.0081537	1.00359	0.937447	NA	NA
Caspase 9 -cleavedD330	0.422338	0.000904979	1.05606	0.537969	0.886623	0.185795
Caveolin 1	0.610127	0.00116836	1.15607	0.312172	1.03201	0.750365
CD31	1.2106	0.0544795	0.987853	0.67154	0.988264	0.932302
CDK1	1.10051	0.0860024	0.952004	0.566409	0.914795	0.0328437
CDK1	0.924425	0.0070462	1.01946	0.607347	NA	NA
Chk1	0.759284	0.00117423	1.01909	0.38827	0.982379	0.411719
Chk1	0.927158	0.112985	1.01748	0.37441	NA	NA
Chk1 -pS345	0.93816	0.269384	1.11139	0.000343498	0.957557	0.217378
Chk2	1.14566	0.0618267	1.01831	0.605445	1.20158	0.109501
Chk2 -pT68	0.972706	0.765227	0.996973	0.949681	0.959284	0.048817
Chk2 -pT68	0.86112	0.0778253	0.950668	0.310462	NA	NA
cIAP	0.969765	0.199852	1.03527	0.538904	0.951663	0.176246
Claudin 7	1.02817	0.768314	1.07169	0.100085	1.03931	0.344552
1/4
Supplementary Table 2 | Continued
RPPA Target	Soleus Muscle		EDL Muscle		Diaphragm Muscle
	Ratio (WT%)	p-value	Ratio (WT%)	p-value	Ratio (WT%)	p-value
Collagen VI	0.261046	0.00241823	1.08085	0.453271	0.648804	0.00573449
COX 2	1.12696	0.136724	1.06494	0.0189211	0.972381	0.540523
Cyclin B1	1.33489	0.000147618	1.00407	0.950348	1.10642	0.0610193
Cyclin D1	0.833566	0.00124495	0.998367	0.966369	0.974506	0.0234965
Cyclin -E1	1.35053	0.0356474	1.02946	0.529264	1.09608	0.331408
Cyclin -E1	1.17757	0.053622	1.08051	0.286439	NA	NA
DJ 1	0.614057	0.00947096	0.857404	0.0106714	0.961922	0.504646
Dvl3	0.751631	0.00316425	1.11157	0.0106075	0.966491	0.583059
E Cadherin	1.43011	0.0113047	0.945422	0.421632	1.08772	0.172716
eEF2	0.7189	0.0023885	1.15293	0.485746	0.913551	0.350745
eEF2K	1.13448	0.0560617	0.909232	0.0795686	1.00133	0.973891
EGFR	0.47109	0.0090778	0.990372	0.946693	0.970606	0.557302
EGFR -pY1068	1.54645	0.005129	0.874881	0.482217	0.905455	0.0491299
EGFR -pY1173	0.816098	0.0716889	1.07656	0.0783127	0.995562	0.917778
EGFR-pY992	NA	NA	NA	NA	0.929525	0.119421
eIF4E	1.04593	0.540265	0.930621	0.0821104	1.15083	0.00641425
ER alpha	1.02528	0.782638	1.17171	0.108319	0.983629	0.785602
ER alpha -pS118	0.721761	0.00577111	1.07929	0.173575	0.98283	0.387826
ERCC1	0.688725	0.000603415	1.04573	0.266777	0.997668	0.982383
FAK p	1.09317	0.164499	1.04698	0.423656	NA	NA
FAK	0.760469	0.077172	1.09412	0.245356	1.07498	0.263689
Fibronectin	1.14447	0.484238	0.971528	0.919105	0.759576	0.000649435
FOXO3a	0.913636	0.226691	1.02465	0.597821	0.963544	0.212465
FOXO3A -pS318 -S321	0.718826	0.0309577	1.01439	0.900322	0.985584	0.659472
GAB2	1.1717	0.162675	1.02483	0.21452	NA	NA
GATA3	0.971373	0.418738	0.986735	0.67572	1.12272	0.354549
GSK3 alpha beta	0.756866	0.00439643	1.05391	0.316145	0.975745	0.706059
GSK3alpha beta -pS21 -S9	1.06754	0.453847	0.917059	0.0914625	0.854871	0.116173
GSK3-pS9	NA	NA	NA	NA	0.863631	0.0591354
HER2	1.13017	0.0860407	0.922326	0.27532	1.1455	0.0269752
HER2	0.494608	0.00259077	1.04358	0.663447	NA	NA
HER2 -pY1248	0.902499	0.0447583	0.959095	0.117213	0.962435	0.21832
HER2 -pY1248	1.09719	0.107443	1.04429	0.497288	NA	NA
HER2 -p	0.782939	0.000669313	0.976976	0.539308	NA	NA
HER3	1.20247	0.00264835	0.972672	0.639304	1.01538	0.725945
HER3 -pY1298	0.883078	0.0654817	1.01821	0.392398	0.952609	0.0141843
IGF 1R beta	0.841808	0.00166264	1.0184	0.550156	1.01688	0.549342
IGFBP2	1.05186	0.122906	1.03876	0.344077	1.04537	0.208501
INPP4B	1.17762	0.0300224	1.00334	0.945339	1.02644	0.421971
IRS1	1.1616	0.00465684	0.9774	0.572359	0.997902	0.975596
JNK-pT183-pT185	NA	NA	NA	NA	0.874026	0.0204815
JNK2	0.669586	0.000625469	1.09271	0.481139	0.858782	0.0677585
K Ras	NA	NA	NA	NA	1.05653	0.515388
Lck	0.565016	0.000180776	1.08546	0.207828	NA	NA
MAPK -pT202 -Y204	1.00978	0.91443	1.00388	0.910806	1.04136	0.415253
MEK1	1.10035	0.115456	1.00009	0.99846	0.992969	0.799189
MEK1 -pS217 -S221	0.917243	0.0255686	1.01575	0.560065	1.02045	0.625719
MIG 6	0.88439	0.0347334	0.977963	0.623459	0.957174	0.48565
MIG 6	0.608064	0.00345582	0.860431	0.049882	NA	NA
Mre11	0.967063	0.62317	0.98878	0.81278	0.987407	0.773267
MSH2	1.31501	0.014901	1.07583	0.186119	1.26041	0.0408857
MSH6	0.213374	0.000624301	1.04305	0.447907	0.872929	0.0206048
2/4
Supplementary Table 2 | Continued
RPPA Target	Soleus Muscle		EDL Muscle		Diaphragm Muscle
	Ratio (WT%)	p-value	Ratio (WT%)	p-value	Ratio (WT%)	p-value
mTOR	NA	NA	NA	NA	0.947668	0.0666889
mTOR-pS2448	NA	NA	NA	NA	0.831714	0.0136987
N Cadherin	0.63097	0.000444188	1.12529	0.0293782	0.884484	0.0701966
NF kB p65 -pS536	1.15518	0.0222007	0.958263	0.245473	0.998958	0.967927
NF2	0.592306	0.00871134	1.00386	0.963935	0.853158	0.010901
Notch1	1.0168	0.59722	0.952777	0.396026	0.951119	0.159924
Notch3	0.723828	0.00827939	0.967896	0.0948441	0.884672	0.0677917
P Cadherin	1.48204	0.00170448	0.954752	0.334486	1.12174	0.00353352
p21	0.889177	0.0746769	0.92765	0.596824	0.957746	0.344183
p27	1.00214	0.986856	1.08484	0.340202	0.934885	0.226991
p27	1.02176	0.866066	1.10211	0.113472	NA	NA
p27	0.912211	0.380006	1.02007	0.399829	NA	NA
p27 -pT157	0.851074	0.0564229	0.921503	0.20245	0.967415	0.292511
p27 -pT198	0.834148	0.0120578	1.01679	0.41249	1.07529	0.0452786
p38 -MAPK	1.13101	0.395212	0.985017	0.864331	1.02421	0.053283
p38 -pT180 -Y182	0.869291	0.608657	0.88563	0.259912	1.05179	0.473962
p53	1.71517	0.0129254	0.925145	0.311044	0.959253	0.268249
p70S6K	1.13732	0.0374719	0.954962	0.426529	1.00675	0.862347
p70S6K -pT389	1.06852	0.338621	0.980369	0.613337	0.945495	0.66303
p90RSK -pT359 -S363	1.19221	0.0659195	0.953971	0.506628	0.986497	0.590807
PARP -cleaved	1.16195	0.0924042	1.03018	0.579564	1.05154	0.695855
Paxillin	0.921939	0.17521	1.04938	0.529214	0.7921	0.031529
PCNA	0.194167	0.00122312	1.24091	0.50046	1.10538	0.381127
PDK1 -pS241	1.22264	0.0385231	0.977506	0.575767	1.24034	1.92567e-05
Pea 15	1.32957	0.00692799	0.970131	0.77844	NA	NA
PI3K p110 alpha	1.53839	0.00256499	0.989143	0.870604	0.949774	0.28047
PI3K p85	0.584387	0.00054569	0.956774	0.794474	1.07677	0.301039
PKC alpha	1.10213	0.0269346	1.02255	0.759589	1.17739	0.139621
PKC alpha -pS657	1.58857	0.00456453	0.985784	0.824599	0.961973	0.668677
PR	1.70846	0.00115761	0.989069	0.894071	0.908701	0.220546
PRAS40 -pT246	1.1038	0.453789	0.899742	0.367774	0.962625	0.416579
PTCH	0.636761	0.0111986	0.98285	0.6836	0.980923	0.625541
PTEN	1.46584	0.0095616	1.02743	0.823093	0.950713	0.193133
Rab11	NA	NA	NA	NA	0.989982	0.615165
Rab25	0.948588	0.55079	1.00801	0.860021	0.95239	0.107263
Rad50	0.0214002	0.369389	0.547764	0.685603	0.00182589	0.283749
Rad51	0.949431	0.347539	1.09527	0.362595	0.902661	0.303147
Rad51	0.936551	0.0650278	1.09154	0.175107	NA	NA
Rb	0.79122	0.00436108	1.00821	0.872283	1.00445	0.96304
Rb -pS807 -S811	1.09581	0.321316	0.972328	0.0196342	1.05773	0.225169
S6 -pS235 -S236	2.23574	0.105255	1.1713	0.304751	0.764491	0.168709
S6 -pS240 -S244	1.43171	0.254022	1.308	0.103384	0.803827	0.0897917
Smac	1.17335	0.108435	1.013	0.837696	1.232	0.0707548
Smad1	1.18048	0.11439	0.925322	0.123721	0.930661	0.211811
Smad3	1.11661	0.1974	1.01184	0.653534	1.00449	0.929432
Smad4	1.11913	0.0313894	0.968832	0.539441	1.16286	0.162485
Snail	0.986373	0.815473	1.0535	0.345818	0.878598	0.26137
Src	1.28764	0.0274615	1.08687	0.321038	1.21839	0.075614
Src -pY416	1.32127	0.00271342	0.927122	0.367972	0.886829	0.0193134
Src -pY527	1.81614	0.00175351	0.93612	0.434181	0.995861	0.830275
STAT3 -pY705	0.598906	0.00234749	1.08707	0.243071	0.935032	0.193502
STAT5 ALPHA	1.07296	0.229857	0.876005	0.0437414	0.998204	0.983358
3/4
Supplementary Table 2 | Continued
RPPA Target	Soleus Muscle		EDL Muscle		Diaphragm Muscle
	Ratio (WT%)	p-value	Ratio (WT%)	p-value	Ratio (WT%)	p-value
Stathmin	1.19965	0.0402424	1.0298	0.564303	0.971712	0.481406
Syk	1.29698	0.0154373	1.09156	0.134673	1.22887	0.111843
Tau	0.661349	0.134489	0.922064	0.0398946	1.37422	0.146636
TAZ -pS89	0.9123	0.332764	1.06393	0.218039	0.752281	0.154384
TIGAR	NA	NA	NA	NA	0.987729	0.795442
TTF1	NA	NA	NA	NA	1.09555	0.222198
Tuberin	1.22518	0.00525588	0.983143	0.592574	1.05632	0.305995
VASP	0.922639	0.204411	0.937395	0.292618	1.09964	0.00834347
VEGFR2	0.980539	0.879153	1.0584	0.437134	1.00733	0.893539
XIAP	1.03532	0.372707	0.963096	0.40308	1.04848	0.337197
XRCC1	NA	NA	NA	NA	1.06759	0.191831
YAP	0.845251	0.0312933	1.03168	0.628465	0.822783	0.00589969
YAP -pS127	0.776694	0.00555887	0.973095	0.544707	1.04883	0.372192
YB 1	NA	NA	NA	NA	1.13055	0.260468
YB 1 -pS102	1.03546	0.301824	0.937817	0.235545	1.09061	0.00902828
EBP1-pS65/EBP1	0.807284	0.16	1.33526	0.0289	0.940129	0.254
EBP1-pT37/EBP1	0.984645	0.808	1.03383	0.696	NA	NA
EBP1-pS79/EBP1	1.1269	0.4	1.40776	0.0273	0.909793	0.587
AKT p-S473/AKT	1.32666	0.246	1.18583	0.46	0.906771	0.582
AKT-pT307/AKT	1.52469	0.049	1.37823	0.14	0.873392	0.23
AMPK-pT172/AMPK	2.2583	0.00213	1.95255	0.0252	1.7459	6.93e-05
c-Met-pY1235/c-Met	1.3139	0.0154	0.970024	0.604	0.957291	0.837
C-Raf-pS338/C-Raf	0.894185	0.0915	1.05527	0.367	0.997441	1
Chk1-pS345/Chk1	1.00857	0.87	1.09223	0.0172	0.975159	0.607
Chk2-pT68/Chk2	NA	NA	0.9359	0.316	0.806052	0.0495
EGFR-pY1068/EGFR	3.47601	0.0352	0.864262	0.603	0.928896	0.348
EGFR-pY1173/EGFR	1.77431	0.0154	1.07811	0.527	1.02254	0.775
EGFR-pY992/EGFR	NA	NA	NA	NA	0.955748	0.383
ER-alpha-pS118/ER alpha	0.703008	0.00136	0.926219	0.4	NA	NA
FAK-pY397/FAK	1.4112	0.02	0.961824	0.55	NA	NA
FOXO3A-pS318-S321/FOXO3A	0.792315	0.0574	1.00045	1	1.02291	0.55
GSK3alpha-beta-pS21/GSK3	1.40469	0.0248	0.922357	0.46	0.872798	0.222
GSK3-pS9/GSK3	NA	NA	NA	NA	0.886482	0.0947
HER2-pY1248/HER2	1.8163	0.0024	0.944794	0.568	0.840038	0.0229
HER3-pY1298/HER3	0.735067	0.0138	1.04983	0.292	0.935976	0.253
MEK1-pS217-S221?MEK1	0.832161	0.0595	1.01814	0.779	1.02772	0.302
mTOR-pS2448/mTOR	NA	NA	NA	NA	0.878492	0.0284
p27-pT157/p27-R-C	0.947146	0.676	0.925883	0.409	1.03252	0.7
p27-pT198/p27	0.91656	0.53	0.92389	0.454	1.14707	0.0249
p38-pT180-Y18/p38 MAPK	0.758768	0.7	0.892221	0.53	1.02757	0.686
p70S6K-pT389/pS70S6K	0.938479	0.24	1.02507	0.7	0.941155	0.253
PKC-alpha-pS657/PKC alpha	1.44029	0.0118	0.969924	0.639	0.827993	0.0861
Rb-pS807-S811/Rb	1.37898	0.00581	0.968176	0.7	1.06148	0.575
Sr-pY416/Src	1.03295	0.627	0.862392	0.265	0.736784	0.0214
Src-pY527/Src	1.41122	0.00207	0.869502	0.213	0.826641	0.1
YAP-pS127/YAP	0.919034	0.112	0.945328	0.0459	1.27498	0.0145
YB.1-pS102/YB.1	NA	NA	NA	NA	0.975275	0.818
4/4
RPPA, Reverse Phase Protein Array
NA, Not Available
P values are indicated as analyzed by two-sided unpaired t-test without adjustment for multiple comparisons
