# Supplementary material for: Adaptive thermogenesis enhances the life-threatening response to heat in mice with an Ryr1 mutation
Source: Nat Commun. 2020 Oct 9;11:5099. doi: 10.1038/s41467-020-18865-z (PMC7547078; doi:10.1038/s41467-020-18865-z)
Supplement: Supplementary file 7 — Supplementary Data 5 [file 41467_2020_18865_MOESM7_ESM.zip › Manuscript Source Data/Others/Supplemental Table iBAQ Serum.xlsx]

## Sheet: Summary
	WT (iBAQ)			YS (iBAQ)			Fold change	p value
GeneSymbol	C26	C27	C28	C25	C34	C35	YS/WT
Pomc	5e-05	5e-05	5e-05	5e-05	0.35	0.39	4933.67	0.117278
Krt76	5e-05	5e-05	5e-05	5e-05	5e-05	0.19	1267.33	0.373901
Shprh	5e-05	5e-05	5e-05	5e-05	5e-05	0.05	334	0.373901
Tubb4b	5e-05	5e-05	5e-05	5e-05	0.003	0.01	87	0.218754
Krt6a	5e-05	0.01	5e-05	5e-05	0.21	0.52	72.2822	0.187327
Eno2	5e-05	5e-05	5e-05	5e-05	5e-05	0.006	40.6667	0.373901
Krt75	5e-05	0.01	5e-05	5e-05	0.19	5e-05	18.8218	0.39757
Myl2	0.01	5e-05	5e-05	0.05	5e-05	5e-05	4.9604	0.476146
C3	0.15	0.12	0.01	0.22	0.55	0.11	3.14286	0.223275
Prss1	2.8	2.3	5e-05	2.4	3.1	3.9	1.84312	0.211616
Gm5771	2.6	2.2	5e-05	2.2	2.9	3.6	1.81248	0.223673
Try4	2.6	2.2	5e-05	2.2	2.9	3.6	1.81248	0.223673
Klk5	5e-05	0.41	5e-05	0.2	0.34	5e-05	1.31687	0.809842
Tmprss13	0.04	0.18	0.61	0.97	5e-05	5e-05	1.1688	0.904623
Prss3	11.2	9.4	16.4	9.5	12.6	15.6	1.01892	0.936219
Pigr	0.05	5e-05	5e-05	0.05	5e-05	5e-05	1	1
Spp1	0.29	0.43	0.43	0.22	0.35	0.31	0.765217	0.210831
Krt14	0.21	0.34	1	0.006	0.89	5e-05	0.578097	0.600336
Krt73	0.44	5e-05	1	5e-05	0.35	0.4	0.52085	0.50642
Krt77	0.36	0.37	1.4	0.09	0.52	0.37	0.460094	0.35557
Gm10334	3.1	2.6	18	2.6	3.5	4.3	0.438819	0.431737
Ttn	0.0001	5e-05	0.0002	5e-05	5e-05	5e-05	0.428571	0.205106
Trap1	0.14	0.19	0.54	5e-05	0.19	0.15	0.390862	0.271121
Col1a1	0.11	0.18	0.09	0.02	0.12	5e-05	0.368553	0.157475
Itih5	0.01	0.008	5e-05	5e-05	0.006	5e-05	0.33795	0.33396
Krt10	1.5	1.8	5	0.007	1.3	1.4	0.326145	0.197184
Eno1	0.02	5e-05	5e-05	5e-05	5e-05	0.006	0.303483	0.538125
Eno1b	0.02	5e-05	5e-05	5e-05	5e-05	0.006	0.303483	0.538125
Hspa2	5e-05	5e-05	1.2	5e-05	0.2	0.16	0.300017	0.526982
Krt78	0.21	0.29	0.78	0.02	0.1	0.24	0.28125	0.180754
Hbb-b2	5e-05	1.2	2	0.008	0.52	0.37	0.280621	0.270565
Hsp90aa1	0.18	0.2	0.98	5e-05	0.13	0.15	0.205919	0.249692
Tmsb4x	14.7	21.3	393	9.5	23.9	50.4	0.195338	0.411387
Hbb-b1	1.8	1.2	2	0.008	0.52	0.37	0.1796	0.008597
Hbb-bs	1.9	1.3	2.1	0.008	0.55	0.39	0.178868	0.00740402
Fga	3	29.1	331	11.1	6.4	45.4	0.173231	0.398483
Got1	0.02	0.18	0.61	5e-05	0.07	0.05	0.14821	0.264539
Hsp90ab1	0.37	0.44	1.2	5e-05	0.19	0.1	0.144303	0.102184
Actb	27.4	21.5	36.1	5e-05	6.3	5.1	0.134118	0.00623238
Got2	5e-05	5e-05	0.07	5e-05	0.009	5e-05	0.129815	0.435832
Mb	5e-05	5e-05	3.1	0.31	5e-05	0.07	0.122593	0.431525
Tubb2a	5e-05	0.11	5e-05	5e-05	0.003	0.01	0.118529	0.428637
Hspa8	1.2	0.93	1.2	5e-05	0.2	0.16	0.108123	0.000808238
Actc1	16.1	5e-05	23.2	5e-05	4	5e-05	0.101784	0.167664
Krt5	5e-05	0.01	1.9	5e-05	0.19	5e-05	0.0995262	0.41754
Pkm	0.52	0.45	2.7	5e-05	0.21	0.07	0.0763079	0.202051
Trf	0.06	0.06	0.62	5e-05	0.03	0.02	0.0676351	0.285861
Mug1	0.03	0.02	0.08	5e-05	0.008	5e-05	0.0623077	0.0960888
Tuba1a	1.3	0.91	1.8	5e-05	0.08	0.16	0.0598628	0.00863404
Tuba1c	1.3	0.91	1.8	5e-05	0.08	0.16	0.0598628	0.00863404
Tubb2b	0.13	0.11	5e-05	5e-05	0.003	0.01	0.0543637	0.135135
F13a1	5e-05	5e-05	0.91	5e-05	5e-05	0.04	0.0440611	0.393579
Paics	0.08	0.07	0.22	5e-05	0.01	0.005	0.0406757	0.0712631
Eno3	0.08	0.1	0.22	5e-05	0.009	0.006	0.037625	0.0428173
Serpina1a	0.44	0.38	0.87	5e-05	0.03	0.03	0.0355325	0.0245911
Serpina1d	0.44	0.38	0.87	5e-05	0.03	0.03	0.0355325	0.0245911
Cand1	0.005	5e-05	5e-05	5e-05	5e-05	5e-05	0.0294118	0.373901
Pls3	5e-05	5e-05	0.006	5e-05	5e-05	5e-05	0.0245902	0.373901
Cltc	5e-05	5e-05	0.007	5e-05	5e-05	5e-05	0.0211268	0.373901
Hist1h4a	0.007	5e-05	5e-05	5e-05	5e-05	5e-05	0.0211268	0.373901
Hist1h4b	0.007	5e-05	5e-05	5e-05	5e-05	5e-05	0.0211268	0.373901
Hist1h4c	0.007	5e-05	5e-05	5e-05	5e-05	5e-05	0.0211268	0.373901
Hist1h4d	0.007	5e-05	5e-05	5e-05	5e-05	5e-05	0.0211268	0.373901
Hist1h4h	0.007	5e-05	5e-05	5e-05	5e-05	5e-05	0.0211268	0.373901
Hist1h4i	0.007	5e-05	5e-05	5e-05	5e-05	5e-05	0.0211268	0.373901
Hist1h4j	0.007	5e-05	5e-05	5e-05	5e-05	5e-05	0.0211268	0.373901
Hist1h4k	0.007	5e-05	5e-05	5e-05	5e-05	5e-05	0.0211268	0.373901
Hist1h4m	0.007	5e-05	5e-05	5e-05	5e-05	5e-05	0.0211268	0.373901
Hist1h4n	0.007	5e-05	5e-05	5e-05	5e-05	5e-05	0.0211268	0.373901
Hist2h4	0.007	5e-05	5e-05	5e-05	5e-05	5e-05	0.0211268	0.373901
Hist4h4	0.007	5e-05	5e-05	5e-05	5e-05	5e-05	0.0211268	0.373901
Aldoa	0.009	5e-05	5e-05	5e-05	5e-05	5e-05	0.0164835	0.373901
Hnrnph1	0.009	5e-05	5e-05	5e-05	5e-05	5e-05	0.0164835	0.373901
Dusp13	0.01	5e-05	5e-05	5e-05	5e-05	5e-05	0.0148515	0.373901
G6pd2	5e-05	0.01	5e-05	5e-05	5e-05	5e-05	0.0148515	0.373901
Hnrnph2	0.01	5e-05	5e-05	5e-05	5e-05	5e-05	0.0148515	0.373901
Ubc	5e-05	5e-05	0.01	5e-05	5e-05	5e-05	0.0148515	0.373901
Actn4	0.003	0.003	0.007	5e-05	5e-05	5e-05	0.0115385	0.0325115
Myom2	0.004	0.002	0.007	5e-05	5e-05	5e-05	0.0115385	0.0420533
Actn1	0.003	0.003	0.008	5e-05	5e-05	5e-05	0.0107143	0.050331
Tubb5	5e-05	0.11	1.2	5e-05	0.003	0.01	0.00996145	0.322079
Vps16	0.02	5e-05	5e-05	5e-05	5e-05	5e-05	0.00746269	0.373901
Serpina3g	0.01	0.008	0.01	5e-05	5e-05	5e-05	0.00535714	0.000154236
Arhgdia	0.02	0.008	5e-05	5e-05	5e-05	5e-05	0.00534759	0.184009
Cct5	0.02	5e-05	0.01	5e-05	5e-05	5e-05	0.00499168	0.158571
Ubb	5e-05	5e-05	0.03	5e-05	5e-05	5e-05	0.00498339	0.373901
Serpina3n	0.02	0.008	0.01	5e-05	5e-05	5e-05	0.00394737	0.0273017
Serpina3c	0.02	0.009	0.01	5e-05	5e-05	5e-05	0.00384615	0.0210652
Serpina3m	0.02	0.009	0.01	5e-05	5e-05	5e-05	0.00384615	0.0210652
A2m	5e-05	0.009	0.03	5e-05	5e-05	5e-05	0.00384123	0.217846
Flg	5e-05	5e-05	0.04	5e-05	5e-05	5e-05	0.00374065	0.373901
Ywhae	0.04	5e-05	5e-05	5e-05	5e-05	5e-05	0.00374065	0.373901
Flna	0.03	0.01	0.03	5e-05	5e-05	5e-05	0.00214286	0.0250659
Mpo	5e-05	0.02	0.05	5e-05	5e-05	5e-05	0.00214133	0.183743
Ywhab	0.08	5e-05	5e-05	5e-05	5e-05	5e-05	0.00187266	0.373901
Ywhaq	0.08	5e-05	5e-05	5e-05	5e-05	5e-05	0.00187266	0.373901
Uba52	5e-05	5e-05	0.1	5e-05	5e-05	5e-05	0.0014985	0.373901
Ckb	0.04	0.03	0.06	5e-05	5e-05	5e-05	0.00115385	0.00799867
Eef1g	0.04	0.05	0.04	5e-05	5e-05	5e-05	0.00115385	0.000202957
Cs	5e-05	5e-05	0.13	5e-05	5e-05	5e-05	0.00115296	0.373901
Sfn	0.14	5e-05	5e-05	5e-05	5e-05	5e-05	0.00107066	0.373901
Krt2	0.08	5e-05	0.07	5e-05	5e-05	5e-05	0.000999667	0.117884
Mif	5e-05	5e-05	0.15	5e-05	5e-05	5e-05	0.000999334	0.373901
Snx5	5e-05	5e-05	0.15	5e-05	5e-05	5e-05	0.000999334	0.373901
Pgk1	0.02	5e-05	0.16	5e-05	5e-05	5e-05	0.000833102	0.299267
Ldhb	5e-05	5e-05	0.18	5e-05	5e-05	5e-05	0.000832871	0.373901
Nme2	5e-05	5e-05	0.18	5e-05	5e-05	5e-05	0.000832871	0.373901
H2afj	0.19	5e-05	5e-05	5e-05	5e-05	5e-05	0.000789058	0.373901
Hist1h2ab	0.19	5e-05	5e-05	5e-05	5e-05	5e-05	0.000789058	0.373901
Hist1h2ac	0.19	5e-05	5e-05	5e-05	5e-05	5e-05	0.000789058	0.373901
Hist1h2ad	0.19	5e-05	5e-05	5e-05	5e-05	5e-05	0.000789058	0.373901
Hist1h2ae	0.19	5e-05	5e-05	5e-05	5e-05	5e-05	0.000789058	0.373901
Hist1h2af	0.19	5e-05	5e-05	5e-05	5e-05	5e-05	0.000789058	0.373901
Hist1h2ag	0.19	5e-05	5e-05	5e-05	5e-05	5e-05	0.000789058	0.373901
Hist1h2ai	0.19	5e-05	5e-05	5e-05	5e-05	5e-05	0.000789058	0.373901
Hist1h2an	0.19	5e-05	5e-05	5e-05	5e-05	5e-05	0.000789058	0.373901
Hist1h2ao	0.19	5e-05	5e-05	5e-05	5e-05	5e-05	0.000789058	0.373901
Hist1h2ap	0.19	5e-05	5e-05	5e-05	5e-05	5e-05	0.000789058	0.373901
Hist3h2a	0.19	5e-05	5e-05	5e-05	5e-05	5e-05	0.000789058	0.373901
Anxa2	0.07	0.08	0.07	5e-05	5e-05	5e-05	0.000681818	2.53325e-05
Hnrnpd	5e-05	0.05	0.22	5e-05	5e-05	5e-05	0.000555453	0.247935
Tnnc1	5e-05	5e-05	0.27	5e-05	5e-05	5e-05	0.00055535	0.373901
Tpi1	0.07	0.07	0.15	5e-05	5e-05	5e-05	0.000517241	0.0222953
Ywhaz	0.05	0.1	0.16	5e-05	5e-05	5e-05	0.000483871	0.0314318
Prdx1	0.04	5e-05	0.27	5e-05	5e-05	5e-05	0.000483793	0.286759
Ldha	0.11	0.1	0.15	5e-05	5e-05	5e-05	0.000416667	0.00142086
Fcgbp	5e-05	5e-05	0.37	5e-05	5e-05	5e-05	0.000405296	0.373901
Hist2h3c1	0.04	0.04	0.31	5e-05	5e-05	5e-05	0.000384615	0.222263
Gm12657	0.05	0.05	0.41	5e-05	5e-05	5e-05	0.000294118	0.229646
Sdpr	5e-05	0.05	0.55	5e-05	5e-05	5e-05	0.000249979	0.318337
H3f3a	0.07	0.06	0.49	5e-05	5e-05	5e-05	0.000241935	0.218542
H3f3b	0.07	0.06	0.49	5e-05	5e-05	5e-05	0.000241935	0.218542
H3f3c	0.07	0.06	0.49	5e-05	5e-05	5e-05	0.000241935	0.218542
Hist1h3a	0.07	0.06	0.49	5e-05	5e-05	5e-05	0.000241935	0.218542
Hist1h3b	0.07	0.06	0.49	5e-05	5e-05	5e-05	0.000241935	0.218542
Hist1h3c	0.07	0.06	0.49	5e-05	5e-05	5e-05	0.000241935	0.218542
Hist1h3d	0.07	0.06	0.49	5e-05	5e-05	5e-05	0.000241935	0.218542
Hist1h3e	0.07	0.06	0.49	5e-05	5e-05	5e-05	0.000241935	0.218542
Hist1h3f	0.07	0.06	0.49	5e-05	5e-05	5e-05	0.000241935	0.218542
Hist2h3b	0.07	0.06	0.49	5e-05	5e-05	5e-05	0.000241935	0.218542
Hist2h3c2	0.07	0.06	0.49	5e-05	5e-05	5e-05	0.000241935	0.218542
4732456N10Rik	5e-05	0.75	5e-05	5e-05	5e-05	5e-05	0.000199973	0.373901
Dock2	5e-05	5e-05	0.87	5e-05	5e-05	5e-05	0.000172394	0.373901
Hspa5	0.21	0.12	0.88	5e-05	5e-05	5e-05	0.000123967	0.167834
Samd9l	5e-05	5e-05	3.9	5e-05	5e-05	5e-05	3.84606e-05	0.373901
Tmsb10	5e-05	5e-05	8.2	5e-05	5e-05	5e-05	1.82925e-05	0.373901

## Sheet: Print
Supplementary Table 4 | Proteomics in filtered serum of Y524S mice assesed with MS
Gene Symbol	%WT	p-value		Gene Symbol	%WT	p-value		Gene Symbol	%WT	p-value
A2m	0.00384123	0.217846		Hist1h2ao	0.000789058	0.373901		Mpo	0.00214133	0.183743
Actb	0.134118	0.00623238		Hist1h2ap	0.000789058	0.373901		Mug1	0.0623077	0.0960888
Actc1	0.101784	0.167664		Hist1h3a	0.000241935	0.218542		Myl2	4.9604	0.476146
Actn1	0.0107143	0.050331		Hist1h3b	0.000241935	0.218542		Myom2	0.0115385	0.0420533
Actn4	0.0115385	0.0325115		Hist1h3c	0.000241935	0.218542		Nme2	0.000832871	0.373901
Aldoa	0.0164835	0.373901		Hist1h3d	0.000241935	0.218542		Paics	0.0406757	0.0712631
Anxa2	0.000681818	2.53325e-05		Hist1h3e	0.000241935	0.218542		Pgk1	0.000833102	0.299267
Arhgdia	0.00534759	0.184009		Hist1h3f	0.000241935	0.218542		Pigr	1	1
C3	3.14286	0.223275		Hist1h4a	0.0211268	0.373901		Pkm	0.0763079	0.202051
Cand1	0.0294118	0.373901		Hist1h4b	0.0211268	0.373901		Pls3	0.0245902	0.373901
Cct5	0.00499168	0.158571		Hist1h4c	0.0211268	0.373901		Pomc	4933.67	0.117278
Ckb	0.00115385	0.00799867		Hist1h4d	0.0211268	0.373901		Prdx1	0.000483793	0.286759
Cltc	0.0211268	0.373901		Hist1h4h	0.0211268	0.373901		Prss1	1.84312	0.211616
Col1a1	0.368553	0.157475		Hist1h4i	0.0211268	0.373901		Prss3	1.01892	0.936219
Cs	0.00115296	0.373901		Hist1h4j	0.0211268	0.373901		Samd9l	3.84606e-05	0.373901
Dock2	0.000172394	0.373901		Hist1h4k	0.0211268	0.373901		Sdpr	0.000249979	0.318337
Dusp13	0.0148515	0.373901		Hist1h4m	0.0211268	0.373901		Serpina1a	0.0355325	0.0245911
Eef1g	0.00115385	0.000202957		Hist1h4n	0.0211268	0.373901		Serpina1d	0.0355325	0.0245911
Eno1	0.303483	0.538125		Hist2h3b	0.000241935	0.218542		Serpina3c	0.00384615	0.0210652
Eno1b	0.303483	0.538125		Hist2h3c1	0.000384615	0.222263		Serpina3g	0.00535714	0.000154236
Eno2	40.6667	0.373901		Hist2h3c2	0.000241935	0.218542		Serpina3m	0.00384615	0.0210652
Eno3	0.037625	0.0428173		Hist2h4	0.0211268	0.373901		Serpina3n	0.00394737	0.0273017
F13a1	0.0440611	0.393579		Hist3h2a	0.000789058	0.373901		Sfn	0.00107066	0.373901
Fcgbp	0.000405296	0.373901		Hist4h4	0.0211268	0.373901		Shprh	334	0.373901
Fga	0.173231	0.398483		Hnrnpd	0.000555453	0.247935		Snx5	0.000999334	0.373901
Flg	0.00374065	0.373901		Hnrnph1	0.0164835	0.373901		Spp1	0.765217	0.210831
Flna	0.00214286	0.0250659		Hnrnph2	0.0148515	0.373901		Tmprss13	1.1688	0.904623
G6pd2	0.0148515	0.373901		Hsp90aa1	0.205919	0.249692		Tmsb10	1.82925e-05	0.373901
Gm10334	0.438819	0.431737		Hsp90ab1	0.144303	0.102184		Tmsb4x	0.195338	0.411387
Gm12657	0.000294118	0.229646		Hspa2	0.300017	0.526982		Tnnc1	0.00055535	0.373901
Gm5771	1.81248	0.223673		Hspa5	0.000123967	0.167834		Tpi1	0.000517241	0.0222953
Got1	0.14821	0.264539		Hspa8	0.108123	0.000808238		Trap1	0.390862	0.271121
Got2	0.129815	0.435832		Itih5	0.33795	0.33396		Trf	0.0676351	0.285861
H2afj	0.000789058	0.373901		Klk5	1.31687	0.809842		Try4	1.81248	0.223673
H3f3a	0.000241935	0.218542		Krt10	0.326145	0.197184		Ttn	0.428571	0.205106
H3f3b	0.000241935	0.218542		Krt14	0.578097	0.600336		Tuba1a	0.0598628	0.00863404
H3f3c	0.000241935	0.218542		Krt2	0.000999667	0.117884		Tuba1c	0.0598628	0.00863404
Hbb-b1	0.1796	0.008597		Krt5	0.0995262	0.41754		Tubb2a	0.118529	0.428637
Hbb-b2	0.280621	0.270565		Krt6a	72.2822	0.187327		Tubb2b	0.0543637	0.135135
Hbb-bs	0.178868	0.00740402		Krt73	0.52085	0.50642		Tubb4b	87	0.218754
Hist1h2ab	0.000789058	0.373901		Krt75	18.8218	0.39757		Tubb5	0.00996145	0.322079
Hist1h2ac	0.000789058	0.373901		Krt76	1267.33	0.373901		Uba52	0.0014985	0.373901
Hist1h2ad	0.000789058	0.373901		Krt77	0.460094	0.35557		Ubb	0.00498339	0.373901
Hist1h2ae	0.000789058	0.373901		Krt78	0.28125	0.180754		Ubc	0.0148515	0.373901
Hist1h2af	0.000789058	0.373901		Ldha	0.000416667	0.00142086		Vps16	0.00746269	0.373901
Hist1h2ag	0.000789058	0.373901		Ldhb	0.000832871	0.373901		Ywhab	0.00187266	0.373901
Hist1h2ai	0.000789058	0.373901		Mb	0.122593	0.431525		Ywhae	0.00374065	0.373901
Hist1h2an	0.000789058	0.373901		Mif	0.000999334	0.373901		Ywhaq	0.00187266	0.373901
								Ywhaz	0.000483871	0.0314318
1/1
MS, Mass Spectrometry
P values are indicated as analyzed by two-sided unpaired t-test without adjustment for multiple comparisons
