# Supplementary material for: Adaptive thermogenesis enhances the life-threatening response to heat in mice with an Ryr1 mutation
Source: Nat Commun. 2020 Oct 9;11:5099. doi: 10.1038/s41467-020-18865-z (PMC7547078; doi:10.1038/s41467-020-18865-z)
Supplement: Supplementary file 9 — Source Data [file 41467_2020_18865_MOESM9_ESM.zip]

Archive with 20 entries (20 files):
- Data source files for main figures and supplemental figures/Figure 1.xlsx
- Data source files for main figures and supplemental figures/Figure 4.xlsx
- Data source files for main figures and supplemental figures/Figure 5.xlsx
- Data source files for main figures and supplemental figures/Figure 7.xlsx
- Data source files for main figures and supplemental figures/Figure 2.xlsx
- Data source files for main figures and supplemental figures/Figure 3.xlsx
- Data source files for main figures and supplemental figures/Figure 6.xlsx
- Data source files for main figures and supplemental figures/Figure 8.xlsx
- Data source files for main figures and supplemental figures/Figure 9.xlsx
- Data source files for main figures and supplemental figures/SFig. 3.xlsx
- Data source files for main figures and supplemental figures/SFig. 11.xlsx
- Data source files for main figures and supplemental figures/SFig. 12.xlsx
- Data source files for main figures and supplemental figures/SFig. 5.xlsx
- Data source files for main figures and supplemental figures/SFig. 2.xlsx
- Data source files for main figures and supplemental figures/SFig. 4.xlsx
- Data source files for main figures and supplemental figures/SFig. 10.xlsx
- Data source files for main figures and supplemental figures/SFig. 7.xlsx
- Data source files for main figures and supplemental figures/SFig. 6.xlsx
- Data source files for main figures and supplemental figures/SFig. 8.xlsx
- Data source files for main figures and supplemental figures/SFig. 9.xlsx
