# Supplementary material for: Adaptive thermogenesis enhances the life-threatening response to heat in mice with an Ryr1 mutation
Source: Nat Commun. 2020 Oct 9;11:5099. doi: 10.1038/s41467-020-18865-z (PMC7547078; doi:10.1038/s41467-020-18865-z)
Supplement: Supplementary file 9 — Source Data [file 41467_2020_18865_MOESM9_ESM.zip › Data source files for main figures and supplemental figures/Figure 1.xlsx]

## Sheet: Figure 1a
age in weeks	% survival	%death		survival rate		death	survival						Table Analyzed	Survival Rate Analysis
0-3	0	100			pediatric	11	17
4-11	60	40			adult	3	101						P value and statistical significance
12-17	73	27											Test	Fisher's exact test
18-44	97	3											P value	<0.0001
45-64	100	0											P value summary	****
> 65	100	0											One- or two-sided	Two-sided
													Statistically significant (P < 0.05)?	Yes
													Effect size	Value	95% CI
													Relative Risk	13.62	4.358 to 42.87
													Reciprocal of relative risk	0.07343	0.02332 to 0.2294
													Odds ratio	21.78	5.416 to 76.06
													Reciprocal of odds ratio	0.0459	0.01315 to 0.1846
													Methods used to compute CIs
													Relative Risk	Koopman asymptotic score
													Odds ratio	Baptista-Pike
													Data analyzed	Dead	Live
													Pediatric	11	17
													Adult	3	101
													Total	14	118
													Percentage of row total	Dead	Live
													Pediatric	39.29%	60.71%
													Adult	2.88%	97.12%
													Percentage of column total	Dead	Live
													Pediatric	78.57%	14.41%
													Adult	21.43%	85.59%
													Percentage of grand total	Dead	Live
													Pediatric	8.33%	12.88%
													Adult	2.27%	76.52%

## Sheet: figure 1b
	female	male
Exertion-related illnesses	36	93
Heat-related illnesses	11	62
Rhabdomyolysis	22	56
Muscle Cramps/Rigidity	22	27
Myalgia	13	26
Heat Stroke	2	15

## Sheet: fig 1c
		sensitive	not senstive
	Male	97	3
	Female	37	63

## Sheet: figure 1d
	amino acid number	MH	MH-like
	140		0.891
	140		0.891
	140		0.891
	159		1
	159		1
	159		1
	159		1
	159		1
	163		1
	163		1
	176		1
	176		1
	176		1
	341		1
	341		1
	341		1
	341		1
	341		1
	341		1
	401		0.995
	401		0.995
	401		1
	401		1
	401		0.995
	492		0.986
	614		1
	614		1
	614		1
	614		1
	614		1
	614		1
	810		0.996
	810		0.996
	830		0.999
	849		0.467
	975		1
	1109		0.461
	1109		0.213
	1342		0.002
	1342		0.002
	1342		0.002
	1342		0.002
	1352		0.094
	1352		0.094
	1393		0.063
	1393		0.063
	1393		0.063
	1393		0.063
	1393		0.063
	2060		0.953
	2060		0.953
	2060		0.953
	2101		0.003
	2101		0.003
	2129		1
	2132		1
	2160		0.503
	2168		1
	2168		1
	2204		1
	2206		1
	2206		1
	2206		1
	2426		0.999
	2434		1
	2434		1
	2434		1
	2434		1
	2434		1
	2434		1
	2434		1
	2434		1
	2434		1
	2434		1
	2434		1
	2454		0.999
	2454		0.999
	2454		0.999
	2454		0.999
	2454		0.999
	2454		0.999
	2454		1
	2454		0.999
	2454		0.999
	2454		0.999
	2454		0.999
	2454		1
	2695		0.998
	2695		0.998
	2731		0.993
	2731		0.993
	3088		1
	3253		0.981
	3253		0.981
	3407		0.997
	3561		0.961
	3756		0
	3772		1
	3983		1
	3983		1
	4282		0.001
	4438		0
	4501		0.95
	4501		0.95
	4501		0.95
	4737		1
	4737		1
	4737		1
	4737		1
	4737		1
	4808		0.999
	4820		0.994
	4824		0.994
	4826		1
	4826		1
	4849		0.999
	4849		0.999
	4849		0.999
	4849		0.999
	4861		1
	4861		1
	522
	35	1
	44	1
	44	1
	60	0.999
	155	0.998
	156	0.979
	163	1
	165	1
	166	1
	166	1
	177	1
	178	1
	218	1
	226	0.99
	227	1
	248	0.999
	316	1
	328	1
	341	1
	367	0.989
	367	1
	401	1
	401	1
	401	0.995
	401	1
	522	1
	530	1
	533	1
	533	1
	552	0.995
	614	1
	614	1
	1043	0.977
	1140	1
	1342	0.002
	1592	1
	1728	0.962
	1728	0.962
	1729	0.998
	1814	0.911
	1832	1
	2101	0
	2117	0.994
	2129	0.997
	2163	1
	2163	1
	2168	1
	2182	0.92
	2200	0.768
	2206	1
	2206	1
	2210	1
	2212	0.948
	2214	0.999
	2280	0.952
	2321	0.898
	2336	0.997
	2336	0.724
	2342	0.857
	2344	0.911
	2348	0.982
	2350	0.95
	2355	0.999
	2362	0.596
	2364	0.271
	2366	0.92
	2367	1
	2375	0.022
	2428	0.999
	2431	0.999
	2431	1
	2434	1
	2437	0.993
	2439	0.984
	2452	0.997
	2452	1
	2454	1
	2454	0.999
	2458	1
	2458	0.999
	2496	1
	2510	0.999
	2591	0.841
	2596	0.997
	2627	0.984
	2730	0.002
	2730	0.992
	2733	1
	2764	0.967
	2840	0.999
	2867	0.968
	2880	0.05
	3104	1
	3350	0.833
	3584	0.935
	3707	0.965
	3756	0
	3840	0.605
	3903	0.999
	3916	0.999
	3986	0.999
	3990	1
	4041	0.999
	4050	0.998
	4081	0.998
	4119	0.997
	4136	0.433
	4138	0.981
	4234	0.592
	4283	0
	4645	0.054
	4668	1
	4684	0.998
	4733	0.834
	4734	1
	4737	1
	4737	0.999
	4817	0.999
	4820	0.275
	4826	1
	4833	0.997
	4838	0.999
	4856	0.999
	4876	0.999
	4880	0.987
	4942	1
	4973	1
	71	1
	160	1
	163	1
	474	1
	522	0.965
	2163	1
	2435	0.999
	2435	0.993
	2453	0.455
	4824	0.994
	4893	1
	4938	0.999
	4939	0.998
	4849	0.999
	4637	0.997
	4637	1
	4796	1
	2117		0.994
	2434		1
	2434		1
	2336		0.997
	2336		0.997
	223		1
	223		1
	1113		1
	1113		1
	2163		1
	3088		1
	3088		1
	3088		1
	682		1
	682		1

## Sheet: figure 1e
Time post-heat challenge (hour)	WT Male	YSMale	WTFemale	YSFemale				Time post-heat challenge (hour)	WT Male	YSMale	WTFemale	YSFemale										Comparison of Survival Curves
48	0							0	100	100	100	100
48	0							0.25		42.8571		94.4444										Log-rank (Mantel-Cox) test (recommended)
48	0							6		38.5714												Chi square	19.05
48	0							12		37.1429												df	3
48	0							24		35.7143												P value	0.0003
48	0							48	100	35.7143	100	94.4444										P value summary	***
48	0																					Are the survival curves sig different?	Yes
48	0
48	0																					Logrank test for trend (recommended)
48	0																					Chi square	18.75
48	0																					df	1
48	0																					P value	<0.0001
48	0																					P value summary	****
48	0																					Sig. trend?	Yes
48	0
48	0																					Gehan-Breslow-Wilcoxon test
48	0																					Chi square	19.35
48	0																					df	3
48	0																					P value	0.0002
48	0																					P value summary	***
48	0																					Are the survival curves sig different?	Yes
48	0
48	0
0.25		1
0.25		1
0.25		1
0.25		1
48		0
48		0
48		0
48		0
48		0
48		0
48		0
48		0
48		0
48		0
0.25		1
6		1
12		1
48		0
48		0
48		0
0.25		1
24		1
48		0
0.25		1
0.25		1
0.25		1
48		0
0.25		1
0.25		1
0.25		1
0.25		1
6		1
0.25		1
0.25		1
48		0
48		0
6		1
0.25		1
0.25		1
0.25		1
0.25		1
0.25		1
0.25		1
0.25		1
48		0
0.25		1
48		0
0.25		1
0.25		1
0.25		1
0.25		1
0.25		1
48		0
0.25		1
48		0
48		0
0.25		1
0.25		1
0.25		1
48		0
48		0
0.25		1
0.25		1
0.25		1
0.25		1
48		0
0.25		1
0.25		1
0.25		1
0.25		1
48				0
48				0
48				0
48				0
48				0
48				0
48				0
48				0
48				0
48				0
48				0
0.25				1
48				0
48				0
48				0
48				0
48				0
48				0
48			0
48			0
48			0
48			0
48			0
48			0
48			0
48			0
48			0
48			0
48			0
48			0
48			0

## Sheet: figure 1f
Age (week)	RYR1WT	RYR1YS												RYR1WT	RYR1YS
6	53												Best-fit values
6	56												Slope	-1.04	-2.516
7	50												Y-intercept	66.97	137
7	55												X-intercept	64.42	54.44
7	50												1/slope	-0.9619	-0.3975
7	49
7	50												Std. Error
7	50												Slope	0.1451	0.398
8	43												Y-intercept	1.908	5.046
8	52
8	37												95% Confidence Intervals
8	46												Slope	-1.327 to -0.7523	-3.302 to -1.730
7.7	57												Y-intercept	63.20 to 70.75	127.0 to 146.9
7.7	65												X-intercept	52.96 to 84.58	44.11 to 74.07
7.9	57
7.9	64												Goodness of Fit
8	65												R squared	0.2944	0.2115
8	69												Sy.x	9.184	26.17
8	58
8	56												Is slope significantly non-zero?
8	67												F	51.31	39.97
8	67												DFn, DFd	1, 123	1, 149
8	76												P value	<0.0001	<0.0001
8	72												Deviation from zero?	Significant	Significant
8	75
8	71												Equation	Y = -1.040*X + 66.97	Y = -2.516*X + 137.0
8	73
8	49												Data
8	65												Number of X values	125	277
8	50												Maximum number of Y replicates	1	1
8	33												Total number of values	125	151
8	52												Number of missing values	0	126
8.1	61
8.1	64
8.1	56
8.1	59
8.1	79
8.1	65
8.1	70
8.1	63
8.3	69
8.3	65
8.3	72
8.4	68
8.4	51
8.4	61
8.4	53
8.4	72
8.4	70
8.4	58
8	49
8.7	70
8.7	76
8.9	64
8.9	74
8.9	63
8.9	66
8.9	55
9	54
9	57
9	59
9	57
9	63
9	67
9.3	50
9.3	58
9.3	55
9.3	56
9.4	55
10	52
10	58
10	46
10	69
10	55
10	46
10	48
10.1	51
10.3	56
10.6	56
10.6	66
11	55
11	45
11	50
11.7	65
11.7	49
11.9	60
12	46
12	48
12.6	65
13	45
14	35
14	62
14	41
14	44
14	47
15	52
15	56
15	46
15	59
15	47
15	32
15	33
16	51
17	41.3362
19	44
19	41
19	42
20	42
20	40
20	48
20	42
20	46
20	37
20	43
22	43
22	52
22	41
26	47
26	42
27	51
27	54
27	55
28	35
28	40
30	31
6		108
6		137
7		137
7		90
7		121
7		140
7		136
8		59
8		78
8		81
8		141
7.7		147
7.7		150
7.7		149
7.7		122
7.7		126
7.7		165
7.7		124
7.9		95
7.9		139
8		93
8		87
8		101
8		111
8		135
8		99
8		99
8		114
8		116
8		132
8		128
8		93
8		158
8		94
8		128
8		129
8		87
8		74
8		108
8.1		155
8.1		136
8.1		107
8.1		164
8.1		89
8.1		98
8.1		149
8.1		167
8.1		95
8.1		115
8.1		156
8.1		169
8.1		99
8.1		153
8.3		140
8.3		155
8.3
8.3		94
8.4		150
8.4		130
8.4		132
8.4		131
8.4		74
8.4		138
8.4		114
8		129
8		149
8.7		120
8.7		98
8.7		144
8.9		83
8.9		109
8.9		89
8.9		109
9		144
9		137
9		81
9		144
9		90
9		135
9.1		129
9.3		77
9.3		86
9.3		119
9.3		137
9.3		140
9.3		115
9.3		97
9.6		78
9.7		88
10		85
10		72
10		131
10		130
10		151
10		158
10		143
10		144
10		80
10.1		108
10.1		118
10.3		101
10.6		88
10.6		71
10.7		99
11		134
11		55
11		100
11		89
11		90
11.7		73
11.7		105
11.9		103
12		70
12.6		121
14		47
14		62
14		83
14		103
15		78
15		137
15		82
15		101
15		95
15		79
15		82
15		63
16		128
16		86
17		98.8332
19		111
19		68
19		62
19		74
20		130
20		127
20		63
20		76
20		85
20		89
21		54
21.3		72
22		76
22		67
22.9		65
23.1		70
26		99
27		92
27		110
28		105
28		77
28		66
28		66

## Sheet: figure 1g
	Age	Survival Probability											Survival Probability
	6	30										[Agonist] vs. normalized response -- Variable slope
	6	40										Best-fit values
	7	40										HillSlope	2.065
	7	40										EC50	9.235
	7	40										logEC50	0.9654
	7	30										Lower 95% conf. limit (profile likelihood)
	7	30										HillSlope	1.551
	8	30										EC50	8.566
	8	30										logEC50	0.9328
	8	20										Upper 95% conf. limit (profile likelihood)
	8	10										HillSlope	2.694
	7.7	0										EC50	9.915
	7.7	10										logEC50	0.9963
	7.7	20										Goodness of Fit
	7.7	20										Degrees of Freedom	157
	7.7	30										R squared	0.444
	7.7	30										Sum of Squares	66270
	7.7	40										Sy.x	20.55
	7.9	50										Normality of Residuals
	7.9	60										D'Agostino-Pearson omnibus (K2)	5.917
	8	67										P value	0.0519
	8	78										Passed normality test (alpha=0.05)?	Yes
	8	78										P value summary	ns
	8	78										Constraints
	8	89										EC50	EC50 > 0
	8	89
	8	100										Number of points
	8	100										# of X values	159
	8	100										# Y values analyzed	159
	8	100
	8	90
	8	80
	8	70
	8	60
	8	50
	8	40
	8	30
	8	20
	8	20
	8.1	20
	8.1	30
	8.1	40
	8.1	50
	8.1	60
	8.1	60
	8.1	60
	8.1	60
	8.1	70
	8.1	60
	8.1	50
	8.1	40
	8.1	30
	8.1	20
	8.3	10
	8.3	10
	8.3	10
	8.3	20
	8.4	10
	8	20
	8.4	30
	8.4	40
	8.4	40
	8.4	50
	8	60
	8.4	60
	8.4	60
	8.7	50
	8.7	50
	8.7	40
	8.9	40
	8.9	30
	8.9	30
	8.9	20
	9	10
	9	10
	9	20
	9	30
	9	40
	9	50
	9.1	50
	9.3	50
	9.3	50
	9.3	50
	9.3	50
	9.3	50
	9.3	40
	9.3	30
	9.6	20
	9.7	10
	10	10
	10	20
	10	20
	10	30
	10	40
	10	50
	10	50
	10	50
	10.1	60
	10.1	70
	10	70
	10.3	60
	10.6	70
	10.6	70
	10.7	70
	11	60
	11	67
	11	78
	11	78
	11	78
	11.7	67
	11.7	78
	11.9	78
	12	78
	12.6	78
	14	89
	14	90
	14	90
	14	80
	15	80
	15	90
	15	80
	15	80
	15	80
	15	80
	15	70
	15	60
	16	60
	16	67
	17	63
	19	63
	19	75
	19	75
	19	75
	20	75
	20	88
	20	100
	20	100
	20	89
	20	90
	21	80
	21.3	80
	22	80
	22	80
	22.9	80
	23.1	80
	26	80
	27	80
	27	90
	28	90
	28	100
	28	100
	28	100
	87	100
	88	100
	89	100
	89	100
	89	100
	92	100
	93	100

## Sheet: figure 1h
Time	> 20 weeks	12-20 weeks	8-12 weeks	< 8 weeks										Comparison of Survival Curves
48				0
48				0										Log-rank (Mantel-Cox) test (recommended)
48				0										Chi square	19.05
0.25				1										df	3
0.25				1										P value	0.0003
0.25				1										P value summary	***
0.25				1										Are the survival curves sig different?	Yes
6				1
0.25				1										Logrank test for trend (recommended)
0.25				1										Chi square	18.75
0.25				1										df	1
0.25				1										P value	<0.0001
0.25				1										P value summary	****
48			0											Sig. trend?	Yes
48			0
48			0											Gehan-Breslow-Wilcoxon test
48			0											Chi square	19.35
48			0											df	3
48			0											P value	0.0002
48			0											P value summary	***
48			0											Are the survival curves sig different?	Yes
48			0
48			0
48			0
48			0
0.25			1
48			0
0.25			1
0.25			1
0.25			1
0.25			1
48			0
0.25			1
48			0
48			0
0.25			1
0.25			1
48			0
48			0
0.25			1
0.25			1
48			0
0.25			1
0.25			1
6			1
0.25			1
48			0
0.25			1
0.25			1
6			1
12			1
48			0
6			1
0.25			1
48			0
48			0
0.25			1
48			0
48			0
48			0
0.25			1
0.25			1
0.25			1
48			0
0.25			1
0.25			1
0.25			1
6			1
48			0
48			0
0.25			1
0.25			1
0.25			1
0.25			1
48			0
48			0
48			0
0.25			1
0.25			1
6			1
0.25			1
0.25			1
0.25			1
0.25			1
48			0
48			0
6			1
24			1
48			0
48			0
48			0
0.25			1
48			0
12			1
48			0
48			0
48			0
0.25			1
48			0
0.25		1
48		0
48		0
48		0
0.25		1
48		0
48		0
6		1
48		0
48		0
48	0
48	0
48	0
48	0
48	0
48	0
48	0
48	0
48	0
48	0
48	0
48	0
48	0
48	0
48	0
