# Supplementary material for: Adaptive thermogenesis enhances the life-threatening response to heat in mice with an Ryr1 mutation
Source: Nat Commun. 2020 Oct 9;11:5099. doi: 10.1038/s41467-020-18865-z (PMC7547078; doi:10.1038/s41467-020-18865-z)
Supplement: Supplementary file 9 — Source Data [file 41467_2020_18865_MOESM9_ESM.zip › Data source files for main figures and supplemental figures/Figure 4.xlsx]

## Sheet: Fig. 4a
Fig. 4a	WT UCP1+/+	WT UCP1+/-	WT UCP1-/-	YS UCP1+/+	YS UCP1+/-	YS UCP1-/-
	65	51	61	140	100	107
	57	63	70	73	145	144
	60	65	67	95	162	106
	53	75	84	103	151	123
	69	76	67	164	122	100
	70	72	65	114	81	109
	80	67	66	89	106	92
	72	74	70	150	142	51
	58	87	72	155	101	122
	68	71		136	72	117
	51	60	67	100	97	126
	57	77	77	101	89	74
	49	76	60	130	98	105
	39	64	62	132	149	104
	55	70	57	147	65	83
	56	66	81	149	96	95
	50	62	60	150	73	91
	55	54		122	91
	70	62		90	90	88
	58	71		70	114	119
	58	72		78	83	102
	46	63		115	114	149
	38	66		97	100	154
	63			119	104	73
	49	72		137	95	154
	65	73		109	86	117
	50	63		114	127	113
	65	64		140	141	145
	49	74		135	119
	69	69		128	135
	55	64		139	130
	66	65		126	141
	63	68		130	161
	66	66		99	94
	70	63		153	80
	71	58		129	133
	73	55		165	81
	67	60		124	83
	67	62		105	84
	76	53		89	132
	65	60		90	98
	72	71		151	92
	75	67		158	103
	76	75		143	92
	72	69		71
	69	64		167	111
	61	66		94	97
	55	68		95	92
	64	61		115	109
	56			93	86
				156	87
	61			169	95
	64			158	110
	65			94	102
	65			98	140
	56			132	123
	51			120	111
	74			109	118
	64			128	93
	56			98	91
	59			144	87
				138	133
				131	112
				77	108
				86	98
				83	106
				116
				74
				107
				111
				101
				99
				131
				108
				118
				88
				129
				155
				135
				99
				99

## Sheet: Fig. 4b
Fig. 4b	WT UCP1+/+	WT UCP1+/-	WT UCP1-/-	YS UCP1+/+	YS UCP1+/-	YS UCP1-/-
	55	47	47	144	52	89
	53	60	61	68	96	48
	53	58	68	96	64	124
	43	56	54	93	79	82
	62	60	59	163	81	98
	59	58	49	110	110	138
	55	60	55	76	73	90
	49	63	52	103	83	113
	45	59	55	80	95	82
	43	69		121	144	92
	54	48	54	106	157	106
	51	60	61	99	151	111
	63	58	50	116	102	61
	49	56	47	81	65	91
	64	48	46	136	102	89
	60	53	58	123	134	65
	63	50	47	110	77	82
	58	48		66	66
	57	43		63	84	76
	47	53		69	71	108
	42	62		153	77	91
	49	58		163	140	148
	59	46		141	105	153
	45			88	85	63
	50	58		101	85	151
	30	56		139	84	96
	54	51		134	75	96
	43	49		82	115	133
	59	61		114	128
	56	56		153	110
	59	56		121	125
	44	56		94	118
	47	56		157	136
	57	54		132	152
	46	52		169	81
	55	47		131	66
	50	43		90	124
	58	72		99	64
	58	70		65	69
	57	45		163	69
	39	69		170	118
	28	79		152	82
	45	56		81	73
	48	62		80	91
	44	57		58
	47	55		157	96
	59	54		76	85
	47	57		87	80
	45	52		75	91
	39	49		101	75
				75	74
	54			141	92
	53			119	103
	50			156	95
	54			88	138
	63			82	117
	54			59	103
	85			113	105
	51			77	122
	44			94	82
	50			120	103
				143	168
				106	94
				110	97
				140	87
				119	95
				119
				145
				128
				114
				59
				97
				90
				87
				88
				130
				143
				117
				102
				125
				146
				122
				90
				95

## Sheet: Fig. 4c
Fig. 4c	Time (hour)	WT UCP1+/+	WT UCP1+/-	WT UCP1-/-	YS UCP1+/+	YS UCP1+/-	YS UCP1-/-								Survival proportions								Comparison of Survival Curves
	48	0
	48	0													Time (hour)	WT UCP1+/+	WT UCP1+/-	WT UCP1-/-	YS UCP1+/+	YS UCP1+/-	YS UCP1-/-		Log-rank (Mantel-Cox) test (recommended)
	48	0													0	100	100	100	100	100	100		Chi square	63.97
	48	0													0.25				42.8571	95.7447	80.9524		df	5
	48	0													6				38.5714	68.0851	76.1905		P value	<0.0001
	48	0													12				37.1429		71.4286		P value summary	****
	48	0													24				35.7143		66.6667		Are the survival curves sig different?	Yes
	48	0													48	100	100	100	35.7143	68.0851	66.6667
	48	0																					Logrank test for trend (recommended)
	48	0																					Chi square	15.41
	48	0																					df	1
	48	0																					P value	<0.0001
	48	0																					P value summary	****
	48	0																					Sig. trend?	Yes
	48	0
	48	0																					Gehan-Breslow-Wilcoxon test
	48	0																					Chi square	67.86
	48	0																					df	5
	48	0																					P value	<0.0001
	48	0																					P value summary	****
	48	0																					Are the survival curves sig different?	Yes
	48	0
	48	0
	48		0
	48		0
	48		0
	48		0
	48		0
	48		0
	48		0
	48		0
	48		0
	48		0
	48		0
	48		0
	48		0
	48		0
	48		0
	48		0
	48		0
	48		0
	48		0
	48		0
	48		0
	48		0
	48		0
	48			0
	48			0
	48			0
	48			0
	48			0
	48			0
	48			0
	48			0
	48			0
	48			0
	48			0
	0.25				1
	0.25				1
	0.25				1
	0.25				1
	48				0
	48				0
	48				0
	48				0
	48				0
	48				0
	48				0
	48				0
	48				0
	48				0
	0.25				1
	6				1
	12				1
	48				0
	48				0
	48				0
	0.25				1
	24				1
	48				0
	0.25				1
	0.25				1
	0.25				1
	48				0
	0.25				1
	0.25				1
	0.25				1
	0.25				1
	6				1
	0.25				1
	0.25				1
	48				0
	48				0
	6				1
	0.25				1
	0.25				1
	0.25				1
	0.25				1
	0.25				1
	0.25				1
	0.25				1
	48				0
	0.25				1
	48				0
	0.25				1
	0.25				1
	0.25				1
	0.25				1
	0.25				1
	48				0
	0.25				1
	48				0
	48				0
	0.25				1
	0.25				1
	0.25				1
	48				0
	48				0
	0.25				1
	0.25				1
	0.25				1
	0.25				1
	48				0
	0.25				1
	0.25				1
	0.25				1
	0.25				1
	6					1
	6					1
	48					0
	48					0
	48					0
	6					1
	6					1
	48					0
	6					1
	48					0
	48					0
	48					0
	6					1
	48					0
	48					0
	0.25					1
	6					1
	48					0
	48					0
	48					0
	48					0
	48					0
	48					0
	48					0
	0.25					1
	48					0
	48					0
	48					0
	48					0
	48					0
	48					0
	6					1
	48					0
	6					1
	6					1
	6					1
	6					1
	48					0
	48					0
	48					0
	48					0
	48					0
	48					0
	6					1
	48					0
	48					0
	48					0
	0.25						1
	48						0
	12						1
	48						0
	24						1
	0.25						1
	0.25						1
	0.25						1
	6						1
	48						0
	48						0
	48						0
	48						0
	48						0
	48						0
	48						0
	48						0
	48						0
	48						0
	48						0
	48						0

## Sheet: Fig. 4d
Fig. 4d	WT Vehicle	WT Antagonist	YS Vehicle	YS Antagonist
	68	55	150	61
	51	66	155	117
	57	52	136	100
	49	61	100	103
	39	65	101	102
	55	57	130	122
	56	72	132	125
	50	62	147	101
	55	68	149	132
	70	62	150	136
	58	66	122
	58	59	90	98
	46	66	70	67
	38	78	78	68
	63	74	115	100
	49	81	97	118
	65		119	98
	50		137	75
	65		109	113
	49		114	109
	69		140	119
	55		135	131
	66		128	138
	63		139	132
	66		126
	70		130	101
	71		99	114
	73		153	119
	65		129	88
	56		165	79
	52		124	96
	58		105	95
	57		89	86
	59		90	160
	57		151	88
	63		158	177
	67		143	93
			71	91
			167	119
			94	97
			95	136
			115	149
			93	140
			156	101
			169	97
			158	93
			94	51
			88	115
			85	137
			72	91
			144	104
			137
			81
			90
			93
			87
			121

## Sheet: Fig. 4e
Fig. 4e	WT Vehicle	WT Antagonist	YS Vehicle	YS Antagonist
	32	64	163	98
	54	52	94	104
	44	53	157	115
	59	50	132	78
	56	58	169	78
	59	50	131	88
	46	45	90	87
	47	53	99	69
	57	59	65	145
	47	55	170	69
	55	63	152	178
	50	43	81	67
	53	54	80	73
	58	42	58	103
	59	51	157	78
	57	51	76	112
	39	48	87	131
	29		75	116
	45		101	60
	48		76	88
	45		149	58
	48		140	57
	63		156	92
	48		82	115
	48		59	88
	39		113	71
	60		77	101
	45		94	105
	50		120	116
	54		143	128
	46		106	139
	42		110	130
	46		140	57
	47		137	116
	47		130	82
	49		147	92
	50		128	100
	80		135	118
	56		155	126
			163	98
			141	132
			88	148
			101	91
			139	90
			134	87
			150	44
			144	107
			153	143
			121	83
			116	104
			81
			76
			60
			144
			140
			71
			83
			76
			88

## Sheet: Fig. 4f
Fig. 4f	Time (hour)	WT Vehicle	WT Antagonist	YS Vehicle	YS Antagonist									Survival proportions						Comparison of Survival Curves
	48	0
	48	0												Time (hour)	WT Vehicle	WT Antagonist	YS Vehicle	YS Antagonist		Log-rank (Mantel-Cox) test (recommended)
	48	0												0	100	100	100	100		Chi square	59.27
	48	0												0.25			30.7692	72.093		df	3
	48	0												6			26.9231	58.1395		P value	<0.0001
	48	0												12				55.814		P value summary	****
	48	0												24			25	53.4884		Are the survival curves sig different?	Yes
	48	0												48	100	100	25	53.4884
	48	0																		Logrank test for trend (recommended)
	48	0																		Chi square	25.43
	48	0																		df	1
	48	0																		P value	<0.0001
	48	0																		P value summary	****
	48	0																		Sig. trend?	Yes
	48	0
	48	0																		Gehan-Breslow-Wilcoxon test
	48	0																		Chi square	59.7
	48	0																		df	3
	48	0																		P value	<0.0001
	48	0																		P value summary	****
	48	0																		Are the survival curves sig different?	Yes
	48	0
	48	0
	48	0
	48	0
	48	0
	48	0
	48	0
	48	0
	48	0
	48	0
	48	0
	48		0
	48		0
	48		0
	48		0
	48		0
	48		0
	48		0
	48		0
	48		0
	48		0
	48		0
	48		0
	48		0
	48		0
	0.25			1
	24			1
	48			0
	0.25			1
	0.25			1
	0.25			1
	48			0
	0.25			1
	0.25			1
	0.25			1
	0.25			1
	6			1
	0.25			1
	0.25			1
	48			0
	48			0
	6			1
	0.25			1
	0.25			1
	0.25			1
	0.25			1
	0.25			1
	0.25			1
	0.25			1
	48			0
	0.25			1
	48			0
	0.25			1
	0.25			1
	0.25			1
	0.25			1
	0.25			1
	48			0
	0.25			1
	48			0
	48			0
	0.25			1
	0.25			1
	0.25			1
	48			0
	48			0
	0.25			1
	0.25			1
	0.25			1
	0.25			1
	48			0
	0.25			1
	0.25			1
	0.25			1
	0.25			1
	0.25			1
	48			0
	48				0
	0.25				1
	24				1
	48				0
	6				1
	0.25				1
	48				0
	0.25				1
	0.25				1
	0.25				1
	0.25				1
	6				1
	6				1
	48				0
	48				0
	48				0
	48				0
	6				1
	6				1
	0.25				1
	48				0
	0.25				1
	48				0
	48				0
	48				0
	12				1
	48				0
	0.25				1
	48				0
	48				0
	48				0
	48				0
	0.25				1
	48				0
	48				0
	48				0
	48				0
	0.25				1
	0.25				1
	6				1
	48				0
	48				0
	48				0

## Sheet: Fig. 4g
Fig. 4g	Temperature (°C)	WT Saline																																										WT Agonist
	27	25	24	29	29	29	33	20	43	34	34	32	30	30	26	29	24	25	24	34	23	34	26	27	25	24	29	29	27	27	27	28	21	25	28	31	29	28	30	19	35	17	28	30	31	34	36	47	31
	32	45	45	56	58	58	62	43	55	68	76	68	59	59	64	54	45																											94	90	89	96	96	69
	35	64	66	79	51	57	60	53	66	58	55	64	71	67	68	58	71	54	67																									134	139	132	124	113	110
	37	53	46	54	67	40	53	53	60																																			88	91	90	92	88
[truncated: 135 more columns]

## Sheet: Fig. 4h
Fig. 4h	Temperature (°C)	WT Saline																																										WT Agonist
	27	25	24	29	29	29	33	20	43	34	34	32	30	30	26	29	24	25	24	34	23	34	26	27	25	24	29	29	27	27	27	28	21	25	28	31	29	28	30	19	35	17	28	30	31	34	36	47	31
	32	45	45	56	58	58	62	43	55	68	76	68	59	59	64	54	45																											94	90	89	96	96	69
	35	64	66	79	51	57	60	53	66	58	55	64	71	67	68	58	71	54	67																									134	139	132	124	113	110
	37	53	46	54	67	40	53	53	60																																			88	91	90	92	88
[truncated: 135 more columns]

## Sheet: Fig. 4i
Fig. 4i	Heat challenge temperature (°C)	WT Vehicle	WT Agonist	YS Vehicle	YS Agonist											WT Vehicle	WT Agonist	YS Vehicle	YS Agonist			YS Vehicle	YS Agonist	Global (shared)
	22	100	100	100	100										[Agonist] vs. normalized response -- Variable slope	Ambiguous	Ambiguous				Comparison of Fits
	25	100	100	100	100										Best-fit values						Null hypothesis			EC50 same for all data sets
	27	100	100	100	100										HillSlope	~ 0.1042	~ 0.1042	-37.57	-13.53		Alternative hypothesis			EC50 different for each data set
	32	100	100	94	82										EC50	~ 0.000	~ 0.000	37.41	35.78		P value			0.0002
	35	100	100	93	56										logEC50	~	~	1.573	1.554		Conclusion (alpha = 0.05)			Reject null hypothesis
	37	100	100	60	40										Lower 95% conf. limit (profile likelihood)						Preferred model			EC50 different for each data set
															HillSlope			???	-15.66		F (DFn, DFd)			44.12 (1, 8)
															EC50			37.07	35.49
															logEC50			1.569	1.55		EC50 different for each data set
															Upper 95% conf. limit (profile likelihood)						Best-fit values
															HillSlope			-20.25	-11.66		HillSlope	-37.57	-13.53
															EC50			38.21	36.1		EC50	37.41	35.78
															logEC50			1.582	1.557		logEC50	1.573	1.554
															Goodness of Fit						Lower 95% conf. limit (profile likelihood)
															Degrees of Freedom	4	4	4	4		HillSlope	???	-15.66
															R squared	1	1	0.9728	0.9975		EC50	37.07	35.49
															Sum of Squares	0	0	33.06	8.615		logEC50	1.569	1.55
															Sy.x			2.875	1.468		Upper 95% conf. limit (profile likelihood)
															Constraints						HillSlope	-20.25	-11.66
															EC50	EC50 > 0	EC50 > 0	EC50 > 0	EC50 > 0		EC50	38.21	36.1
																					logEC50	1.582	1.557
															Number of points						Goodness of Fit
															# of X values	6	6	6	6		Degrees of Freedom	4	4
															# Y values analyzed	6	6	6	6		R squared	0.9728	0.9975
																					Sum of Squares	33.06	8.615
																					Sy.x	2.875	1.468
																					Constraints
																					EC50	EC50 > 0	EC50 > 0
																					EC50 same for all data sets
																					Best-fit values
																					HillSlope	-45.85	-9.395
																					EC50	37.2	37.2	37.2
																					logEC50	1.571	1.571	1.571
																					Lower 95% conf. limit (profile likelihood)
																					HillSlope	???	-13.98
																					EC50	36.81	36.81	36.81
																					logEC50	1.566	1.566	1.566
																					Upper 95% conf. limit (profile likelihood)
																					HillSlope	-21.62	-6.581
																					EC50	37.88	37.88	37.88
																					logEC50	1.578	1.578	1.578
																					Goodness of Fit
																					Degrees of Freedom			9
																					R squared	0.9585	0.9346	0.9456
																					Sum of Squares	50.49	221	271.5
																					Sy.x			5.493
																					Constraints
																					EC50	EC50 > 0 and shared	EC50 > 0 and shared
																					Number of points
																					# of X values	6	6
																					# Y values analyzed	6	6
