# Supplementary material for: Adaptive thermogenesis enhances the life-threatening response to heat in mice with an Ryr1 mutation
Source: Nat Commun. 2020 Oct 9;11:5099. doi: 10.1038/s41467-020-18865-z (PMC7547078; doi:10.1038/s41467-020-18865-z)
Supplement: Supplementary file 9 — Source Data [file 41467_2020_18865_MOESM9_ESM.zip › Data source files for main figures and supplemental figures/Figure 5.xlsx]

## Sheet: Fig. 5a, b
Fig. 5a, b
	WT	YS
	2.4	1.91
	2.59	2.82
	2.53	2.38
	2.12	2.38
	1.71	2.63
	1.8	2.63
	2.11	1.95
	2.5	1.95
	2.57	2.91
	2.57	4.58
	2.17	2.91
	2.17	4.58
	3.18	2.91
	3.18	4.58
	3.14	3.12
	3.14	5.16
	3.14	3.78
	3.14	3.62
	3.14	3.39
	2.8	2.82
	2.2	2.82
	2.37	2.33
	2.37	3.29
	2.1	2.33
	2.1	3.29
	2.25	2.33
	2.25	3.29
	2.23	3.74
	2.23	1.87
	2.23	2.21
	2.72	3.74
	2.72	1.87
	2.72	2.21
	2.85	3.74
	2.85	1.87
	2.85	2.21
	2.28	2.78
	2.28	2.73
	2.58	2.75
	2.21	2.75
	2.73	2.75
	2.6	3.31

## Sheet: Fig. 5c
Fig. 5c
	WT	YS
	1.95	1.75
	1.95	2.04
	1.95	2.02
	2.27	1.75
	2.27	2.04
	2.27	2.02
	2.92	2.46
	2.41	2.46
	1.95	2.46
	2.41	2.46
	2.49	2.46
	2.92	2.18
	2.41	2.18
	1.95	2.18
	2.41	2.18
	2.49	2.18
	2.92	2.48
	2.41	2.48
	1.95	2.48
	2.41	2.48
	2.49	2.48
	2.07	2.28
	2.07	2.05
	2.07	2
	2.21	2.28
	2.21	2.05
	2.21	2
	2.6	2.37
	2.6	2.44
	2.6	2.29
	2.6	2.64
	2.14	2.24
	2.48	2.53
	2.5	2.53
	2.73	2.78
	2.73	2.5

## Sheet: Fig. 5d, e
Fig. 5d, e
	WT	YS							Table Analyzed	Total Activity (Absolute)
	1.92544	2.43678
	1.92544	2.132							Column B	YS
	1.16272	2.3075							vs.	vs.
	1.10124	2.54881							Column A	WT
	1.10124	1.63529
	2.2131	2.54881							Paired t test
	2.2131	1.63529							P value	0.0058
	1.91205	2.07975							P value summary	**
	1.91205	2.1768							Significantly different (P < 0.05)?	Yes
	2.39536	2.07975							One- or two-tailed P value?	Two-tailed
	2.39536	2.1768							t, df	t=3.211, df=15
	2.5233	5.95278							Number of pairs	16
	2.70266	4.39671
	2.02202	4.4886							How big is the difference?
	2.08418	4.4481							Mean of differences (B - A)	1.085
	1.99474	5.89697							SD of differences	1.351
									SEM of differences	0.3378
									95% confidence interval	0.3647 to 1.805
									R squared (partial eta squared)	0.4074
									How effective was the pairing?
									Correlation coefficient (r)	0.3852
									P value (one tailed)	0.0703
									P value summary	ns
									Was the pairing significantly effective?	No

## Sheet: Fig. 5g, h
Fig. 5g, h
	Age (week)	WT	YS											Comparison+O3:V42 of Fits
	3.4	5.6												Null hypothesis			One curve for all data sets
	3.4	4.8												Alternative hypothesis			Different curve for each data set
	3.7	5.08												P value			0.0007
	4.1	4.84												Conclusion (alpha = 0.05)			Reject null hypothesis
	5.6	4.06												Preferred model			Different curve for each data set
	7.9	4.47												F (DFn, DFd)			8.987 (2, 36)
	10.9	4.34
	11.1	5.08												Different curve for each data set
	12.6	4.62												Best-fit values
	12.6	4.39													WT	YS
	12.9	4.35												Y0	4.905	5.864
	12.9	4.33												k	-0.005315	-0.01254
	13	4.11												Tau	-188.2	-79.72
	13	4.55												Doubling Time	-130.4	-55.26
	13.3	4.21												Goodness of Fit
	16	4.94												Degrees of Freedom	21	15
	16.9	4.34												R squared	0.09434	0.5208
	17	4.32												Sum of Squares	3.279	1.775
	17	5.08												Sy.x	0.3951	0.344
	17	4.86
	18.1	4.92												One curve for all data sets
	18.1	3.93												Best-fit values
	18.7	4.58												Y0	5.387	5.387	5.387
														k	-0.009655	-0.009655	-0.009655
														Tau	-103.6	-103.6	-103.6
	3.4		5.72											Doubling Time	-71.79	-71.79	-71.79
	3.4		5.52											Goodness of Fit
	3.4		5.89											Degrees of Freedom			38
	4.1		5.27											R squared	-0.2297	0.1562	0.2316
	7.9		5.45											Sum of Squares	4.452	3.125	7.577
	7.9		5.57											Sy.x			0.4465
	9.9		5.41											Constraints
	10.9		5.18											Y0	Y0 is shared	Y0 is shared
	12.6		5.03											k	k is shared	k is shared
	12.6		4.14
	13		5.23											Number of points
	13		4.5											# of X values	23	40
	16.9		4.67											# Y values analyzed	23	17
	17		4.57
	17		4.6
	18.1		4.95
	18.7		5.16

## Sheet: Fig. 5i
Fig. 5i
		WT																				YS
	Young	5.6	4.8	5.1	4.8	4.1	4.5	4.3	5.1													5.7	5.5	5.9	5.3	5.4	5.6	5.4	5.2
	Old	4.6	4.4	4.4	4.3	4.1	4.5	4.2	4.9	4.3	4.3	5.1	4.9	4.9	3.9	4.6	5.3	4	5	4.8		5	4.1	5.2	4.5	4.7	4.6	4.6	5	5.2	4.6	4.5	5.2

## Sheet: Fig. 5j
Fig. 5j
															Fig. 5j
	WT	YS
	100	127.998
	100	101.833
	100	132.432
	100	98.9237
	100	103.702
	100	109.045
	98	129
	102	124
	90	115
	110	125

## Sheet: Fig. 5l
Fig. 5l
	RYR1WT	RYR1YS
	100	213.622
	100	506.847
	100	53.0823
	39.0723	260.955
	160.928	220.953
	100	66.7125
	100	58.6682
	57.0603	101.267
	142.94	264.566
	67.3944	475.516
	132.606	390.39
	100	158.534
	131.327	136.522
	68.6732	148.902
	84.5812	122.385
	115.419	146.341
	100	635.407
	78.1141	433.95
	121.886	102.547
	100	33.4202
	100	364.514															iB is iBAT as a positive control
	100	233.1
