# Supplementary material for: Adaptive thermogenesis enhances the life-threatening response to heat in mice with an Ryr1 mutation
Source: Nat Commun. 2020 Oct 9;11:5099. doi: 10.1038/s41467-020-18865-z (PMC7547078; doi:10.1038/s41467-020-18865-z)
Supplement: Supplementary file 9 — Source Data [file 41467_2020_18865_MOESM9_ESM.zip › Data source files for main figures and supplemental figures/Figure 7.xlsx]

## Sheet: Fig. 7a
Fig. 7a

## Sheet: Fig. 7b
Fig. 7b
	Lactate + Vehicle		Lactate+AR-C
	0 mM	10 mM	0 mM	10 mM
	85.0119	97.9227	72.1457	84.843
	119.864	193.489	120.586	81.4823
	95.1238	107.263	72.753	89.3491
	100	144.9	101.397	95.3165
	100	154.674
	93.6329	99.9053
	118.475	112.028
	87.8917	116.019
	121.607	104.852
	71.0826	123.619
	107.31	169.758
	125.421	132.204
	80.2136	127.11
	94.3653	154.303
	72.1953	90.1335
	114.75	137.971
	113.055	154.892
	100	135.12
	100	139.659

## Sheet: Fig. 7c
Fig. 7c

## Sheet: Fig. 7d
Fig. 7d
		Lactate + Vehicle		Lactate+AR-C												0 mM	10 mM	0 mM	10 mM
		0 mM	10 mM	0 mM	10 mM										Number of values	9	9	9	8
		94.3023	115.241	67.4388	62.9195
		112.345	114.77	70.4409	62.5469										Minimum	87.5	99.29	51.48	51.6
		93.3529	118.616	54.1353	182.556										Maximum	116.4	135	106.9	123.6
		116.437	134.411	51.4768	61.6139										Range	28.94	35.74	55.43	71.96
		89.6543	99.2906	64.045	51.6045
		93.9089	105.381	76.8551	74.5592										Mean	100	115	75.42	83.58
		98.2444	100.666	84.9393	109.559										Std. Deviation	11.21	12.99	19.56	29.82
		114.258	135.031	102.496	122.237										Std. Error of Mean	3.738	4.331	6.521	10.54
		87.4979	111.203	106.912	123.566

## Sheet: Fig. 7f
Fig. 7f
	Lactate + Vehicle		Lactate+AR-C
	0 mM	10 mM	0 mM	10 mM
	110	93
	98	94
	91	85
	107	90
	100	88
	93	98
	104	98	105	103
	105	76	102	97
	91	78	100	107

## Sheet: Fig. 7h
Fig. 7h
		WT	YS
		100	137
		86	180
		117	176
		97	200
		100	86
		61	103
		139	110
			142
			189

## Sheet: Fig. 7i
Fig. 7i
	WT	YS
	100	94
	86	75
	128	80
	86	98
	100	76
	91	56
	109	54
		78
		93
