# Supplementary material for: Adaptive thermogenesis enhances the life-threatening response to heat in mice with an Ryr1 mutation
Source: Nat Commun. 2020 Oct 9;11:5099. doi: 10.1038/s41467-020-18865-z (PMC7547078; doi:10.1038/s41467-020-18865-z)
Supplement: Supplementary file 9 — Source Data [file 41467_2020_18865_MOESM9_ESM.zip › Data source files for main figures and supplemental figures/Figure 2.xlsx]

## Sheet: Fig. 2a
temperature	wt saline	wt saline	wt saline	wt saline	wt saline	wt saline	wt saline	wt saline	wt saline	wt saline	wt saline	wt saline	wt saline	wt saline	wt saline	wt saline	wt saline	wt saline	wt saline	wt	wt saline	wt saline	wt saline	wt saline	wt saline	wt saline	wt saline	wt saline	wt saline	wt saline	wt saline	wt saline	wt saline	wt saline	wt saline	wt saline	wt saline	wt saline	wt saline	wt saline	wt saline	wt saline	wt saline	wt saline	wt saline	wt saline	wt saline	wt saline	wt saline
27	25	24	29	29	29	33	20	43	34	34	32	30	30	26	29	24	25	24	34	23	34	26	27	25	24	29	29	27	27	27	28	21	25	28	31	29	28	30	19	35	17	28
32	45	45	56	58	58	62	43	55	68	76	68	59	59	64	54	45
35	64	66	79	51	57	60	53	66	58	55	64	71	67	68	58	71	54	67
37	53	46	54	67	40	53	53	60	65	57	60	53	69	70	80	72	58	68	51	57	49	39	55	56	50	55	70	58	58	46	38	63	49	65	50	65	49	69	55	66	63	66	70	71	73	67	67	76	65
[truncated: 89 more columns]

## Sheet: Fig.2b
WT	YS						Bin Center	WT	YS			Gaussian	WT	YS
33.85	33.88						32	0	0			Best-fit values
34.4	34.9						33	0	0			Amplitude
34.5	34.8						34	4.44444	2.22222			Mean	50.94	41.54
35.3	35						35	4.44444	8.88889			SD	36.42	36.69
35.5	35.8						36	44.4444	31.1111			Lower 95% conf. limit (profile likelihood)	0.7267	0.9467
35.6	35.5						37	35.5556	40			Amplitude
35.6	35.7						38	8.88889	15.5556			Mean	42.44	39.77
35.63	36.63						39	2.22222	2.22222			SD	36.3	36.65
35.7	37.1						40	0	0			Upper 95% conf. limit (profile likelihood)	0.5025	0.8996
35.7	36.25											Amplitude
35.7	36.05											Mean	66.5	43.34
35.8	36.4											SD	36.56	36.74
35.8	36.5											Goodness of Fit	0.9072	0.9961
35.9	36.5											Degrees of Freedom
35.92	36.07											R squared	6	6
36	35.9											Sum of Squares	0.9765	0.998
36.15	35.63											Sy.x	52.95	3.494
36.2	36.15											Constraints	2.971	0.7631
36.2	36.5											SD
36.4	36.55												SD > 0	SD > 0
36.4	35.3											Number of points
36.4	36.6											# of X values
36.47	36.8											# Y values analyzed	9	9
36.49	36.92												9	9
36.5	36.6
36.5	37.1
36.53	36.72
36.58	36.96
36.6	36.7
36.6	37.65
36.6	36.7
36.63	36.4
36.67	36.63
36.85	38
36.89	36.49
36.93	36.3
36.98	36.96
37.1	36.4
37.3	36.9
37.4	37.95
37.6	37.7
37.6	38.4
37.6	38.3
37.75	38.5
38.5	38.05

## Sheet: figure 2c
WT	YS
33.85	33.88
34.4	34.9
34.5	34.8
35.3	35
35.5	35.8
35.6	35.5
35.6	35.7
35.63	36.63
35.7	37.1
35.7	36.25
35.7	36.05
35.8	36.4
35.8	36.5
35.9	36.43
35.9	36.5
35.92	36.07
36	35.9
36.15	35.63
36.2	36.15
36.2	36.5
36.2	36.1
36.4	36.55
36.4	35.3
36.4	36.6
36.47	36.8
36.49	36.92
36.5	36.6
36.5	37.1
36.53	36.72
36.58	36.96
36.6	36.7
36.6	37.65
36.6	36.7
36.63	36.4
36.67	36.63
36.7	36.55
36.85	38
36.89	36.49
36.93	36.3
36.98	36.96
37.1	36.4
37.3	36.9
37.4	37.95
37.4	38.45
37.6	37.7
37.6	38.4
37.6	38.3
37.75	38.5
37.77	38.7
37.94	38.3
38	38.17
38.2	38.48
38.3	38.35
38.3	38.85
38.38	38.2
38.5	38.05

## Sheet: fig2d
WT	YS
36.6	36.7
35.8	36.4
37.6	38
36.1	38
35.7	37.1
36.5	36.6
36.5	36.3
35.8	36.3
37.5	36.3
37.9	36.3
34.5	34.4
34.5	34.7
34.5	35.1
34.5	35.3
34.5	34.5
35.7	35.8
35.7	35.6
35.7	35.5
36.6	35.8
36.6	35.6
36.6	35.5
33.6	33.9
33.6	33.7
33.6	34.2
33.6	33.9
33.6	33.7
34.1	33.9
34.1	33.7
34.1	34.2
34.1	33.9
34.1	33.7
34.7	34.9
34	34.9
34	34.9
36.2	34.9
33.1	34.9
35.6	35.5
36.6	37.1
36.4	37.1
36.4	36.3
36.4	36.8
35.8	36.1
35.8	36.9
35.3	35
35.6	35.7
35.7	35.8
35.7	36.7
36.4	35.3
36.6	37.2
36.6	38.1
37.1	36.4
37.4	36.9
37.2	36.9
36.1	36.6
36.7	36.6
37.4	36.5
36.8	36.5
37.1	36.5
36.5	36.5
36.7	36.5
37.4	36.7
36.8	36.7
37.1	36.7
36.5	36.7
36.7	36.7
37.4	36.3
36.8	36.3
37.1	36.3
36.5	36.3
36.7	36.3
37.6	37.3
37.6	37.3
37.6	36.7
37.6	36.5
36.8	37.3
36.8	37.3
36.8	36.7
36.8	36.5
36.5	37.3
36.5	37.3
36.5	36.7
36.5	36.5
37.6	37.7
36.6	36.7
36.3	37.1
36.3	37.2
36.3	37
36.3	36.4
36.7	37.1
36.7	37.2
36.7	37
36.7	36.4
36.5	36.7
36.5	37
36.5	36.8
36.5	36.4
36.5	36.7
36.5	37
36.5	36.8
36.5	36.4
35.1	36
35.1	37.1
35.1	36.8
35.1	36.7
36.2	36
36.2	37.1
36.2	36.8
36.2	36.7
36	35.8
35.4	35.8
35.3	35.8
36.2	35.8
36.6	35.8
36.1	35.8
36	36.3
35.4	36.3
35.3	36.3
36.2	36.3
36.6	36.3
36.1	36.3
36	35.8
36.2	35.8
36.4	35.8
36	36.5
36.2	36.5
36.4	36.5
36.2	36.5
36.4	36.8
35.8	36.8
37.2	36.8
35.9	36.5
36.8	37.3
36.8	36.6
36.4	37.3
36.4	36.6
37.7	37.9
37.7	39.1
37.8	37.9
37.8	39.1
38.6	38.6
38.6	37.5
38.4	38.6
38.4	37.5
37.4	38.2
37.4	37.7
37.6	38.4
37.6	38.4
35.7	36.4
35.7	35.7
35.6	35.8
35.6	35.8
35.6	35.8
35.2	35.8
36	35.6
36	36.2
36.6	35.8
36.6	36.9
36.6	36.3
36.6	36.8
36.6	37
36.6	37
36.6	35.8
36.6	36.9
36.6	36.3
36.6	36.8
36.6	37
36.6	37
36.8	35.8
36.8	36.9
36.8	36.3
36.8	36.8
36.8	37
36.8	37
36.8	36.4
37.2	36.4
35.9	36.4
37.6	38.3

## Sheet: fg.2e
postchallenge core body temperature (°C)	WT	YS												WT	YS
34.5	37.3												Best-fit values
35	38.6												Slope	0.2072	0.6776
35.3	38												Y-intercept	31	15.69
35.3	36.7												X-intercept	-149.6	-23.15
35.4	39.5												1/slope	4.826	1.476
35.4	37.6
35.4	38												Std. Error
35.5	39.2												Slope	0.1286	0.2084
35.5	39												Y-intercept	4.658	7.575
35.5	37.8
35.6	39.5												95% Confidence Intervals
35.6	38.1												Slope	-0.04966 to 0.4640	0.2631 to 1.092
35.6	39.3												Y-intercept	21.70 to 40.31	0.6193 to 30.75
35.6	38.8												X-intercept	-infinity to -46.76	-116.9 to -0.5672
35.6	38.9
35.7	38.9												Goodness of Fit
35.7	38.7												R squared	0.03899	0.113
35.7	38.2												Sy.x	0.696	1.291
35.7	39
35.8	38.3												Is slope significantly non-zero?
35.8	38.6												F	2.597	10.57
35.9	38.6												DFn, DFd	1, 64	1, 83
35.9	38.5												P value	0.112	0.0017
35.9	38.9												Deviation from zero?	Not Significant	Significant
36.1	38.6
36.2	38.1												Equation	Y = 0.2072*X + 31.00	Y = 0.6776*X + 15.69
36.3	36.7
36.4	38.3												Data
36.4	38.4												Number of X values	66	152
36.4	39.1												Maximum number of Y replicates	1	1
36.4	37.5												Total number of values	66	85
36.4	39.1												Number of missing values	0	67
36.4	39.3
36.4	37
36.4	38.7
36.5	39.2
36.6	38.5
36.6	37.9
36.6	38.5
36.6	38.1
36.6	39
36.7	38.3
36.7	38.7
36.7	38.7
36.7	39.4
36.7	38.8
36.8	38.2
36.8	39.8
36.8	39.5
36.9	38.9
36.9	37
36.9	37.5
36.9	39.4
37	38
37	38.1
37.1	38.4
37.2	38.6
37.2	38.5
37.4	38.8
37.6	39.7
35.8	37.6
35.8	38.4
35.2	38.3
35.6	38.7
37.4	39.2
36.9	39.2
34.8		38.9
35		41.8
35		38.9
35.1		38.6
35.3		41.1
35.4		38.9
35.4		38.9
35.4		38.8
35.5		39.2
35.5		39.6
35.5		39.9
35.5		40.4
35.5		38.1
35.5		40.6
35.6		40.7
35.7		40.8
35.7		42.2
35.8		39.5
35.8		40.3
35.8
35.9		39.9
36		40
36		39.8
36		38.3
36		38.8
36		42.9
36.1		40.2
36.1		39.9
36.1		42.6
36.1		40.6
36.2		39.2
36.2		39.5
36.2		38.9
36.2		40.8
36.2		41.3
36.3		40.3
36.3		42
36.3		41.6
36.3		40.2
36.4		39.6
36.4		38.6
36.4		39.2
36.4		40.4
36.4		43
36.5		42.8
36.5		39.7
36.5		39.6
36.5		42.3
36.5		40.7
36.6		40.2
36.6		39.5
36.7		39.8
36.7		42
36.7		40.2
36.7		38.2
36.7		43.2
36.7		40.5
36.7		40.9
36.8		39.4
36.8		42.8
36.9		39.1
36.9		39.2
36.9		38.5
36.9		38.6
36.9		41.2
37		40.8
37		41.2
37.1		38.2
37.1		43.2
37.1		41
37.2		40.6
37.3		41.4
37.3		42.5
37.3		41.6
37.3		40.9
37.4		39.8
37.5		41.5
38.1		43.3
35.7		38.4
35.8		38.6
35.5		38.6
37.2		40.3
36.7		40.3
37.2		39.9
37.2		40.8
36.9		40.2

## Sheet: fig2f
Core temperature (°C)	Survival Probability															Survival Probability
34.8	80														Best-fit values
35	80														Slope	-20.36
35	90														Y-intercept	812.3
35.1	90														X-intercept	39.9
35.3	90														1/slope	-0.04912
35.4	100
35.4	100														Std. Error
35.4	100														Slope	1.816
35.5	100														Y-intercept	65.95
35.5	100
35.5	100														95% Confidence Intervals
35.5	100														Slope	-23.97 to -16.74
35.5	100														Y-intercept	681.0 to 943.7
35.5	100														X-intercept	39.35 to 40.69
35.6	100
35.7	100														Goodness of Fit
35.7	90														R squared	0.6233
35.8	90														Sy.x	10.67
35.8	80
35.8	70														Is slope significantly non-zero?
35.9	70														F	125.7
36	70														DFn, DFd	1, 76
36	70														P value	<0.0001
36	70														Deviation from zero?	Significant
36	70
36	60														Equation	Y = -20.36*X + 812.3
36.1	70
36.1	60														Data
36.1	70														Number of X values	78
36.1	80														Maximum number of Y replicates	1
36.2	80														Total number of values	78
36.2	80														Number of missing values	0
36.2	80
36.2	80
36.2	70
36.3	70
36.3	70
36.3	80
36.3	70
36.4	70
36.4	70
36.4	70
36.4	70
36.4	60
36.5	70
36.5	80
36.5	70
36.5	70
36.5	80
36.6	80
36.6	70
36.7	70
36.7	70
36.7	80
36.7	80
36.7	70
36.7	80
36.7	70
36.8	70
36.8	60
36.9	70
36.9	70
36.9	60
36.9	50
36.9	40
37	50
37	50
37.1	60
37.1	50
37.1	56
37.2	50
37.3	43
37.3	50
37.3	60
37.3	75
37.4	67
37.5	50
38.1	0

## Sheet: fig2g
Time post-heat challenge (hour)		35-36 °C	36-37 °C	37-38 °C											Comparison of Survival Curves
48
48															Log-rank (Mantel-Cox) test (recommended)
48															Chi square	5.911
48															df	2
48															P value	0.0521
48															P value summary	ns
48															Are the survival curves sig different?	No
48
48															Logrank test for trend (recommended)
48															Chi square	5.894
48															df	1
48															P value	0.0152
48															P value summary	*
48															Sig. trend?	Yes
48
48															Gehan-Breslow-Wilcoxon test
48															Chi square	5.77
48															df	2
48															P value	0.0559
48															P value summary	ns
48															Are the survival curves sig different?	No
48
48
48
48
48
48
48
48
48
48
48
48
48
48
48
48
48
48
48
48
48
48
48
48
48
48
48
48
48
48
48
48
48
48
48
48
48
48
48
48		0
6		1
48		0
48		0
6		1
48		0
48		0
48		0
48		0
48		0
48		0
48		0
48		0
48		0
48		0
48		0
48		0
48		0
48		0
48		0
48		0
48		0
48		0
48		0
48		0
6		1
48			0
6			1
6			1
48			0
48			0
48			0
48			0
48			0
6			1
48			0
0.25			1
48			0
48			0
48			0
48			0
48			0
48			0
6			1
6			1
48			0
48			0
0.25			1
48			0
48			0
48			0
48			0
6			1
48			0
48			0
0.25			1
48			0
48			0
48			0
0.25			1
48			0
48			0
48			0
48			0
12			1
48				0
12				1
48				0
0.25				1
48				0
48				0
6				1
0.25				1
6				1
48				0
48				0
48				0
6				1
