# Supplementary material for: Adaptive thermogenesis enhances the life-threatening response to heat in mice with an Ryr1 mutation
Source: Nat Commun. 2020 Oct 9;11:5099. doi: 10.1038/s41467-020-18865-z (PMC7547078; doi:10.1038/s41467-020-18865-z)
Supplement: Supplementary file 9 — Source Data [file 41467_2020_18865_MOESM9_ESM.zip › Data source files for main figures and supplemental figures/Figure 3.xlsx]

## Sheet: fig.3a
Ambient Temperature (°C)	WT	YS													WT	YS
20.3	57													Best-fit values
19.9														Slope	-4.019	-7.69
19.9	50													Y-intercept	147.1	264
19.9	55													X-intercept	36.61	34.34
19.9	56													1/slope	-0.2488	-0.13
19.9	55
19.9	70													Std. Error
19.9	58													Slope	0.7618	2.179
19.8	58													Y-intercept	15.14	43.67
19.8	46
19.8	63													95% Confidence Intervals
20	49													Slope	-5.526 to -2.511	-11.99 to -3.386
20	65													Y-intercept	117.2 to 177.1	177.8 to 350.3
20	50													X-intercept	32.03 to 46.69	29.18 to 52.55
20	65
20.1	60													Goodness of Fit
20.1	49													R squared	0.1798	0.07576
20.1														Sy.x	8.396	24.85
20.1	69
20.1	55													Is slope significantly non-zero?
20.1	66													F	27.83	12.46
20.1	53													DFn, DFd	1, 127	1, 152
20.1	63													P value	<0.0001	0.0006
20.1	66													Deviation from zero?	Significant	Significant
20.2	70
20.2	70													Equation	Y = -4.019*X + 147.1	Y = -7.690*X + 264.0
20.2	69
20.2	71													Data
20.2	73													Number of X values	131	285
20.3	72													Maximum number of Y replicates	1	1
20.3	79													Total number of values	129	154
20.3	56													Number of missing values	2	131
20.3	58
20.1	67
20.2	67
20.2	76
20.2	76
20.2	65
20.3	76
20.3	72
20.3	72
20.3	75
20.3	69
20.3	61
20.3	55
20.4	64
18.1	83
20.7	78
18.1	78
18.1	76
20.7	77
20.7	54
18.1	80
20.7	61
18.1	78
20.7	55
18.1	88
20.7	72
20.7	55
20.7	61
18.1	79
18.1	76
18.1	74
20.7	58
18.1	69
18.1	77
20.4	73
20.4	67
18.2	80
18.2	89
20.7	64
20.4	73
18.2	79
18.2	68
20.4	63
20.4	76
20.4	77
18.2	79
18.2	70
18.2	77
20.4	60
18.2	77
18.5	74
20.4	68
18.2	69
20.4	67
18.2	81
20.7	68
18.2	73
20.7	60
20.4	62
20.4	64
20.5	70
20.5	73
20.5	51
20.5	72
20.5	73
20.5	56
21.6	88
21.6	71
21.6	68
21.6	63
21.6	69
21.6	62
20.4	59
20.2	60
20.4	73
20.2	73
20.2	64
18.9	65
18.8	67
18.8	63
18.8	59
18.6	74
18.5	71
18.5	72
18.5	67
18.5	82
18.5	91
20.4	61
20.4	64
20.4	65
20.3	74
20.3	69
20.3	65
20.3	56
20.3	51
20.3	74
20.3	64
20.3	56
20.3	59
19.9		78
19.9		97
19.8		99
20.1		103
20.1		89
20.1		90
20.4		71
20.1		94
20.1		89
20.1		95
20.2		115
20.2		114
20.2		93
20.2		89
20.3		94
20.4		116
20.1		120
20.2		132
20.3		98
20.3		109
20.3		98
20.3		128
20.4		77
20.4		86
20.4		83
20.7		61
18.1		123
20.7		64
18.1		89
18.1		104
20.7		87
18.1		79
20.7		93
20.7		69
18.1		94
20.7		66
20.7		90
20.7		67
18.1		100
20.7		76
20.4		77
20.7		98
20.4		92
18.2		92
20.7		96
20.8		87
20.8		106
18.2		116
20.4		92
20.7		77
20.5		105
20.5		105
20.5		88
20.5		72
20.5		88
20.5		110
20.5		90
20.5		104
20.5		89
20.5		114
21.6		79
21.6		118
21.6		98
21.6		81
21.6		115
21.6		87
21.6		89
21.6		104
21.6		119
21.6		84
21.6		107
18.1		125
18.2		150
18.2		123
20.4		89
20.4		119
20.4		104
20.4		102
18.2		122
18.2		105
18.2		115
18.2		123
20.4		117
18.2		122
18.2		99
20.7		104
20.4		96
18.2		123
20.4		124
18.2		107
20.4		97
18.2		123
20.5		95
20.2		64
20.4		107
20.2		113
20.2		96
20.2		84
20.2		105
18.9		84
18.8		98
18.5		126
20.4		74
20.4		107
20.4		111
20.3		99
20.3		108
20.3		88
20.3		135
20.3		99
20.3		99
20.4		101
20.3		95
19.9		115
19.9		119
19.9		137
19.9		109
19.9		114
19.8		140
19.8		135
19.8		128
19.8		139
19.8		126
19.8		130
19.8		153
20		129
20		124
20		165
20.1		105
20.1		143
20.1		158
20.1		151
20.4		167
20.1		149
20.1		164
20.2		169
20.2		156
20.2		158
20.3		144
18.2		198
18.2		155
18.8		183
20.3		131
20.2		122
20.3		138
20.7		143
20.4		138
20.5		147
18.6		139
18.5		122
20.3		131
20.3		118
20.3		129
20.3		155

## Sheet: fig3b
Temperature (°C)	Survival Probability												Survival Probability
20.33	100											[Agonist] vs. normalized response -- Variable slope	Ambiguous
20.33	100											Best-fit values
20.33	100											HillSlope	~ 125.0
20.33	90											EC50	~ 20.07
20.33	80											logEC50	~ 1.302
20.33	80											Lower 95% conf. limit (profile likelihood)
20.33	80											HillSlope	(Very wide)
20.33	80											EC50	(Very wide)
20.33	80											logEC50	(Very wide)
20.33	80											Upper 95% conf. limit (profile likelihood)
20.33	80											HillSlope	(Very wide)
20.33	80											EC50	(Very wide)
20.33	80											logEC50	(Very wide)
20.33	90											Goodness of Fit
20.33	90											Degrees of Freedom	152
20.33	80											R squared	0.6903
20.33	70											Sum of Squares	30097
20.33	70											Sy.x	14.07
20.33	70											Normality of Residuals
20.27	60											D'Agostino-Pearson omnibus (K2)	18.74
20.21	50											P value	<0.0001
20.15	40											Passed normality test (alpha=0.05)?	No
20.09	30											P value summary	****
20.03	20											Constraints
19.97	20											EC50	EC50 > 0
19.91	30
19.84	30											Number of points
19.78	20											# of X values	154
19.72	10											# Y values analyzed	154
19.72	10
19.72	10
19.72	10
19.72	20
19.72	30
19.75	30
19.78	20
19.81	20
19.84	20
19.88	30
19.92	30
19.96	30
20	40
20.04	40
20.08	40
20.09	50
20.1	60
20.11	60
20.11	60
20.11	50
20.11	60
20.13	70
20.16	70
20.18	60
20.2	60
20.22	60
20.24	60
20.24	70
20.24	80
20.24	90
20.24	80
20.22	70
20.2	70
20.18	80
20.18	70
20.18	70
20.18	70
20.2	70
20.22	70
20.24	70
20.27	70
20.29	70
20.31	70
20.34	60
20.34	60
20.34	60
20.34	60
20.34	50
20.34	50
20.34	50
20.34	50
20.34	50
20.34	40
20.33	50
20.33	60
20.33	60
20.33	60
20.33	70
20.33	70
20.33	70
20.33	80
20.33	89
20.33	89
20.33	89
20.33	89
20.33	78
20.33	78
20.33	78
20.33	78
20.33	78
20.33	78
20.33	80
20.33	90
20.33	90
20.33	90
20.33	100
20.33	100
20.33	90
20.33	90
20.33	90
20.33	90
20.33	90
20.33	90
20.33	90
20.33	90
20.33	90
20.33	90
20.33	100
20.33	100
20.33	100
20.33	100
20.33	100
20.33	100
20.33	100
20.33	100
20.33	100
20.33	100
20.33	100
20.33	90
20.33	90
20.33	90
20.33	90
20.33	90
20.33	90
20.33	90
20.33	90
20.33	90
20.33	90
20.33	100
20.33	100
20.33	100
20.33	100
20.33	100
20.33	100
20.33	100
20.33	100
20.33	100
20.33	100
20.33	100
20.33	100
20.33	100
20.33	100
20.33	100
20.33	100
20.33	100

## Sheet: fig3c
	Time (hour)	75-100%	50-75%	25-50%	0-25%
YM36	0.25	1
YM40	0.25	1
YM41	0.25	1
YM26	0.25	1
YM30	0.25	1
YM51	0.25	1
YM23	0.25		1
YM53	48		0
YM16	0.25		1
YM8	48		0
YM7	0.25		1
YM10	0.25		1
YM12	0.25		1
YM58	0.25		1
YM1	48		0
YM60	0.25			1
YM71	0.25			1
YM68	0.25			1
M20	48			0
YM75	0.25			1
YM80	48			0
YM82	48			0
M84	48			0
YM93	0.25			1
YM89	0.25			1
YM86	0.25			1
YM114	48			0
YM110	48			0
YM105R	48			0
CLAMS F8	48			0
M24	0.25			1
CLAMS M15	48			0
CLAMS F14	48			0
YM102	0.25			1
CLAMS F3	48			0
CLAMS F4	48			0
CLAMS M11	48			0
CLAMS M4	48			0
M81	48			0
YM130	0.25			1
YM132	0.25			1
YM125	48			0
M37R	48			0
YM135	0.25			1
MSx19	48			0
MSx16	48			0
MSx15	48			0
MSx13	24			1
MSx7	48			0
MSx10	48			0
YM120	48				0
M36	48				0
MSx3	48				0
CLAMS F6	48				0
CLAMS M12	48				0
CLAMS M16	48				0
CLAMS F15	48				0
CLAMS F1	48				0
CLAMS M10	48				0
CLAMS M9	48				0
CLAMS M20	48				0
CLAMS M3	48				0
TMP1	48				0
YM137	48				0
TMP18	48				0
TMP13	48				0
TMP14	48				0
T16	48				0
T11	6				1
T9	6				1
TMP33	48				0
FTMP11	48				0
FTMP12	48				0
TMP25	48				0
TMP45	48				0
FTMP10	0.25				1
TMP43	0.25				1
FTMP5	48				0
FTMP6	48				0
FTMP7	48				0
TMP38	48				0
T5	0.3				1
T3	48				0
T2	48				0
M209	48				0
M211	48				0
M214	48				0
M13	0.25				1
M192	6				1
TMP8	6				1
TMP7	48				0
M183	48				0
M177	48				0
M179	6				1
TMP15	48				0
TMP10	48				0
TMP12	48				0
TMP20	48				0
TMP19	48				0
M85	48				0
M95	48				0
M96	0.25				1
M61	48				0
M94	48				0
M77	48				0
M100	12				1
M99	6				1
TMP30	48				0
FTMP13	48				0
FTMP14	48				0
TMP40	48				0
FTMP1	48				0
TMP31	48				0
TMP32	48				0
TMP37	48				0
FTMP2	48				0
FTMP4	48				0
TMP24	48				0
TMP42	6				1
M160	6				1
M152	48				0
W2	48				0
W1	48				0
YM104	0.25				1
M126	48				0
M119	48				0
M123	48				0
YM97R	48				0
W5	48				0
W6	48				0
W21	48				0
W22	48				0
W18	48				0
W19	48				0
W20	48				0
W10	48				0
W11	48				0
W13	6				1
W27	48				0
W29	48				0
W24	48				0
W26	48				0
M128	48				0
M134	48				0
M140	48				0
M139	48				0
W14	48				0
W30	48				0
W31	48				0
W17	48				0
W33	48				0
W34	48				0
W35	48				0
M188	6				1

## Sheet: fig3d
WT 4°C	WT 20°C	WT 30°C	YS 4°C	YS 20°C	YS 30°C
36.8	36.9	37.2	36.6	36.7	36.9
36.3	36.8	36.7	36.6	37.1	36.7
36.5	36.9	36.7	37.2	36.9	36.9
38.1	35.6	36	37.8	37.3	36
36.8	37	35.4	37.5	35.5	35.8
37.9	35.4	36	37.6	35.4	35.3
38.3			37.8	35.4	36.5
37.5			38.2	35.1	36
37			38.2	36.4	34.7
37.5			38.2	36.7	34.6
36.4			36.2	35.4	35.2
36.4			36	35.5
36.5			36.2
36.5			36
36.4	35.7		36.2	36.1
36.4	36.2		36	36.1
37	35.9		37.3	36.5
37.5	36.6		37.6	36.7
37.5	36.2		37.6	36.5
36.7	37.1		37.6	36.4
37.8	37.6		37.4	37.7
36.3	36.4		37.3	36.8
37.3	35.8		37.5	36.8
37.3	37.2		37.5	36.8
36.9	36		37.1	35.8
37.7	36		37.1	36.5
37	36.2		37.1	35.8
	36.2			36.5
36.9	36.4		37.6	35.8
36.7	36.4		37	36.5
38.4	36.8		37.1	37.3
37.1	36		38.6	35.8
37.6	35.4		36	35.8
39.1	35.3		37.8	35.8
37.7	35.1			36
36.4	36.3			37.1
37.5	37.6			37.3
38.1	37.6			37.3
	37.4			36.5
	36.8			36.5
	37.1			36.5
	36.6			36.7
	35.8			36.4
	37.6			38
	36.1			37.1
	35.7			36.6
	36.5			36.3
	36.5
	35.8
	37.5
	37.9
	36.7			36.9
	36.1			36.2
	36.7			36.6
	37.4			36.2
	37.2			36.2
	36.6			36.9
	36.9			37.4
	36.4			36.8
	35.6			36.7
	35.4			36.4
	35.5			36.6
	35.5			36.5
	36.4			36.4
	35.7			36
	36.4			36.1
	36.5			36.2
	36.7			35.6
	35			36
	35.4			36.3
	35.6			36.7
	35.6			36.7
	36.6			35.5
	36.4			36.3
	36.4
	35.8			35.5
	36.7			37.1
	35.9			36.3
	35.5			36.8
	35.3			36.1
	35.9			36.9
	35.6			35.5
	35.7			36
	36.4			35
	35.3			36
	36.3			35.7
	36.4			35.8
	36.6			36.7
	37.6			34.8
	35.7			35.3
	35.9			37.2
	35.7			38.1
				36.5
	35			36
	35.4			36.4
	35.6			35.7
	35.6			35.5
	36.6			36.1
	36.4
	36.4
	35.8
	36.7
	35.9
	35.5
	35.3
	35.9
	35.6
	35.7
	36.4
	35.3
	36.3
	36.4
	36.6
	37.6
	35.7
	35.9
	35.7

## Sheet: fig3e
WT 4°C	WT 20°C	WT 30°C	YS 4°C	YS 20°C	YS 30°C
	37	37		40.2	39.2
	38.2	37.8		38.2	38.3
	37.5	37.5		38.5	39.8
	38.1	37.7		41.4	38.5
	38	37.7		39.2	39.8
	37.6	38.1		38.9	38.7
				38.9	38.2
				38.6	38.6
				39.2	39.2
				38.2	37.6
				38.8	38.4
				39.6
38.8	38.3		40.5	38.6
38.9	38.5		40.8	39.8
39.2	38.9		40.1	40.2
39	38.7		39.6	39.6
38.9	38.6		41.3	39.4
39.1	38.3		40	39.8
38.6	38.6		40.4	42.8
39.1	38.8		43.7	39.5
39			40.6	39.5
39.4	38.3		39.8	38.9
38.8	38.6			39.2
39	38.7		40.5	39.1
38.4	38.8		39.2	39.2
39.5	38.6
38.8	38.5			39.1
38.6	38.9			39.2
	38.3			39.5
39.1	39.5		39.4	39.5
39.4	39.5		40.6	38.9
39.5	39.2		43.1	39.2
39.7	39		42.9	39.8
40	38.4		43.2	39.4
40	38.9		42.1	39.8
39.4	39.1			39.6
39.6	39.2			40.2
39.9	38.7			42.8
40				38.6
	38.6			40
	38			40.2
	39.3			40.8
	38.8			40.7
	38.1			39.8
	39.1			40.3
	39.3			42
	38.6
	38.8
	38.6
	37.8
	38
	38.5
	38.9
	38.7
	37
	36.7
	36.7
	38.7
	39
	39.7
	38.2
	38.9
	39

## Sheet: fig3f
YS Fasted	YS Refed
34.9	37.1
35.3	36.7
35.8	34.8
36	37
36.4	36
36.2	37.1
	39
	39.1
	37.9
	38.2
	38.5

## Sheet: fig3g
YS Fasted	YS Refed
38.1	41.9
37.9	41.7
39.6	41.9
41.1	40.9
39.6	39.5
39.6
	43
	41.5
	40.7
	40.6
	41.1
