# Supplementary material for: Adaptive thermogenesis enhances the life-threatening response to heat in mice with an Ryr1 mutation
Source: Nat Commun. 2020 Oct 9;11:5099. doi: 10.1038/s41467-020-18865-z (PMC7547078; doi:10.1038/s41467-020-18865-z)
Supplement: Supplementary file 9 — Source Data [file 41467_2020_18865_MOESM9_ESM.zip › Data source files for main figures and supplemental figures/Figure 6.xlsx]

## Sheet: Fig. 6a
Fig. 6a
		Fold change	Log - P Value	Key Factor	Significance
	Adiponectin	-0.21019	0.85355
	Angiopoietin-1	-0.0178272	0.0241758
	Angiopoietin-2	-0.138291	0.772118
	ANGPTL3	-0.0966693	0.499804
	BAFF	0.0861879	0.686594
	CRP	0.0410971	0.388342
	CD93	0.166419	0.660337
	CCL11	0.210648	0.267831
	CCL21	0.0985237	0.273407
	CCL22	0.332208	0.542513
	CCL6	-0.14823	0.314237
	Chemerin	-0.426912	2.48142		2.48142
	CHI3L1	-0.399869	1.73313		1.73313
	Complement Component C5	-0.327798	0.749831
	Complement Factor D	0.0903704	0.734627
	Cystatin C	-0.312342	0.895106
	DKK-1	0.308705	0.209528
	CD26	0.0149989	0.0618606
	E-Selectin	-0.0769294	0.123245
	CD105	0.724487	2.47878		2.47878
	Endostatin	0.207706	0.769716
	Fetuin A	0.415465	0.831635
	FGF acidic	-0.895092	1.35944		1.35944
	Flt-3 Ligand	-0.985219	1.89121		1.89121
	Gas 6	-0.376945	1.21262
	HGF	0.257307	0.245024
	ICAM-1	0.306926	1.13757
	IGFBP-1	1.02614	0.795244
	IGFBP-2	0.191189	0.471257
	IGFBP-3	-0.336751	0.978874
	IGFBP-5	-0.174897	0.524626
	IGFBP-6	-0.238278	0.84844
	IL-4	0.409793	0.708223
	LDL R	0.53188	0.852108
	Leptin	-2.0497	3.30012	3.30012
	LIX	-0.0445081	0.177501
	M-CSF	-0.137573	0.922908
	MMP-2	-0.0643523	0.321667
	MMP-3	0.0333768	0.262134
	MMP-9	0.612272	0.520354
	Myeloperoxidase	0.161924	0.601373
	Osteopontin	0.0650803	0.636731
	Osteoprotegerin	0.527495	1.4708		1.4708
	P-Selectin	-0.0596489	0.140128
	PDGF-BB	-0.527619	1.02485
	Pentraxin 2	-0.220031	0.547773
	Pentraxin 3	-0.550761	1.54231		1.54231
	Periostin	-0.166683	0.751166
	Pref-1	-0.382702	1.34885		1.34885
	Proprotein Convertase 9	0.18355	1.59852		1.59852
	RBP4	0.127181	0.33311
	Reg3G	0.0715289	3.5507	3.5507
	Resistin	0.123008	0.511637
	Serpin E1	-0.149134	0.156028
	Serpin F1	-0.0479263	0.0832143
	Thrombopoietin	0.324686	0.278594
	VCAM-1	0.0378313	0.0893444
	WISP-1	0.517829	0.579918
	Epinephrine	0.443205	3.8257	3.8257
	Norepinephrine	0.187911	1.1765
	Albumin	0.0286603	0.730092
	ALT	0.0385706	0.0946924
	AST	0.0702345	0.0949781
	CK	0.791901	0.522378
	LDH	0.0629823	0.090193
	TP	0.0137156	0.446337
	BUN	-0.0384513	0.373132
	T4	-0.0338463	0.438668
	Lactate	1.59112	7.83253	7.83253
	IL-6	-0.105972	0.933686
	BDNF	0.0887154	0.119016
	IL-15	-0.0420166	0.372007
	FGF-21	0.240963	0.329727
	Fractalkine	0.0668388	0.59874
	FSTL-1	0.195228	0.445079
	Myostatin	0.070292	0.41399
	Irisin	-0.134314	0.405611
	LIF	0.0556715	0.714398
	OSM	-0.0251867	0.4005
	Osteocrin	0.335684	0.668974
	Osteonectin	-0.0883802	0.147776

## Sheet: Fig. 6b
Fig. 6b
	Day		Night
	WT	YS	WT	YS
	4.93503	15.149	4.9524	16.7993
	5.71672	17.911	5.82094	10.7195
	5.85568	15.2533	3.77119	20.2734
	6.02939	16.4692	4.62236	23.1396
	4.10124	13.7594	6.15099	14.1589
	3.54537	14.1242	7.52328	23.6086
	6.58526	10.2852	2.76369	14.4195
	4.41391	9.20824	2.69421	16.2434
	5.40404	11.9876	12.7171	12.5608
	11.6575	11.0669	2.53787	10.8237
	3.97964	10.0594	2.17308	4.91766
	1.06135	6.46366	2.83317	5.92517
	4.62236	5.97728	2.83317	4.72658
		4.51814	2.36416	5.73409
		6.37681	1.46088	5.56038
		1.54773	3.58011	5.21297
			2.03412	4.98715
			2.58998	11.866
			2.78106	9.26035
			4.13598	10.2157
			3.42378

## Sheet: Fig. 6c
Fig. 6c
				Blood lactate (mM)
			Muscle glycogen (ug/mg)	WT	YS	Fit
		Biovision Kit	76.7909	2.17308		2.17308
		Biovision Kit	33.8294	2.83317		2.83317
		Biovision Kit	27.3254	2.83317		2.83317
		Biovision Kit	36.9822	2.36416		2.36416
		Biovision Kit	39.6236	4.9524		4.9524
		Biovision Kit	30.053	5.82094		5.82094
		Biovision Kit	31.4567	2.03412		2.03412
		Biovision Kit	30.4872	2.76369		2.76369
		Biovision Kit	42.3465	12.7171		12.7171
		NovaBiamedical	48.8632	5.78997		5.78997
		NovaBiamedical	65.7544	5.47147		5.47147
		NovaBiamedical	45.8032	7.01847		7.01847
		NovaBiamedical	39.5559	4.28847		4.28847
		NovaBiamedical	36.1416	5.01647		5.01647
		NovaBiamedical	44.3942	6.38147		6.38147
		NovaBiamedical	32.6599	5.38047		5.38047
		NovaBiamedical	39.2386	5.47147		5.47147
		NovaBiamedical	38.0809	4.92547		4.92547
		Biovision Kit	73.5023		4.91766	4.91766
		Biovision Kit	13.3713		16.7993	16.7993
		Biovision Kit	11.8058		10.7195	10.7195
		Biovision Kit	4.43804		20.2734	20.2734
		Biovision Kit	15.5853		23.1396	23.1396
		Biovision Kit	9.5158		23.6086	23.6086
		Biovision Kit	32.2192		5.73409	5.73409
		Biovision Kit	23.2665		5.56038	5.56038
		Biovision Kit	19.3708		12.5608	12.5608
		NovaBiamedical	17.7675		10.886	10.886
		NovaBiamedical	18.1153		10.7495	10.7495
		NovaBiamedical	26.198		11.5685	11.5685
		NovaBiamedical	13.1617		9.56648	9.56648
		NovaBiamedical	34.4682		14.5715	14.5715
		NovaBiamedical	18.4885		9.93048	9.93048

## Sheet: Fig. 6d
Fig. 6d
	WT	YS
	76.7909	73.5023
	33.8294	13.3713
	27.3254	11.8058
	36.9822	4.43804
	39.6236	15.5853
	30.053	9.5158
	31.4567	32.2192
	30.4872	23.2665
	42.3465	19.3708
	48.8632	17.7675
	65.7544	18.1153
	45.8032	26.198
	39.5559	13.1617
	36.1416	34.4682
	44.3942	18.4885
	32.6599
	39.2386
	38.0809

## Sheet: Fig. 6e
Fig. 6e
		WT	YS
		22.4435	4.59072
		46.028	37.6839
		56.7999	36.1674
		55.4188	16.0079
		61.3964	37.9093
		43.434	27.2825
		50.595	59.2867
		53.0985	29.0946
		50.3707	41.1076
		57.0763	40.4174
		49.1047	39.4737
		56.6933	51.1993
		47.812	18.937
		51.1988	56.1677
		49.6722	33.1161
		39.4783
		50.2365
		39.6363

## Sheet: Fig. 6g
		WT	YS
		3.40582	2.18119
			1.16689
		4.0767	1.19248
			2.42472
		3.82386	2.40111
		3.27194	2.32609
		3.89249	1.45034
		4.44328	2.65755
		3.81615
		2.99489

## Sheet: Fig. 6h
Fig. 6h
		Fold Change	Significance	Key Factor	Associated Factor
	14-3-3_epsilon	-0.251256	1.05166
	4E-BP1	0.0163535	0.104732
	4E-BP1_pS65	-0.301593	0.968237
	4EBP1_pT37	-0.000692635	0.00210349
	53BP1	0.171708	0.386201
	ACC_pS79	0.262764	0.598885
	ACC1	0.114866	0.156392
	AIB1	0.232925	1.1709
	Akt	-0.279283	1.91536
	Akt_pS473	0.148485	0.1979
	Akt_pT308	0.336725	0.851225
	alpha-Catenin	0.127816	1.51161
	alpha-Catenin	0.187031	1.39325
	AMPK	-0.568518	2.95528		2.95528
	pT172AMPK	0.602035	2.43048		2.43048
	Annexin-I	0.405312	1.05547
	AR	0.164899	1.0421
	Bak	0.0724429	0.415948
	Bax	-0.143123	0.817369
	Bcl-2	0.282757	0.962256
	Bcl-X	-0.180501	1.26883
	Bcl-xL	-1.51248	2.9473
	Beclin	0.0102113	0.0425812
	beta-Catenin	-0.238985	1.02831
	Bid	-0.494274	1.43768
	Bim	0.398202	3.03387
	c-Jun_pS73	0.0346902	0.290917
	c-Kit	-0.312558	0.741681
	c-Met	-0.238572	1.72704
	c-Met_pY1235	0.149061	1.041
	c-Myc	-0.107202	1.1588
	C-Raf	0.212584	1.21068
	C-Raf_pS338	0.0568258	0.261968
	Caspase-3_active	0.649897	1.97676
	Caspase-7_cleavedD198	-0.350383	1.56585
	Caspase-7_cleavedD198	-0.656513	2.55007
	Caspase-8	-0.509213	2.08865
	Caspase-9_cleavedD330	-1.24353	3.04336
	Caveolin-1	-0.712819	2.93242
	CD31	0.275728	1.26377
	CDK1	0.138168	1.06549
	CDK1	-0.113372	2.15205
	Chk1	-0.397288	2.93025
	Chk1	-0.109113	0.946979
	Chk1_pS345	-0.0920948	0.569628
	Chk2	0.19618	1.20882
	Chk2_pT68	-0.0399238	0.11621
	Chk2_pT68	-0.215713	1.10888
	cIAP	-0.0442936	0.699292
	Claudin-7	0.0400734	0.114461
	Collagen-VI	-1.93762	2.6165
	COX-2	0.172442	0.864156
	Cyclin-B1	0.416721	3.83086
	Cyclin-D1	-0.262632	2.90485
	Cyclin_E1	0.43353	1.44797
	Cyclin_E1	0.235813	1.27066
	DJ-1	-0.703556	2.02361
	Dvl3	-0.411904	2.49973
	E-Cadherin	0.516128	1.94674
	eEF2	-0.476138	2.62188
	eEF2K	0.182025	1.25133
	EGFR	-1.08592	2.04202
	EGFR_pY1068	0.628961	2.28997
	EGFR_pY1173	-0.293186	1.14455
	eIF4E	0.0647901	0.267393
	ER-alpha	0.0360152	0.106439
	ER-alpha_pS118	-0.470406	2.23874
	ERCC1	-0.537999	3.21938
	FAK-p	0.128521	0.783837
	FAK	-0.395039	1.11254
	Fibronectin	0.194678	0.314941
	FOXO3a	-0.130309	0.644566
	FOXO3A_pS318_S321	-0.476286	1.50923
	GAB2	0.228602	0.78868
	GATA3	-0.0419032	0.378058
	GSK3-alpha-beta	-0.401891	2.3569
	GSK3alpha-beta_pS21_S9	0.0942939	0.34309
	HER2	0.176542	1.0653
	HER2	-1.01564	2.58657
	HER2_pY1248	-0.148003	1.34913
	HER2_pY1248	0.133809	0.968821
	HER2_p	-0.353028	3.17437
	HER3	0.266003	2.57703
	HER3_pY1298	-0.179387	1.18388
	IGF-1R-beta	-0.248438	2.7792
	IGFBP2	0.0729394	0.910428
	INPP4B	0.235878	1.52255
	IRS1	0.216116	2.33191
	JNK2	-0.578658	3.20379
	Lck	-0.823636	3.74286
	MAPK_pT202_Y204	0.0140409	0.0388494
	MEK1	0.137957	0.937582
	MEK1_pS217_S221	-0.124624	1.59229
	MIG-6	-0.177246	1.45925
	MIG-6	-0.717706	2.46145
	Mre11	-0.0483176	0.205394
	MSH2	0.395078	1.82678
	MSH6	-2.22854	3.20461
	N-Cadherin	-0.664357	3.35243
	NF-kB-p65_pS536	0.208116	1.65363
	NF2	-0.755585	2.05991
	Notch1	0.0240312	0.223866
	Notch3	-0.466281	2.082
	P-Cadherin	0.567588	2.76841
	p21	-0.169458	1.12681
	p27	0.00308472	0.00574621
	p27	0.0310587	0.0624492
	p27	-0.13256	0.420209
	p27_pT157	-0.232644	1.24854
	p27_pT198	-0.261626	1.91873
	p38_MAPK	0.177611	0.40317
	p38_pT180_Y182	-0.202089	0.215628
	p53	0.778351	1.88856
	p70S6K	0.185639	1.42629
	p70S6K_pT389	0.0956077	0.470287
	p90RSK_pT359_S363	0.253637	1.18099
	PARP_cleaved	0.216543	1.03431
	Paxillin	-0.117257	0.756442
	PCNA	-2.36463	2.91253
	PDK1_pS241	0.290002	1.41428
	Pea-15	0.410958	2.15939
	PI3K-p110-alpha	0.621423	2.59091
	PI3K-p85	-0.775005	3.26305
	PKC-alpha	0.140296	1.56969
	PKC-alpha_pS657	0.667731	2.3406
	PR	0.772696	2.93644
	PRAS40_pT246	0.142478	0.343146
	PTCH	-0.651176	1.95084
	PTEN	0.551723	2.01947
	Rab25	-0.0761457	0.259014
	Rad50	-5.54623	0.432515
	Rad51	-0.0748654	0.458996
	Rad51	-0.0945706	1.1869
	Rb	-0.337849	2.36041
	Rb_pS807_S811	0.131993	0.493068
	S6_pS235_S236	1.16075	0.977758
	S6_pS240_S244	0.517736	0.595128
	Smac	0.230634	0.96483
	Smad1	0.239376	0.941612
	Smad3	0.159121	0.704653
	Smad4	0.162374	1.50322
	Snail	-0.0197946	0.0885906
	Src	0.364733	1.56128
	Src_pY416	0.401922	2.56648
	Src_pY527	0.860879	2.75609
	STAT3_pY705	-0.739598	2.6294
	STAT5-ALPHA	0.1016	0.638542
	Stathmin	0.262618	1.39532
	Syk	0.375156	1.81143
	Tau	-0.596516	0.871312
	TAZ_pS89	-0.132419	0.477863
	Tuberin	0.292996	2.27935
	VASP	-0.116162	0.689496
	VEGFR2	-0.0283529	0.0559357
	XIAP	0.0500744	0.428633
	YAP	-0.242549	1.50455
	YAP_pS127	-0.364582	2.25501
	YB-1_pS102	0.0502738	0.520246
	pT172AMPK/ AMPK	1.17524	2.67125	2.67125
	GSK3alpha-beta_pS21_S9/gsk	0.490252	1.60555
	4EBP1 pS65/4EBP1	-0.308852	0.79588
	4EBP1pT37/4ebp1	-0.0223243	0.0925886
	ACC_pS79/ACC	0.172365	0.39794
	p-S473/Akt	0.407799	0.609065
	pT307/Akt	0.608519	1.3098
	c-Met_pY1235-R-C /c-Met-M-C	0.393851	1.81248
	C-Raf_pS338-R-C /C-Raf-R-V	-0.161355	1.03858
	Chk1_pS345-R-C /Chk1-R-C	0.0123057	0.0604807
	EGFR_pY1068-R-V /EGFR-R-C	1.79743	1.45346
	EGFR_pY1173-R-C /EGFR-R-C	0.827259	1.81248
	ER-alpha_pS118-R-V /ER-alpha-R-V	-0.508387	2.86646
	FAK-pY397-M/FAK-R-C	0.496918	1.69897
	FOXO3A_pS318_S321-R-C /FOXO3a-R-C	-0.335855	1.24109
	GSK3alpha-beta_pS21_S9-R-V /GSK3-alpha-beta	0.490252	1.60555
	HER2_pY1248-R-V /HER2-M-V	0.860999	2.61979
	HER3_pY1298-R-C /HER3-R-V	-0.444052	1.86012
	MEK1_pS217_S221-R-V /MEK1-R-V	-0.265065	1.22548
	p27_pT157-R-C/p27-R-V	-0.0783418	0.170053
	p27_pT198-R-V/p27-R-V	-0.125698	0.275724
	p38_pT180_Y182-R-V/p38_MAPK-R-C	-0.398269	0.154902
	p70S6K_pT389-R-V/p70S6K-R-V	-0.0916038	0.619789
	PKC-alpha_pS657-R-V/PKC-alpha-M-V	0.526354	1.92812
	Rb_pS807_S811-R-V/Rb-M-V	0.463606	2.23582
	Src_pY416-R-C/Src-M-V	0.0467665	0.202732
	Src_pY527-R-V/Src-M-V	0.496947	2.68403
	YAP_pS127-R-C/YAP-R-V	-0.12181	0.950782

## Sheet: Fig. 6i
Fig. 6i
		Fold Change	Significance	Key Factor	Associated Factor
	14-3-3_epsilon	0.0343391	0.782975
	4E-BP1	-0.244718	2.2288
	4E-BP1_pS65	0.165941	0.811873
	4EBP1_pT37	-0.199757	0.861373
	53BP1	-0.0626529	1.23841
	ACC_pS79	0.581623	1.9031
	ACC1	0.104602	0.272544
	AIB1	0.0057406	0.0694808
	Akt	-0.0222648	0.0627984
	Akt_pS473	0.197713	0.286645
	Akt_pT308	0.405782	1.11877
	alpha-Catenin	-0.0931503	0.935099
	alpha-Catenin	-0.012827	0.106043
	AMPK	0.0431624	0.217301		0.217301
	pT172AMPK	1.01016	1.98849		1.98849
	Annexin-I	0.0783551	0.712098
	AR	-0.059836	0.198475
	Bak	-0.0116477	0.075857
	Bax	-0.0498016	0.259563
	Bcl-2	0.137129	0.735121
	Bcl-X	-0.0524467	0.410864
	Bcl-xL	0.162051	0.224601
	Beclin	-0.0418694	0.361743
	beta-Catenin	0.000923036	0.00226427
	Bid	-0.0953662	0.56701
	Bim	0.00461772	0.0139527
	c-Jun_pS73	-0.0284559	0.269027
	c-Kit	0.102486	0.590321
	c-Met	0.0662486	0.621766
	c-Met_pY1235	0.0250886	0.185404
	c-Myc	-0.0803487	0.921691
	C-Raf	-0.0677993	0.631488
	C-Raf_pS338	0.0134324	0.0995502
	Caspase-3_active	0.14021	0.427618
	Caspase-7_cleavedD198	0.125203	0.953984
	Caspase-7_cleavedD198	0.149553	1.42925
	Caspase-8	0.00516473	0.0280532
	Caspase-9_cleavedD330	0.0786962	0.269243
	Caveolin-1	0.209234	0.505606
	CD31	-0.0176322	0.172928
	CDK1	-0.0709609	0.24687
	CDK1	0.0278012	0.216563
	Chk1	0.0272751	0.410866
	Chk1	0.025002	0.426653
	Chk1_pS345	0.152364	3.46408
	Chk2	0.0261751	0.217925
	Chk2_pT68	-0.00437351	0.0224223
	Chk2_pT68	-0.0729858	0.507991
	cIAP	0.0500018	0.268488
	Claudin-7	0.0998846	0.999629
	Collagen-VI	0.112165	0.343642
	COX-2	0.0907702	1.72305
	Cyclin-B1	0.00585399	0.0221175
	Cyclin-D1	-0.00235795	0.014857
	Cyclin_E1	0.0418869	0.276328
	Cyclin_E1	0.111717	0.542968
	DJ-1	-0.221954	1.97178
	Dvl3	0.152601	1.97439
	E-Cadherin	-0.0809697	0.375067
	eEF2	0.205307	0.313591
	eEF2K	-0.13728	1.09926
	EGFR	-0.0139579	0.0237909
	EGFR_pY1068	-0.192841	0.316758
	EGFR_pY1173	0.106423	1.10617
	eIF4E	-0.103735	1.0856
	ER-alpha	0.228611	0.965296
	ER-alpha_pS118	0.110085	0.760512
	ERCC1	0.0645043	0.573851
	FAK-p	0.0662384	0.372987
	FAK	0.129775	0.610204
	Fibronectin	-0.0416722	0.036635
	FOXO3a	0.0351313	0.223429
	FOXO3A_pS318_S321	0.020607	0.0456024
	GAB2	0.0353828	0.668531
	GATA3	-0.0192655	0.170233
	GSK3-alpha-beta	0.0757573	0.500114
	GSK3alpha-beta_pS21_S9	-0.124914	1.03876
	HER2	-0.116651	0.560162
	HER2	0.0615358	0.178194
	HER2_pY1248	-0.0602543	0.931023
	HER2_pY1248	0.062517	0.303392
	HER2_p	-0.0336055	0.268163
	HER3	-0.039975	0.194293
	HER3_pY1298	0.02604	0.406274
	IGF-1R-beta	0.0263083	0.259514
	IGFBP2	0.0548631	0.463344
	INPP4B	0.00481488	0.0244126
	IRS1	-0.0329796	0.242332
	JNK2	0.12791	0.317729
	Lck	0.1183	0.682296
	MAPK_pT202_Y204	0.0055931	0.0405741
	MEK1	0.000133365	0.00066936
	MEK1_pS217_S221	0.0225504	0.251762
	MIG-6	-0.0321487	0.205192
	MIG-6	-0.216868	1.30206
	Mre11	-0.016279	0.0900269
	MSH2	0.105447	0.730208
	MSH6	0.0608127	0.348812
	N-Cadherin	0.170294	1.53197
	NF-kB-p65_pS536	-0.0615061	0.609997
	NF2	0.00556214	0.0159521
	Notch1	-0.0697899	0.402276
	Notch3	-0.0470758	1.02299
	P-Cadherin	-0.0668016	0.475622
	p21	-0.108347	0.224154
	p27	0.117478	0.468263
	p27	0.140267	0.94511
	p27	0.0286627	0.398126
	p27_pT157	-0.117939	0.693682
	p27_pT198	0.0240168	0.384587
	p38_MAPK	-0.0217795	0.0633197
	p38_pT180_Y182	-0.175225	0.585173
	p53	-0.112249	0.507178
	p70S6K	-0.0664847	0.370051
	p70S6K_pT389	-0.0286027	0.212301
	p90RSK_pT359_S363	-0.0679832	0.295311
	PARP_cleaved	0.0428985	0.236899
	Paxillin	0.0695393	0.276369
	PCNA	0.311404	0.30063
	PDK1_pS241	-0.0328231	0.239753
	Pea-15	-0.0437487	0.108775
	PI3K-p110-alpha	-0.0157487	0.0601792
	PI3K-p85	-0.0637497	0.0999204
	PKC-alpha	0.0321655	0.119421
	PKC-alpha_pS657	-0.0206562	0.0837573
	PR	-0.0158576	0.0486281
	PRAS40_pT246	-0.152417	0.434419
	PTCH	-0.0249573	0.165198
	PTEN	0.0390452	0.0845512
	Rab25	0.0115049	0.0654909
	Rad50	-0.868372	0.163927
	Rad51	0.131285	0.440579
	Rad51	0.126365	0.756697
	Rb	0.0117973	0.0593424
	Rb_pS807_S811	-0.0404853	1.70699
	S6_pS235_S236	0.228112	0.516055
	S6_pS240_S244	0.387365	0.985548
	Smac	0.018628	0.0769136
	Smad1	-0.111972	0.907557
	Smad3	0.0169826	0.184732
	Smad4	-0.0456815	0.268056
	Snail	0.0751944	0.461153
	Src	0.120175	0.493443
	Src_pY416	-0.109168	0.434185
	Src_pY527	-0.095235	0.362329
	STAT3_pY705	0.120439	0.614266
	STAT5-ALPHA	-0.190988	1.35911
	Stathmin	0.0423617	0.248487
	Syk	0.126395	0.870721
	Tau	-0.117061	1.39909
	TAZ_pS89	0.0894089	0.661467
	Tuberin	-0.0245274	0.227258
	VASP	-0.0932709	0.533699
	VEGFR2	0.0818914	0.359385
	XIAP	-0.0542486	0.394609
	YAP	0.0449926	0.201719
	YAP_pS127	-0.039347	0.263837
	YB-1_pS102	-0.0926222	0.627925
	pT172AMPK/ AMPK	0.965356	1.59922	1.59922
	4E-BP1_pS65-R-V /4E-BP1-R-V	0.41712	1.5391
	4EBP1_pT37-R-V /4E-BP1-R-V	0.0479999	0.157391
	ACC_pS79-R-V /ACC1-R-C	0.493398	1.56384
	Akt_pS473-R-V /Akt-R-V	0.245902	0.337242
	Akt_pT308-R-V /Akt-R-V	0.462819	0.853872
	c-Met_pY1235-R-C /c-Met-M-C	-0.0439076	0.218963
	C-Raf_pS338-R-C /C-Raf-R-V	0.0776148	0.435334
	Chk1_pS345-R-C /Chk1-R-C	0.127271	1.76447
	Chk2_pT68-R-C /Chk2-M-C	-0.095574	0.500313
	EGFR_pY1068-R-V /EGFR-R-C	-0.21046	0.219683
	EGFR_pY1173-R-C /EGFR-R-C	0.108499	0.278189
	ER-alpha_pS118-R-V /ER-alpha-R-V	-0.110575	0.39794
	FAK-pY397-M/FAK-R-C	-0.0561546	0.259637
	FOXO3A_pS318_S321-R-C /FOXO3a-R-C	0.000642056	0
	GSK3alpha-beta_pS21_S9-R-V /GSK3-alpha-beta-M-V	-0.116603	0.337242
	HER2_pY1248-R-C/HER2-M-V	-0.0819276	0.245652
	HER3_pY1298-R-C /HER3-R-V	0.0701594	0.534617
	MEK1_pS217_S221-R-V /MEK1-R-V	0.0259312	0.108463
	p27_pT157-R-C/p27-R-V	-0.111098	0.388277
	p27_pT198-R-V/p27-R-V	-0.114207	0.342944
	p38_pT180_Y182-R-V/p38_MAPK-R-C	-0.164528	0.275724
	p70S6K_pT389-R-V/p70S6K-R-V	0.0357215	0.154902
	PKC-alpha_pS657-R-V/PKC-alpha-M-V	-0.0440558	0.194499
	Rb_pS807_S811-R-V/Rb-M-V	-0.046658	0.154902
	Src_pY416-R-C/Src-M-V	-0.213585	0.576754
	Src_pY527-R-V/Src-M-V	-0.201738	0.67162
	YAP_pS127-R-C/YAP-R-V	-0.081113	1.33819

## Sheet: Fig. 6j
Fig. 6j
		Fold Change
	X14 3 3-epsilon	0.103426
	X4E BP1	0.137218
	X4E BP1-pS65	0.0476712
	X53BP1	0.103705
	ACC-pS79	0.120583
	ACC1	0.213602
	AIB1	0.271435
	Akt	0.0350817
	Akt-pS473	-0.103664
	Akt-pT308	-0.157134
	alpha Catenin	0.201398
	AMPK	0.142432
	pT172AMPK	0.948999
	Annexin-I	0.250976
	AR	-0.227495
	ARID1A	0.163003
	Bad-pS112	0.0739687
	Bak	0.0711943
	Bax	0.203908
	Bcl 2	0.187603
	Bcl X	0.0854937
	Bcl xL	-0.158835
	Beclin	0.0531379
	beta Catenin	-0.181128
	Bid	-0.194563
	Bim	0.152607
	c Jun-pS73	-0.00708729
	c Kit	-0.244358
	c Met	-0.0357245
	c Met-pY1235	-0.104668
	c Myc	-0.0144404
	C Raf	-0.00086971
	C Raf-pS338	-0.00224678
	Caspase 3-active	-0.178229
	Caspase 7-cleavedD198	-0.0610868
	Caspase 9-cleavedD330	-0.173608
	Caveolin 1	0.0454631
	CD31	-0.0170314
	CDK1	-0.12848
	Chk1	-0.0256489
	Chk1-pS345	-0.0625699
	Chk2	0.264932
	Chk2-pT68	-0.05997
	cIAP	-0.0714775
	Claudin 7	0.0556273
	Collagen-VI	-0.624145
	COX 2	-0.0404059
	Cyclin-B1	0.145905
	Cyclin-D1	-0.0372568
	Cyclin-E1	0.132354
	DJ 1	-0.0560077
	Dvl3	-0.0491725
	E Cadherin	0.121304
	eEF2	-0.130443
	eEF2K	0.00191207
	EGFR	-0.0430422
	EGFR-pY1068	-0.143285
	EGFR-pY1173	-0.00641685
	EGFR-pY992	-0.105434
	eIF4E	0.202679
	ER alpha	-0.0238144
	ER alpha-pS118	-0.024986
	ERCC1	-0.003368
	FAK	0.104315
	Fibronectin	-0.396735
	FOXO3a	-0.053578
	FOXO3a-pS318-S321	-0.020949
	GATA3	0.166993
	GSK3 alpha beta	-0.0354233
	GSK3 alpha beta-pS21-S9	-0.226221
	GSK3-pS9	-0.211513
	HER2	0.195982
	HER2-pY1248	-0.0552397
	HER3	0.0220206
	HER3-pY1298	-0.0700434
	IGF 1R beta	0.024155
	IGFBP2	0.0640139
	INPP4B	0.0376467
	IRS1	-0.00303041
	JNK-pT183-pT185	-0.194252
	JNK2	-0.219636
	K Ras	0.0793274
	MAPK-pT202-Y204	0.0584709
	MEK1	-0.0101787
	MEK1-pS217-S221	0.0292045
	MIG 6	-0.0631475
	Mre11	-0.0182826
	MSH2	0.333892
	MSH6	-0.196063
	mTOR	-0.0775462
	mTOR-pS2448	-0.265841
	N Cadherin	-0.177091
	NF kB p65-pS536	-0.00150412
	NF2	-0.229115
	Notch1	-0.0723016
	Notch3	-0.176785
	P Cadherin	0.165741
	p21	-0.0622849
	p27	-0.0971399
	p27-pT157	-0.0477936
	p27-pT198	0.10472
	p38-MAPK	0.0345119
	p38-pT180-Y182	0.0728501
	p53	-0.0600168
	p70S6K	0.00970843
	p70S6K-pT389	-0.0808586
	p90RSK-pT359-S363	-0.0196136
	PARP-cleaved	0.0725017
	Paxillin	-0.336245
	PCNA	0.144539
	PDK1-pS241	0.310734
	PI3K p110 alpha	-0.0743444
	PI3K p85	0.106712
	PKC alpha	0.235592
	PKC alpha-pS657	-0.0559311
	PR	-0.138123
	PRAS40-pT246	-0.0549544
	PTCH	-0.0277889
	PTEN	-0.0729183
	Rab11	-0.0145264
	Rab25	-0.0703757
	Rad50	-9.09718
	Rad51	-0.147744
	Rb	0.00640823
	Rb-pS807-S811	0.0809668
	S6-pS235-S236	-0.387429
	S6-pS240-S244	-0.315044
	Smac	0.301004
	Smad1	-0.103673
	Smad3	0.00646377
	Smad4	0.217678
	Snail	-0.186725
	Src	0.284972
	Src-pY416	-0.173273
	Src-pY527	-0.0059837
	STAT3-pY705	-0.0969128
	STAT5 alpha	-0.00259408
	Stathmin	-0.0413987
	Syk	0.297328
	Tau	0.458611
	TAZ-pS89	-0.410657
	TIGAR	-0.0178127
	TTF1	0.131659
	Tuberin	0.0790413
	VASP	0.137036
	VEGFR2	0.0105308
	XIAP	0.068302
	XRCC1	0.0943576
	YAP	-0.281415
	YAP-pS127	0.0687865
	YB 1	0.177023
	YB 1-pS102	0.12514
	pT172AMPK/ AMPK	0.803974
	X4E.BP1_pS65.R.V_GBL9026024/X4E.BP1.R.V_GBL9026053	-0.0890695
	ACC_pS79.R.V_GBL9025465/ACC1.R.C_GBL9025466	-0.136389
	Akt_pS473.R.V_GBL9025468/Akt.R.V_GBL9025467	-0.14119
	Akt_pT308.R.V_GBL9025469/Akt.R.V_GBL9025467	-0.195298
	c.Met_pY1235.R.C_GBL9026119/c.Met.M.C_GBL9026156	-0.0629698
	C.Raf_pS338.R.C_GBL9025489/C.Raf.R.V_GBL9026055	-0.00369619
	Chk1_pS345.R.C_GBL9026136/Chk1.R.C_GBL9025484	-0.0362901
	Chk2_pT68.R.C_GBL9025485/Chk2.M.C_GBL9026031	-0.311056
	EGFR_pY1068.R.V_GBL9025493/EGFR.R.C_GBL9026063	-0.106411
	EGFR_pY1173.R.C_GBL9025462/EGFR.R.C_GBL9026063	0.0321505
	EGFR_pY992.R.V_GBL9025494/EGFR.R.C_GBL9026063	-0.0652984
	FOXO3a_pS318_S321.R.C_GBL9025499/FOXO3a.R.C_GBL9025498	0.0326734
	GSK3.alpha.beta_pS21_S9.R.V_GBL9025500/GSK3.alpha.beta.M.V_GBL9026057	-0.196281
	GSK3_pS9.R.V_GBL9026082/GSK3.alpha.beta.M.V_GBL9026057	-0.173837
	HER2_pY1248.R.V_GBL9025501/HER2.M.V_GBL9026049	-0.251474
	HER3_pY1298.R.C_GBL9026120/HER3.R.V_GBL9026019	-0.0954568
	MEK1_pS217_S221.R.V_GBL9026080/MEK1.R.V_GBL9025991	0.0394403
	mTOR_pS2448.R.C_GBL9025994/mTOR.R.V_GBL9025993	-0.186898
	p27_pT157.R.C_GBL9026130/p27.R.V_GBL9026135	0.0461709
	p27_pT198.R.V_GBL9026132/p27.R.V_GBL9026135	0.197956
	p38_pT180_Y182.R.V_GBL9026093/p38_MAPK.R.C_GBL9025997	0.0392393
	p70S6K_pT389.R.V_GBL9026096/p70S6K.R.V_GBL9026069	-0.087495
	PKC.alpha_pS657.R.V_GBL9026101/PKC.alpha.M.V_GBL9026036	-0.27231
	Rb_pS807_S811.R.V_GBL9026103/Rb.M.V_GBL9026037	0.0860773
	Src_pY416.R.C_GBL9026108/Src.M.V_GBL9026041	-0.440686
	Src_pY527.R.V_GBL9026109/Src.M.V_GBL9026041	-0.274668
	YAP_pS127.R.C_GBL9026124/YAP.R.V_GBL9026072	0.350474
	YB.1_pS102.R.V_GBL9026129/YB.1.R.V_GBL9026116	-0.0361186
