# Supplementary material for: Adaptive thermogenesis enhances the life-threatening response to heat in mice with an Ryr1 mutation
Source: Nat Commun. 2020 Oct 9;11:5099. doi: 10.1038/s41467-020-18865-z (PMC7547078; doi:10.1038/s41467-020-18865-z)
Supplement: Supplementary file 9 — Source Data [file 41467_2020_18865_MOESM9_ESM.zip › Data source files for main figures and supplemental figures/Figure 8.xlsx]

## Sheet: Fig. 8a
Fig. 8a

## Sheet: Fig. 8b
Fig. 8b
		Lactate + Vehicle		Lactate+AR-C
		0 mM	10 mM	0 mM	10 mM
		100	127.885	25.1732	46.6683
		100	124.713	15.6478	37.1314
		100	167.316	31.8236	64.8237
		100	174.115	70.7095	128.27
		100	125.936	48.5619	84.7087
		100	105.557	41.1189	46.4702
		122.93	71.8722
		104.374	54.9124
		72.6953	93.0807
		102.423	120.826
		94.8854	131.261
		102.692	148.634
		60.2824	190.597
		139.718	191.609
		63.7852	176.886
		136.215	289.922
		108.799	129.083
		91.2005	76.4099
		100	117.432
		100	110.276
		100	145.595

## Sheet: Fig. 8c
Fig. 8c

## Sheet: Fig. 8d
Fig. 8d
	Lactate + Vehicle		Lactate+AR-C
	88.3737	126.099	61.8335	63.4818
	101.662	140.238	91.6695	106.777
	109.964	101.149	117.229	78.7419
	100	109.46	77.1153	60.7365
				95.3167
				80.624
	103.971	152.34
	96.0288	116.662
	97.6008	173.274
	102.399	127.021

## Sheet: Fig. 8e
Fig. 8e

## Sheet: Fig. 8f
Fig. 8f
			WT	YS
			60.0596	80.668
			153.596	153.257
			86.3441	301.384
			75.5341	111.149
			124.466	123.694
			159.76	131.442
			40.2403	92.0847
			96.2373	168.583
			68.4504	224.829
			135.798	89.6052
			99.5141	178.2

## Sheet: Fig. 8g
Fig. 8g
																	Repeat of the blot above

## Sheet: Fig. 8h
Fig. 8h
		Lactate + Vehicle		Lactate+AR-C
		WT	YS	WT	YS
		88.5366	224.651	106.627	112.694
		112.833		121.325
		86.4967		165.469
		112.134		169.081
		100		169.303
		100	363.8	51.003	30.999
			205.068		31.7578
			117.826		50.3465
			122.683		56.9044
			143.987		84.7751
		98.6455	124.195
		101.354	217.485
		86.7428	181.089
		113.257	52.2839
		82.1749	108.844
		117.825
