# Supplementary material for: Adaptive thermogenesis enhances the life-threatening response to heat in mice with an Ryr1 mutation
Source: Nat Commun. 2020 Oct 9;11:5099. doi: 10.1038/s41467-020-18865-z (PMC7547078; doi:10.1038/s41467-020-18865-z)
Supplement: Supplementary file 9 — Source Data [file 41467_2020_18865_MOESM9_ESM.zip › Data source files for main figures and supplemental figures/Figure 9.xlsx]

## Sheet: Fig. 9a
Fig. 9a
		Non-heat sensitive	Heat sensitive
		1.1	1.4
		0.8	1.3
		1	1.2
		1.1	1.2
		1	1.5
			1.2
			1.2
			2.4
			1.2
			2

## Sheet: Fig. 9b
Fig. 9b

## Sheet: Fig. 9c
Fig. 9c
		Lactate (mM)	Human Brown SVF (hTERT)
		0	110.871	104.787	84.3418	59.2634	140.737
		1	211.228	180.694	207.649	162.709	285.903
		2	243.473	259.809	142.357	194.982	226.274
		5	167.811	105.818	38.2661	102.874	63.2445
