# Supplementary material for: Adaptive thermogenesis enhances the life-threatening response to heat in mice with an Ryr1 mutation
Source: Nat Commun. 2020 Oct 9;11:5099. doi: 10.1038/s41467-020-18865-z (PMC7547078; doi:10.1038/s41467-020-18865-z)
Supplement: Supplementary file 9 — Source Data [file 41467_2020_18865_MOESM9_ESM.zip › Data source files for main figures and supplemental figures/SFig. 3.xlsx]

## Sheet: Sfig3a
Age (days)	WT	YS																		WT	YS
2	1.7																		One-phase association
2	2																		Best-fit values
2	1.6																		Y0	5.305	3.631
2	1.7																		Plateau	44.64	43.91
2	2																		K	0.01071	0.01155
2	3.2																		Tau	93.37	86.61
2	2.9																		Half-time	64.72	60.04
2	2.5																		Span	39.33	40.28
2	2.3																		Lower 95% conf. limit (profile likelihood)
29	18.5																		Y0	3.321	1.968
29	18.1																		Plateau	43.29	42.53
30	16.2																		K	0.009534	0.01044
30	15																		Tau	83.72	78.64
30	15																		Half-time	58.03	54.51
30	16.7																		Upper 95% conf. limit (profile likelihood)
37	17.9																		Y0	7.226	5.253
37	18.4																		Plateau	46.04	45.35
37	18.4																		K	0.01194	0.01272
38	20.6																		Tau	104.9	95.81
38	20.8																		Half-time	72.7	66.41
38	20.6																		Goodness of Fit
38	20																		Degrees of Freedom	388	449
39	18.8																		R squared	0.8321	0.8383
41	20.6																		Sum of Squares	4395	4447
42	21.8																		Sy.x	3.366	3.147
45	22.3																		Normality of Residuals
49	23.4																		D'Agostino-Pearson omnibus (K2)	53.33	73.84
49	23																		P value	<0.0001	<0.0001
49	23.63																		Passed normality test (alpha=0.05)?	No	No
49	20.5																		P value summary	****	****
49	22.1																		Constraints
49	22.2																		K	K > 0	K > 0
50	22.6
50	22.1																		Number of points
50	20.7																		# of X values	395	853
51	25.2																		# Y values analyzed	391	452
51	25.5
52	27.25
52	25.86
52	19.2
52	20.9
52	19.9
52	24.9
52	20.7
52
53	27
53	25.5
53	24.1
54	21.8
54	24.68
54	23.64
54	23.67
54	24
54	23.3
54	25.8
54	25.5
54	25.2
55	24.7
55	24.3
55	24.22
55	24.12
55	20.95
55	24.9
55	23.71
55	23.6
55	27.3
55	25
55	24.1
55	22.9
55	22.7
55	23.1
55	24
55	24.4
55	21
55	24.9
55	25.2
55	19.9
55
55
55	22.1
55	25
56	24.1
56	22.5
56	24.2
56	24.5
56	25.4
56	22.6
56	24.64
56	25.04
56	28.2
56	23.5
56	24.15
56	23.51
56	24.2
56	22.6
56	23.7
56	23.1
56	28.2
56	23.5
56	24.7
56	23.5
56	20.1
56	26
56	26.4
56	24.5
56	24.6
56	24.2
56	23.8
56	23.5
56	22.8
56	24.1
56	22.3
57	25.9
57	22.8
57	29
57	23.38
57	25.25
57	26.3
57	23.6
57	26.7
57	23.1
57	24.5
57	22.8
57	21.2
57	24.2
57	26.6
57	23.3
57	22.5
57	24.3
57	24.1
57	25.3
57	24.2
57	25.5
57	24.1
57	24.9
57	23.7
58	26.1
58	25.8
58	26.1
58	25
58	22.4
58	20.9
58	26.4
58	25.2
58	22.6
59	25.6
59	24.9
59	23.4
59	24.52
59	24.73
59	24.9
59	24.4
59	23.8
59	24.3
59	21.7
59	22.8
59	24.7
59	23.7
59	25.3
59	22.6
59	21.6
59	26.1
59	25.7
59	23.6
59	24.7
60	23.6
61	30.3
61	23.7
61	23.3
61	27.9
61	22.5
61	25.6
61	24.9
61	25.6
61	24.7
62	27.6
62	25.9
62	22.1
62	24.9
62	26.29
62	27.22
62	26.6
62	27
62	26.7
62	24.9
62	27.6
62	23.2
63	23.2
63	23.5
63	23.7
63	21.2
63	21.6
63	28.9
63	25.8
63	23.6
63	23.1
63	26.5
63	26.1
63	24.3
63	25.4
63	23.2
64	26.9
64	22.1
64	22.4
64	22.2
64	28.8
65	26
65	25.9
65	24.8
65	24.3
65	19.7
65	25.13
65	24.13
65	24.65
65	24.9
65	23.13
65	25.15
65	24.4
65	26.2
65	25.5
65	24.9
65	25.2
65	28.7
65	24.5
66	23.1
66	23.2
66	25.6
66	24.3
67	24.2
67	22.2
69	23.15
70	25.2
70	25.8
70	26.2
70	25.5
70	22.54
70	28.3
70	27.1
70	29.7
70	27.6
70	25.5
71	26.63
71	25.3
71	27.7
71	24.6
72	24.3
73	22
73	23.9
73	24.37
73	26.85
73	27.3
73	26.5
74	29.5
74	28.7
74	26.7
74	27.3
77	29.2
77	25
77	23.7
77	24.6
77	27.05
77	27.55
77	26.91
77	28.9
78	28.9
78	28.3
78	26.8
79	27.3
79	32
79	30.4
79	28.4
79	29.6
79	24.3
80	33.5
82	28.3
82	25.2
83	25.8
84	26.32
84	26.5
84	26
85	28.25
86	31
86	30
87	33.7
87	27
88	30.4
88	30.3
88	27.8
88	29.1
88	30
89	32.2
89	30.4
89	30
90	27.1
90	27.5
90	27.4
90	26.4
90	28.1
90	28.3
91	33.4
91	28
91	29.7
91	30.9
91	29
93	30
93	31.9
93	31.5
95	27.7
95	26.9
95	24.6
98	27.7
98	22.5
98	32.5
98	29.2
100	28.4
104	27.9
104	28.3
105	28.4
107	30.4
107	26.9
108	36.9
108	36.6
115	31.6
120
134	30.9
134	30.8
134	31.7
140	36
141	31.4
143	31.5
143	31
143	34.3
143	41.1
143	37.7
147	31.9
149	31.4
151	24.7
155	36.7
156	31.2
156	32.2
160	35.4
162	35.8
162	34.5
180	36.2
180	32.1
190	30.8
190	33.5
190	27.5
194	40.1
197	30.8
213	36.7
327	51.7
327	47.9
327	43.9
355	39.3
355	42.1
368	40.6
377	29.5
378	48.3
391	47.8
391	43.1
391	48.3
402	45.1
406	44.1
406	42.3
406	48.1
411	41.3
411	54.5
424	47.1
425	46.3
425	42.3
608	64.1
608	56
613	59.1
623	51.4
623	48.9
623	52.8
625	42
625	51.4
643	33.1
643	35.1
653	36.7
70	28.1
70	26
61	24.6
76	25.1
57	25.7
57	23.7
56	25.7
21	8.208
21	6.889
21	7.448
21	6.98
21	6.585
21	8.6
2		1.7
2		1.6
2		1.6
2		1.7
2		2
2		1.7
2		1.7
2		1.6
2		2.4
2		2.3
2		2.4
29		11.3
29		16.7
29		17.6
29		16.7
29		14.1
29		16.2
29		16.7
29		16.6
30		15.1
30		12.2
30		14.6
37		17.8
37		16.7
38		19.9
39		15.8
39		16.3
39		17.5
39		16.9
41		17.9
41		20.7
42		21
45		25.9
49		23.38
49		23.5
49		22.6
49		18.1
50		24
50		25.7
50		22.3
51		25.9
51		24.1
52		21.3
52		18.5
52		27.7
52		22.3
52
52
53		25.9
53		25.2
53		25.3
53		24.7
54		23.7
54		24.7
54		23.4
54		25
54		21.8
54		24.6
54		26.16
54		22.51
54		24.9
54		23.8
54		24
54		25.5
54		24
54		22.8
54		23.7
54		24.9
54		25.9
54		24.1
54
54
55		25.8
55		23.13
55		23.67
55		24.6
55		24.9
55		26.3
55		23.6
55		24
55		24.6
55		27.7
55
55		24.3
56		22
56		23.1
56		23
56		25
56		27.2
56		26.5
56		21.5
56		23.1
56		23.3
56		23.34
56		27.85
56		26.45
56		27.35
56		21.39
56		22.94
56		22.5
56		23.6
56		21.5
56		23.1
56		23.3
56		24.7
56		21.4
56		24.4
56		22.1
56		23.8
56		24.9
56		25.1
56		23.7
56		24.4
56		24.3
56		23.2
56		21.9
56		21.6
56		23.3
56		25.6
56		23.2
56		25.4
56		25.8
56		23.1
56		24.3
56		23
56		24.4
57		23.9
57		24.1
57		28.8
57		27.6
57		22.8
57		22.3
57		24
57		24
57		21.9
57		23.5
57		22.3
57		25.6
57		24.6
57		22.4
57		25.7
57		23.9
57		23.7
57		24.7
57		25.5
57		25.35
57		25.17
57		26.08
57		26.2
57		23
57		22.8
57		27.5
57		22.7
57		24
57		27.8
57		26.2
57		21.6
57		24.1
57		25.5
57		23.5
57		21.8
57		24.2
57		24
57		25.2
57		23.7
57		25
57		26.7
57		26
57		21.9
57		22.3
58		15.3
58		23.2
58		26.2
58		24.3
58		27
58		19.6
58		25.6
58		24.7
58		25
58		22.8
58		24.5
58		23.4
58		23.8
58		25.6
58		24.1
58		23.9
59		23.3
59		24.1
59		22
59		24.7
59		24.7
59		24.4
59		22.3
59		25.3
59		24.23
59		23.3
59		26.2
59		25.5
59		25.1
59		22.8
59		23.7
59		25
59		21.6
59		24
59		19.5
59		24.6
59		24.2
59		21.4
59		23.7
59		26.7
59		25.5
60		24.9
60		21.7
61		24.8
61		25.7
61		28.4
61		25.5
61		25.8
61		26.6
61		26.2
61		26.9
62		25.2
62		26.2
62		25.5
62		24.9
62		24.9
62		25.5
62		27
62		24
62		24.6
63		24.3
63		23.3
63		30.4
63		26.9
63		23.1
63		26.3
63		22
63		25
63		24.6
64		24.3
64		24.8
64		23.7
64		29.3
64		24.8
64		22.9
64		23.2
64		23.2
64		23.2
64		23.3
64		28.3
65		25.1
65		23
65		26.4
65		22.69
65		25.25
65		25.8
65		25
65		25.2
65		25.5
65		25.5
65		21.1
65		23.4
65		24.9
65		24.9
65		23.2
66		21.8
66		23.7
66		21.6
66		25.6
67		25.9
67		26.6
67		27.2
67		25.9
67		26.6
67		22.9
67		22.5
67		23
67		23.4
67		22.1
67		25.2
68		21
69		21.75
70		27.9
70		25.6
70		25.6
70		25.7
70		22.7
70		22.85
70		24.5
70		26.6
70		27.6
70		26.7
70		25.2
70		29.9
70		28.3
70		28.8
71		28.3
71		28.4
71		27.3
71		25.4
71		26.2
71		26.7
72		26.2
72		21.6
72		21.6
72		26.2
72		21.6
72		26.2
72		21.6
72		25.6
73		22.9
73		22
73		23.5
73		22.4
73		22.4
73		24.49
73		23.44
73		26.29
74		29.9
74		28.2
75		27.6
77		25.1
77		25.1
77		28.1
77		23.7
77		23.25
77		25.45
77		27.7
77		26.4
77		25.4
77		24.5
77		23.9
78		26.1
78		27.25
79		26.2
80		30
82		26.4
82		26.9
83		25.1
84		27.8
84		29.7
84		25.81
84		29.2
85		26.5
86		30.8
86		32.6
87		25.3
87		25.4
88		29.7
88		32.1
88		33.4
88		29.6
88		30.5
89		32.8
90		28.9
90		30.8
90		27.8
90		27.1
90		30.1
90		30.9
90		28.9
90		31.3
90		26.6
91		30.2
91		28.3
91		31.8
91		27
93		30.9
93		27.5
95		27.7
95		32.5
95		28.9
98		31.6
98		33.5
98		27.7
98		27.7
104		29.7
104		29.2
105		34.1
105		27.8
105		33.5
105		27.8
107		30.1
107		29.6
115		26.4
115		30.2
120
134		30.8
134		32
136		34.2
136		35.2
140		34.5
140		34.2
141		31.5
143		37
143		38.7
143		29.8
147		29.3
147		30
147		29.3
149		32.5
149		37.8
149		32.5
155		35.4
156		35.1
160		30.8
160		32.5
160		32.8
160		30.8
162		33
162		32.6
162		33
180		35.5
190		35.1
190		34.4
194		40.7
194		40.2
197		41.3
198		40.5
327		42.8
355		37.6
368		37.4
377		30.7
378		58.5
391		44.3
391		47.4
391		37.8
402		39.1
406		52.2
406		39
411		51.4
411		40.5
424		43.9
424		40.6
425		54.9
608		52.5
613		61.5
623		45.9
623		51.1
625		58
643		50.4
653		34.9
70		23.5
61		25.9
76		23.4
57		23.3
56		26.2
21		7.746
21		7.971
21		8.674
21		8.5
21		8.361
21		7.831
21		6.404
21		6.565
21		6.801
21		11.279
21		9.951

## Sheet: Sfig3b
WT	YS
15.4	14.6
18.9	15.3
19.3	17.4
21.6	23.4
21.1	24.8
27.7	27.5
23.3	23.5
22.9	16.6
21.4	18.2
16.6	24.3
24.9	21
22.5	14.7
22.8	18
23.1	17.8665
21.2	15.6721
21.7	15.1744
23.4	17.3184
15.7	14.7026
17.8582	18.5611
14.9423	17.7711
14.7278	11.8325																WT	YS
18.6602	12.3088															Best-fit values
13.6854	14.592															Slope	0.02104	0.02494
13.9128	13.6947															Y-intercept	17	15.97
15.8599	13.5175															X-intercept	-807.6	-640.3
13.8777	14.7642															1/slope	47.52	40.1
14.3043	17.2846
16.1566	15.919															Std. Error
16.168	18.8983															Slope	0.002381	0.002798
17.1827	16.34															Y-intercept	0.5286	0.5576
16.9249	15.3757
15.9009	18.7193															95% Confidence Intervals
16.9542	17.2638															Slope	0.01631 to 0.02577	0.01936 to 0.03051
15.7513																Y-intercept	15.94 to 18.05	14.86 to 17.08
18.8345																X-intercept	-1094 to -625.6	-869.9 to -493.7
21.4	20.7															Goodness of Fit
21.5	17.3															R squared	0.4674	0.5143
20.9	21.1															Sy.x	3.189	3.256
	21.1
																Is slope significantly non-zero?
																F	78.1	79.42
																DFn, DFd	1, 89	1, 75
																P value	<0.0001	<0.0001
																Deviation from zero?	Significant	Significant
																Equation	Y = 0.02104*X + 17.00	Y = 0.02494*X + 15.97
																Data
																Number of X values	91	168
																Maximum number of Y replicates	1	1
																Total number of values	91	77
																Number of missing values	0	91

## Sheet: Sfig3c
WT	YS
2.4	1.8
5.9	2.1
2.3	2.1																	WT	YS
2.7	11.2																Best-fit values
10.5	7.6																Slope	0.02284	0.02082
14.4	7.4																Y-intercept	5.66	4.849
13.3	12.1																X-intercept	-247.8	-232.9
3.7	1.8																1/slope	43.78	48.04
8.3	2
1.9	13.5																Std. Error
12.5	6.6																Slope	0.002308	0.002655
12.7	2																Y-intercept	0.5124	0.5292
2.1	2.4
13.5	5.8789																95% Confidence Intervals
9.4	5.2726																Slope	0.01825 to 0.02743	0.01553 to 0.02611
10.2	5.9735																Y-intercept	4.642 to 6.678	3.795 to 5.903
6.6	4.729																X-intercept	-357.9 to -173.0	-368.7 to -149.9
2.4	4.9431
6.9888	4.6286																Goodness of Fit
7.8612	5.9393																R squared	0.5239	0.4504
7.8168	8.8681																Sy.x	3.091	3.09
4.9894	5.1227
6.4817	8.5241																Is slope significantly non-zero?
7.5048	6.0484																F	97.92	61.45
6.0823	5.3658																DFn, DFd	1, 89	1, 75
6.6441	5.2225																P value	<0.0001	<0.0001
8.2792	6.0537																Deviation from zero?	Significant	Significant
7.4187	5.451
6.2553	6.7324																Equation	Y = 0.02284*X + 5.660	Y = 0.02082*X + 4.849
7.8239	7.1588
7.1869	8.257																Data
7.9803	6.4782																Number of X values	91	168
7.6817	7.5917																Maximum number of Y replicates	1	1
6.6861																	Total number of values	91	77
10.2561																	Number of missing values	0	91
4.4	4.1
5.7	3.5
5.4	5.3
	5.3

## Sheet: SFig3d
WT	YS
3.2	3.8
3.5	3.8
3.7	3.7
3.4	2.9
3.7	3.4
3.1	4.1
2.9	3.5
3.5	3.4
3.6	3.4
4	3.5
3.8	3.7
3.4	3.2
4	3.8
3	3.5
3	3.5
2.9	3.3
2.9	3.3
2.8	3
2.8	3
2.8	4.2
5.6	5.4
3.7	4.4
4.3	4.1
4.8	4.2
2.1	5
2.4	4.2
2.5	6.4
2.7	0.8
3	3.8
4	2.2
4	2.6
4.4	3.8
0.6	3.6
0.4	3.8
1.4	3
2	3.2
2.6	4.6
2.8	2.6
3	3.2
3.2
2.8
3.8
2
1.6

## Sheet: Sfig3e
WT	YS
23.2	24
24.1	24.6
22.9	23.6
22.7	23.7
23.1	29.3
26.9	24.8
22.1	22.9
22.4	23.2
22.2	23.2
24.3	23.2
25.4	23.3
23.2	24.6
25.8	24.9
22.6	24
22.1	25.7
22.6	21.4
21.6	23.7
17.9	17.8
18.4	16.7
18.4	27.7
24.9	25.9
25.2	24.1
25.5	22.3
20.7	31.3
32	26.6
30.4	30.8
28.4	32.6
29.6	32.1
28.1	33.4
28.3	29.6
31	30.5
30	28.3
30.3	24.9
27.8	24.9
29.1	25.6
30	29
28.8	26.1
25.2	28.6
28.7	29.4
24.3
29.6
24.6
30
29.9

## Sheet: Sfig3f
WT	YS
15.4	14.6
18.9	15.3
19.3	17.4
21.6	23.4
21.1	24.8
27.7	27.5
23.3	23.5
22.9	16.6
21.4	18.2
16.6	24.3
24.9	21
22.5	14.7
22.8	18
23.1	17.8665
21.2	15.6721
21.7	15.1744
23.4	17.3184
15.7	14.7026
17.8582	18.5611
14.9423	17.7711
14.7278	11.8325
18.6602	12.3088
13.6854	14.592
13.9128	13.6947
15.8599	13.5175
13.8777	14.7642
14.3043	17.2846
16.1566	15.919
16.168	18.8983
17.1827	16.34
16.9249	15.3757
15.9009	18.7193
16.9542	17.2638
15.7513
18.8345
21.4	20.7
21.5	17.3
20.9	21.1
	21.1

## Sheet: Sfig3g
WT	YS
2.4	1.8
5.9	2.1
2.3	2.1
2.7	11.2
10.5	7.6
14.4	7.4
13.3	12.1
3.7	1.8
8.3	2
1.9	13.5
12.5	6.6
12.7	2
2.1	2.4
13.5	5.8789
9.4	5.2726
10.2	5.9735
6.6	4.729
2.4	4.9431
6.9888	4.6286
7.8612	5.9393
7.8168	8.8681
4.9894	5.1227
6.4817	8.5241
7.5048	6.0484
6.0823	5.3658
6.6441	5.2225
8.2792	6.0537
7.4187	5.451
6.2553	6.7324
7.8239	7.1588
7.1869	8.257
7.9803	6.4782
7.6817	7.5917
6.6861
10.2561
4.4	4.1
5.7	3.5
5.4	5.3
	5.3

## Sheet: Sfig3h
	RYR1WT														RYR1YS
Night	75.2604	77.5714	65.3155	60.3798	69.8798	66.8333	77.9147	36.3	34.4	47.6	48.4	83.7935	88.837	97.4913	78.0958	73.3779	56.8524	61.6279	68.3605	74.5465	71.1318	45	41.8	47.2	44.9	89.6421	95.478	103.58
Day	64.0651	70.9211	60.4686	53.4167	58.8194	60.0972	71.8565	34.0759	35.0759	41.1139	43.1139	60.2358	65.677	72.3177	66.6326	64.8365	51.8138	55.3657	58.4815	60.338	62.0324	42.0127	49.3671	49.1899	48.7089	56.612	73.7701	59.048

## Sheet: SFig.3i
	WT															YS
RT Night	59.1744	69.2209	66.2946	80.6124	32.8571	30.1548	43.5476	43.2738	77.2394	82.3758	86.5901	68.2228	71.2276	60.7567		61.4646	67.7323	73.8937	71.3819	40.9881	37.8929	43.619	40.4762	87.0602	94.7729	79.2065	72.031	68.7486	54.3564
RT Day	50.6528	52.5417	56.588	66.8657	29.8734	31.1772	34.8481	39.5443	51.4548	54.6512	59.0315	55.4943	62.0145	55.7243		50.7	54.4941	56.1471	57.2412	36.2152	44.7468	45.3038	43.8734	61.0526	47.5187	47.0948	58.352	59.2895	47.7202

## Sheet: SFig.3j
	RYR1WT														RYR1YS
Night	0.901984	0.913843	0.925386	0.973589	0.985876	0.985709	1.03371	0.9	0.875	0.905	0.888	0.914233	0.92238	0.884326	0.919559	0.93211	0.95363	0.990291	0.985101	0.984128	1.00336	0.905	0.9	0.92	0.891	0.877938	0.908349	0.909721
Day	0.859647	0.867847	0.916665	0.943972	0.891144	0.937366	0.928384	0.875861	0.88581	0.84343	0.909392	0.851454	0.828519	0.812963	0.870076	0.907653	0.917176	0.919898	0.928051	0.937764	0.920356	0.862785	0.906241	0.920025	0.891671	0.82787	0.826241	0.801694

[truncated: 5 more sheets: Sfig3k, SFig3l, Sfig3m, Sfig3n, Sfig3o]
