# Supplementary material for: Adaptive thermogenesis enhances the life-threatening response to heat in mice with an Ryr1 mutation
Source: Nat Commun. 2020 Oct 9;11:5099. doi: 10.1038/s41467-020-18865-z (PMC7547078; doi:10.1038/s41467-020-18865-z)
Supplement: Supplementary file 9 — Source Data [file 41467_2020_18865_MOESM9_ESM.zip › Data source files for main figures and supplemental figures/SFig. 11.xlsx]

## Sheet: Suppl Fig. 11a
Suppl Fig. 11a
	Lactate+Vehicle		Lactate+AR-C
	0 mM	10 mM	0 mM	10 mM
	1.0697	1.2567	0.69	1.11
	1.09438	1.18432	0.51	1.07
	0.854225	1.34315	0.55	0.74
	0.963029	1.35483	0.59	0.6
	0.994239	1.19871	0.45	0.12
	1.04441	1.13593	0.58	0.72

## Sheet: Suppl Fig. 11b
Suppl Fig. 11b
		Lactate+Vehicle		Lactate+AR-C
		0 mM	10 mM	0 mM	10 mM
		1.06037	0.787438	0.89	0.98
		0.994058	1.62135	1.16	0.96
		0.948707	2.18921	1.21	1.17
		1.01633	1.68014	0.89	0.51
		0.901225	1.5054	1.03	0.19
		1.09178	1.23572	1.26	1.27

## Sheet: Suppl Fig. 11c
Suppl Fig. 11c
		Lactate+Vehicle		Lactate+AR-C
		0 mM	10 mM	0 mM	10 mM
		1.12451	1.03746	0.47	0.52
		1.03015	1.03172	0.63	0.65
		0.863244	1.65958	0.77	0.45
		1.08264	1.04103	0.51	0.43
		0.88109	1.07675	0.72	0.24
		1.04832	0.931021	0.92	1.06

## Sheet: Suppl Fig. 11e, f
Suppl Fig. 11e, f
														RYR1WT	RYR1YS
		RYR1WT				RYR1YS							Total number of values	263	250
		353.125	367.188	378.516	244.531	409.375	203.906	238.672	418.75				Number of excluded values	0	0
		302.734	551.953	398.047	336.719	294.141	374.219	395.312	594.531				Number of binned values	263	250
		491.406	329.297	736.719	503.906	283.594	191.016	543.359	344.531
		370.703	412.891	420.312	353.125	284.375	351.172	237.5	489.062				Minimum	158.594	157.031
		344.531	233.984	546.484	323.828	432.422	402.734	244.531	236.719				25% Percentile	287.109	280.371
		551.562	460.156	385.156	288.281	329.688	310.156	515.625	470.312				Median	361.719	345.117
		192.969	618.75	366.797	355.469	283.203	289.844	405.469	325				75% Percentile	451.953	439.355
		498.047	492.969	178.906	266.797	446.094	351.562	379.688	479.297				Maximum	778.906	843.75
		258.203	457.031	247.656	320.703	280.469	253.516	222.656	278.516
		289.453	208.594	633.594	623.438	217.188	276.562	659.375	478.516				Mean	376.726	371.297
		408.203	514.062	310.547	474.609	216.406	370.703	529.297	228.516				Std. Deviation	120.785	128.763
		318.75	285.156	175.781	362.891	365.625	241.406	645.312	370.703				Std. Error of Mean	7.44793	8.14371
		480.469	232.422	414.453	344.141	355.859	229.297	539.062	317.969
		483.594	291.016	321.094	269.141	805.469	228.906	378.906	434.375				Lower 95% CI of mean	362.06	355.258
		605.859	322.266	243.75	261.719	644.531	538.672	260.938	214.453				Upper 95% CI of mean	391.391	387.336
		218.359	303.516	449.609	401.172	333.203	211.328	461.328	296.484
		619.531	270.312	232.812	356.641	304.297	517.188	572.656	242.578
		241.797	287.109	334.375	384.375	566.797	226.953	380.078
		271.875	430.078	266.016	516.406	275	337.5	572.656	469.922
		292.578	406.641	508.203	243.75	376.953	351.953	254.688	241.797
		551.953	668.75	472.656	428.125	351.562	235.156	430.469	332.422
		418.359	485.547	419.922	364.844		461.328	248.047	258.984
		414.062	440.234	376.953	245.312	423.438	255.078	331.25	301.953
		286.328	339.062	460.156	449.219	660.156	738.672	550.391	307.031
		387.109	397.266	228.906	459.766	345.703	311.328	598.438	382.422
		384.375	448.047	318.75	509.375		353.906	221.094	264.062
		408.594	580.469	778.906	407.031		286.328	307.031	343.75
		378.906	318.359	378.125	304.297	269.141	318.75	286.328	312.109
		398.828	691.016	626.562	463.281		396.094	532.031	469.922
		185.156	442.969	379.297	231.641	235.156	356.641	374.219	410.938
		194.141	573.828	299.219	412.109	386.328	335.156	476.172	188.672
		571.094	437.891	446.875	346.484	501.172	286.328	436.719
		478.125	311.719	166.016	217.188	326.562	270.703	370.312	252.344
		311.328	307.031	294.531	419.141	557.812	314.844	503.906	377.734
		337.109	290.625	467.969	400	471.484	284.375	339.844	241.016
			473.438	234.375	239.453	318.359	492.969	393.359	375
			207.812	253.906	318.75	391.406	249.609		357.031
			229.688	669.531	226.172	433.203	282.812	354.297	326.953
			449.219	516.016	505.078	352.734	208.594	273.828	185.938
			226.172	271.094	310.547	437.109	263.672	363.281	260.156
			530.078	401.562	341.406	829.297		232.422	479.297
			263.281	425.781	351.562	473.047	246.875	843.75	560.547
			398.828	349.219	316.016	298.047	258.203	321.484	303.516
			573.438	442.578	589.453		354.688	207.812	512.891
			425.391	575.391	274.219	219.531	343.75	222.656	157.031
			589.062	335.156	241.406	182.812	382.812	417.578	312.5
			426.562	435.938	421.094	527.734	283.984	429.688	331.641
			473.438	326.172	160.938	326.172	627.734	298.438	482.422
			423.047	315.234	556.641	363.672	408.984	535.547	365.625
			507.812	383.203	273.047	306.641	485.938	544.922	318.75
			351.172	456.25	484.766	834.766	501.953	190.625	287.5
			559.766	354.688	333.203	527.734	306.641	337.5	482.812
			376.172	532.422	192.969	358.203	299.609	467.578	263.281
			463.281	355.078	481.641	292.188	234.766	376.172	286.328
			451.953	415.234	329.297	463.672	192.188	369.531	300.781
			410.938	351.172	199.219	372.266	503.516	448.438	297.266
			594.531	205.469	298.828	517.578	389.062	554.688	267.578
			499.609	591.016	444.531	435.156	271.875	389.453	280.078
			317.578	290.234	268.75	675.781	638.281	470.312	292.969
			311.328	273.828	263.672		226.172	659.766	334.766
			320.703	344.141	242.969		503.906	624.219	317.188
			537.891	372.656	361.719		405.469	391.406	223.047
			453.906	322.266	178.125		212.891	256.25	372.266
			415.625	360.547	286.328		361.719	323.047
			280.078	185.938	300.391		331.25	323.047
			215.625	605.859	204.688		314.062	332.422
			383.984	570.703	382.031		362.109
			295.703	326.562	340.234		317.188
			364.453	538.281	205.469		396.875
			245.312	258.984	309.375		270.703
			363.281	516.016	280.078		352.344
			245.312	579.297	368.75
			158.594	348.047	231.641
			437.891
			232.031
			337.5
			440.234
			219.922
			449.609
			300.781
			324.219
			257.812

## Sheet: Suppl Fig. 11h
Suppl Fig. 11h
		G1					S									G2
	Lactate + ARC	67	72	81			21	21	9							12	7	10
	Vehicle + ARC	71	89	59			17	11	33							12	0	8
	Lactate	52	71	59			25	19	22							23	9	19
	Vehicle	73	49	72			15	36	14							13	15	14
	Lactate + ARC	35	33	36			26	29	27		8	82	6			39	38	38
	Vehicle + ARC	35	35	33			7	37	2		53	16	47			58	28	65
	Lactate	34	26	27			27	26	28							39	48	45
	Vehicle	36	36	32			23	24	30							41	41	38
	Lactate + ARC	37	36	44			24	27	21							39	37	35
	Vehicle + ARC	34	42	35			19	15	31							47	43	34
	Lactate	40	35	33			19	24	27							41	41	41
	Vehicle	35	42	38			27	18	27							38	40	35
