# Supplementary material for: Adaptive thermogenesis enhances the life-threatening response to heat in mice with an Ryr1 mutation
Source: Nat Commun. 2020 Oct 9;11:5099. doi: 10.1038/s41467-020-18865-z (PMC7547078; doi:10.1038/s41467-020-18865-z)
Supplement: Supplementary file 9 — Source Data [file 41467_2020_18865_MOESM9_ESM.zip › Data source files for main figures and supplemental figures/SFig. 12.xlsx]

## Sheet: Suppl Fig. 12a
Suppl Fig. 12a
		3T3L-1 Cells	White fat SVF	Brown fat SVF
	Vehicle	0.441617	227.158	2046.61
		0.509052	355.132	2093.83
		0.836272	347.655	1634.35
		0.940982		1786.06
		0.835293		1843.94
		1.03133		1936.98
		1.15141
		1.61218
		0.903708
		1.13137
		1.36184
		2.53878
	Lactate	1.29948	429.111	2404.39
		0.929595	324.303	2265.91
		0.705041	571.675	2569.8
		1.40521		2512.7
		1.3858		2223.17
		1.06726		2106.73
		0.784493
		1.53051
		1.92238
		1.67665
		1.79843
		3.04274

## Sheet: Suppl Fig. 12b
Suppl Fig. 12b
			3T3L-1 Cells	White fat SVF	Brown fat SVF
		Vehicle	0.584576	1.376	4.67085
			0.711605	2.79946	4.38713
			1.16718	2.7286	4.168
			1.04813		3.89804
			0.92106		3.46979
			1.13072		4.17864
			1.3734
			0.844341
			0.800855
			1.30123
			1.65744
			0.942015
		Lactate	1.09849	2.85098	3.51203
			1.14062	2.05249	7.05971
			0.853187	3.60316	9.84374
			1.16198		6.3899
			1.20639		5.7087
			0.96414		4.70508
			0.836221
			0.913523
			1.38561
			1.42666
			1.48845
			1.67597

## Sheet: Suppl Fig. 12c
Suppl Fig. 12c
			3T3L-1 Cells	White fat SVF	Brown fat SVF
		Vehicle	0.5403	15.3503	100.746
			0.6654	31.4108	92.8508
			1.1165	32.4469	77.7216
			0.8807		79.459
			0.8376		65.6391
			0.9825		77.1426
			1.2477
			0.8375
			1.0098
			1.4697
			1.746
			1.2694
		Lactate	0.8814	24.7636	94.1621
			1.0128	20.4219	93.3686
			0.8184	33.484	159.687
			1.0431		77.9122
			1.2999		79.2268
			0.8402		68.8885
			0.7105		77.1426
			0.9456
			1.5658
			1.488
			1.4374
			1.5164

## Sheet: Suppl Fig. 12d
Suppl Fig. 12d
			Fold change	Log - P Value	Significance
		Anxa2	-10.5183	4.59632	4.59632
		Serpina3g	-7.54432	3.81182	3.81182
		Eef1g	-9.75933	3.6926	3.6926
		Hspa8	-3.20925	3.09246	3.09246
		Ldha	-11.2288	2.84745	2.84745
		Actb	-2.89842	2.20535	2.20535
		Hbb-bs	-2.48303	2.13053	2.13053
		Ckb	-9.75933	2.09698	2.09698
		Hbb-b1	-2.47714	2.06565	2.06565
		Tuba1	-4.0622	2.06379	2.06379
		Serpina3	-8.02237	1.67643	1.67643
		Tpi1	-10.9169	1.65179	1.65179
		Serpina1a	-4.81472	1.60922	1.60922
		Serpina1d	-4.81472	1.60922	1.60922
		Flna	-8.86625	1.60092	1.60092
		Serpina3n	-7.98489	1.56381	1.56381
		Ywhaz	-11.0131	1.50263	1.50263
		Actn4	-6.43741	1.48796	1.48796
		Myom2	-6.43741	1.3762	1.3762
		Eno3	-4.73216	1.36838	1.36838
		Actn1	-6.54432	1.29816
		Paics	-4.61969	1.14714
		Mug1	-4.00445	1.01733
		Hsp90ab1	-2.79282	0.990618
		Pomc	12.2684	0.930785
		Krt2	-9.96627	0.928546
		Tubb2b	-4.20121	0.869232
		Col1a1	-1.44006	0.80279
		Cct5	-7.64626	0.799777
		Actc1	-3.29642	0.77556
		Hspa5	-12.9778	0.775119
		Krt78	-1.83007	0.742912
		Mpo	-8.86728	0.735788
		Arhgdia	-7.54689	0.73516
		Krt6a	6.17557	0.7274
		Krt10	-1.61642	0.705129
		Pkm	-3.71202	0.694539
		Ttn	-1.22239	0.688021
		Spp1	-0.386058	0.676065
		Prss1	0.882149	0.674452
		A2m	-8.02422	0.66185
		H3f3a	-12.0131	0.660464
		Tubb4b	6.44294	0.660043
		Hist2h3c1	-11.3443	0.653133
		C3	1.65208	0.65116
		Try4	0.857966	0.650387
		Gm5771	0.857966	0.650387
		Gm12657	-11.7313	0.638941
		Hnrnpd	-10.814	0.605662
		Hsp90aa1	-2.27985	0.602595
		Got1	-2.75429	0.577511
		Hbb-b2	-1.83331	0.567728
		Trap1	-1.35527	0.566838
		Trf	-3.88608	0.543845
		Prdx1	-11.0133	0.542483
		Pgk1	-10.2292	0.523941
		Sdpr	-11.9659	0.497113
		Tubb5	-6.64943	0.492037
		Itih5	-1.56512	0.476305
		Krt77	-1.12	0.449075
		Tmsb10	-15.7384	0.427243
		Samd9l	-14.6663	0.427243
		Dock2	-12.502	0.427243
		4732456N10Rik	-12.2879	0.427243
		Fcgbp	-11.2687	0.427243
		Tnnc1	-10.8143	0.427243
		Hist1h2ao	-10.3076	0.427243
		Ldhb	-10.2296	0.427243
		Nme2	-10.2296	0.427243
		Mif	-9.96675	0.427243
		Snx5	-9.96675	0.427243
		Sfn	-9.86728	0.427243
		Cs	-9.76044	0.427243
		Uba52	-9.38226	0.427243
		Ywhab	-9.0607	0.427243
		Ywhaq	-9.0607	0.427243
		Ywhae	-8.0625	0.427243
		Flg	-8.0625	0.427243
		Ubb	-7.64866	0.427243
		Vps16	-7.06609	0.427243
		Dusp13	-6.07325	0.427243
		Hnrnph2	-6.07325	0.427243
		G6pd2	-6.07325	0.427243
		Ubc	-6.07325	0.427243
		Aldoa	-5.92283	0.427243
		Hnrnph1	-5.92283	0.427243
		Hist1h4h	-5.56478	0.427243
		Cltc	-5.56478	0.427243
		Pls3	-5.34577	0.427243
		Cand1	-5.08746	0.427243
		Eno2	5.34577	0.427243
		Shprh	8.3837	0.427243
		Krt76	10.3076	0.427243
		F13a1	-4.50435	0.404969
		Krt75	4.23433	0.400587
		Fga	-2.52924	0.39959
		Tmsb4x	-2.35596	0.38575
		Krt5	-3.32878	0.379302
		Tubb2a	-3.07669	0.36791
		Mb	-3.02805	0.364995
		Gm10334	-1.1883	0.364781
		Got2	-2.94548	0.360681
		Myl2	2.31046	0.32226
		Krt73	-0.94106	0.295489
		Hspa2	-1.73689	0.278204
		Eno1	-1.72031	0.269117
		Eno1b	-1.72031	0.269117
		Krt14	-0.790617	0.221605
		Klk5	0.397117	0.0915997
		Tmprss13	0.225022	0.0435326
		Prss3	0.0270393	0.0286225
		Pigr	0	0
