# Supplementary material for: Adaptive thermogenesis enhances the life-threatening response to heat in mice with an Ryr1 mutation
Source: Nat Commun. 2020 Oct 9;11:5099. doi: 10.1038/s41467-020-18865-z (PMC7547078; doi:10.1038/s41467-020-18865-z)
Supplement: Supplementary file 9 — Source Data [file 41467_2020_18865_MOESM9_ESM.zip › Data source files for main figures and supplemental figures/SFig. 5.xlsx]

## Sheet: Sfig5a
Time (day)	RYR1WT
0	5.5	9	8.5	7
0.0118056	6	9	10	8
0.0236111	5.5	7.5	10	7.5
0.0354167	8	8	10	7.5
0.0472222	9.5	10	9.5	8.5
0.0590278	8.5	10	10	9
0.0708333	8.5	9.5	10	9
0.0826389	9	9	10	9.5
0.0944444	8.5	10	9.5	9
0.10625	8.5	11	9.5	9
0.118056	9.5	9.5	9	7.5
0.129861	8.5	10.5	10	7
0.141667	6	11	9.5	9
0.153472	6	10.5	9.5	9
0.165278	9	10.5	9	8
0.177083	6	10	9	7.5
0.188889	6	11	9	8.5
0.200694	5.5	10	6.5	9
0.2125	6.5	10.5	6.5	8.5
0.224306	8.5	9.5	6	7.5
0.236111	9	9	8	7
0.247917	7.5	7	8.5	7
0.259722	7.5	6.5	6.5	7.5
0.271528	5.5	6	6.5	8.5
0.283333	5	8	7	7.5
0.295139	5.5	6.5	7	7.5
0.306944	5.5	6	6.5	7
0.31875	5	6.5	6	8.5
0.330556	5.5	7	6.5	8
0.342361	6	6	7.5	7
0.354167	6.5	7.5	6.5	8
0.365972	6	9.5	6.5	8
0.377778	6	10	6	9
0.389583	8	9	9	10
0.401389	8.5	9.5	9	9
0.413194	8	9.5	8.5	9.5
0.425	7.5	8	9	8.5
0.436806	8	8.5	9	7.5
0.448611	8.5	8	7.5	8
0.460417	8	7	7.5	8
0.472222	8	7	6	7
0.484028	6.5	6.5	6.5	7.5
0.495833	6	9	6	8.5
0.507639	6	8.5	5.5	9
0.519444	6	7	7	7.5
0.53125	6	6.5	8.5	7
0.543056	6.5	6	6	7
0.554861	7.5	6.5	6	8.5
0.566667	6.5	7.5	7.5	7.5
0.578472	7	7	9	7
0.590278	6.5	6	9	7
0.602083	6	6.5	7.5	8
0.613889	5.5	6.5	7	8
0.625694	5	7.5	7	7
0.6375	6	8.5	9	7
0.649306	5.5	6.5	7.5	8.5
0.661111	5	6.5	6.5	7.5
0.672917	8	6	7	7
0.684722	8	7	6.5	7
0.696528	8	8.5	7.5	7
0.708333	7.5	8	9	7.5
0.720139	6	6	7	7.5
0.731944	6	6.5	7	7
0.74375	6	6	7	6
0.755556	5.5	6	7	7
0.767361	6	8.5	9.5	7.5
0.779167	5.5	8.5	8.5	7.5
0.790972	6	6.5	7.5	7
0.802778	5.5	6.5	7	7
0.814583	5.5	6.5	7	9
0.826389	5	6	6.5	9
0.838194	5	8	9	7.5
0.85	4.5	7	9.5	7
0.861806	8.5	6.5	7	7
0.873611	8	6	7	7.5
0.885417	7.5	6.5	7	7.5
0.897222	6.5	7.5	7	6.5
0.909028	6	8.5	7	7
0.920833	6.5	7	8.5	7.5
0.932639	7.5	6.5	8	9
0.944444	6	6	7	7.5
0.95625	6.5	7	7.5	7
0.968056	6	7.5	7.5	7.5
0.979861	6	8.5	7	8.5
0.991667	8	6.5	9	7.5
1.00347	6	9	10	7.5
1.01528	7	9.5	10.5	8.5
1.02708	9	9.5	10	9
1.03889	9	9.5	10	9
1.05069	9	10	10	9.5
1.0625	8.5	10	10	9
1.07431	8.5	9.5	10.5	8
1.08611	8.5	10	10	8.5
1.09792	7	10	9	9.5
1.10972	6	10	7	9
1.12153	8.5	10	7.5	9
1.13333	8	10	9.5	8
1.14514	6	10	9.5	8
1.15694	6	10	7	8.5
1.16875	8	10	7.5	9
1.18056	8.5	9.5	9	7.5
1.19236	8.5	7	9	8
1.20417	7	9	7.5	9.5
1.21597	6	9	7	8.5
1.22778	6	7	7.5	9
1.23958	6	7	10	8
1.25139	7	8	9.5	8
1.26319	8.5	9.5	9.5	8.5
1.275	8	10	9.5	7
1.28681	6	10	7.5	8.5
1.29861	6	8	7	8
1.31042	6	7.5	7.5	8
1.32222	6	7	8.5	8
1.33403	7	7	9	8.5
1.34583	7.5	9.5	7.5	8
1.35764	6	10	7	7
1.36944	8.5	10	7	7.5
1.38125	8	8.5	9.5	8.5
1.39306	6.5	7	10	7
1.40486	6	7.5	10	8
1.41667	7.5	9.5	9.5	8.5
1.42847	9	10	9.5	8.5
1.44028	9	10	7.5	9
1.45208	10	9	7	7.5
1.46389	8.5	8	6.5	7.5
1.47569	8	7.5	8	8.5
1.4875	9	9	9.5	7.5
1.49931	7.5	9	9	7.5
1.51111	6.5	7.5	8.5	9
1.52292	6.5	7.5	7	8.5
1.53472	6	7	7	8
1.54653	7	7.5	7.5	8
1.55833	7.5	7.5	10	7.5
1.57014	7	7	8	8
1.58194	6	7	7	9
1.59375	6	6	7	8
1.60556	6	7	7	8
1.61736	6.5	9.5	6	7
1.62917	8	8.5	7	7
1.64097	6.5	7	9	7.5
1.65278	6.5	7	7.5	8.5
1.66458	6	7	7	7
1.67639	6	7	7	6.5
1.68819	5.5	7	7	7
1.7	8	7.5	9	6.5
1.71181	8	9.5	8.5	7.5
1.72361	7.5	8.5	7	7
1.73542	6.5	7	7	7
1.74722	6	7	7	7
1.75903	6	6	6.5	7
1.77083	6	7	9.5	8
1.78264	6	9.5	8	7.5
1.79444	7.5	7.5	7	6
1.80625	7	7	9.5	7
1.81806	6	6.5	9.5	7
1.82986	6	6	8.5	7.5
1.84167	6	6.5	7	7.5
1.85347	5.5	7	7	7
1.86528	7.5	9	7	7
1.87708	7.5	8.5	8	7
1.88889	7.5	7.5	7.5	7.5
1.90069	6.5	7	7	7
1.9125	8	7	7	8
1.92431	6	6	8.5	7.5
1.93611	6	6.5	8	7.5
1.94792	6	9.5	7	7
1.95972	6.5	8	7	7.5
1.97153	7	7	10	8
1.98333	6	7	10	8
1.99514	6	10	8	8
2.00694	9	9.5	10.5	8.5
2.01875	9	8	11	9
2.03056	8	8.5	10.5	8.5
2.04236	8.5	10	10.5	8.5
2.05417	9	10.5	10.5	9.5
2.06597	8.5	10	10.5	9.5
2.07778	8	8	10	7.5
2.08958	8.5	9.5	10	8
2.10139	7	10	8.5	8.5
2.11319	7.5	10.5	8	8
2.125	9.5	10	10.5	9.5
2.13681	9.5	8.5	10	9
2.14861	9.5	7.5	9.5	8
2.16042	10	9	9	7.5
2.17222	8	11	7.5	9
2.18403	8.5	10.5	7	8
2.19583	8.5	10	8	7.5
2.20764	7	8	10.5	8.5
2.21944	6.5	9	11	8.5
2.23125	6.5	9	10	9
2.24306	7	7	9	8.5
2.25486	8	9	8	7.5
2.26667	10	10	7.5	7.5
2.27847	7	8.5	8.5	7.5
2.29028	7	9.5	8	7.5
2.30208	6.5	8	8	7
2.31389	7	7	7.5	8
2.32569	7	7	8	8
2.3375	6.5	9.5	10	8.5
2.34931	6.5	10	10	7
2.36111	8.5	9.5	10	7
2.37292	9.5	7.5	8.5	7
2.38472	8	8	8	8.5
2.39653	6.5	9.5	7.5	8.5
2.40833	7.5	10	7	8.5
2.42014	9	8.5	9	7
2.43194	9	8	10	7
2.44375	8	8.5	7	8.5
2.45556	8.5	10	8	8
2.46736	8	9	7.5	8.5
2.47917	8	7	7	7.5
2.49097	7.5	7	8	7
2.50278	6	7	9	7
2.51458	7	7	9	6.5
2.52639	6	7	8.5	6
2.53819	6.5	7.5	7	7
2.55	8.5	10	7	7.5
2.56181	8	9.5	7	7
2.57361	7.5	8.5	7	7
2.58542	6	7.5	7	8
2.59722	6	6	6.5	7
2.60903	8.5	7	9	6.5
2.62083	8	7	7.5	7
2.63264	7	7	7	7.5
2.64444	7	7.5	7	7.5
2.65625	7	9.5	7	7
2.66806	7	8	9	7
2.67986	6	7	8.5	7
2.69167	6	6.5	7	7
2.70347	7.5	7	7	7
2.71528	9	6.5	6.5	7
2.72708	8.5	8	7	6.5
2.73889	8	10	8	6.5
2.75069	9.5	8.5	8.5	8
2.7625	7	7.5	9	8
2.77431	7	7.5	9	8
2.78611	9	10	11.5	9.5
2.79792	11	12.5	13.5	10.5
2.80972	9.5	9.5	11	10
2.82153	9.5	10	12.5	11.5
2.83333	11.5	11	11	11
2.84514	10	12	11	11.5
2.85694	10	11	14	11
2.86875	11	10.5	12	11.5
2.88056	11.5	11.5	12	11
2.89236	10	14	12.5	12
2.90417	11.5	15	13	11
2.91597	14	14.5	13	11.5
2.92778	12.5	13.5	14	12.5
2.93958	11	13.5	15	11.5
2.95139	9.5	13.5	13	11.5
2.96319	12	14.5	12	12
2.975	12.5	13.5	14	12
2.98681	10	12	14.5	12.5
2.99861	13.5	12	16	12.5
3.01042	15	14.5	16.5	13.5
3.02222	14	15.5	16	13
3.03403	14	15.5	16	13.5
3.04583	14.5	16	15.5	12.5
3.05764	14.5	15	15	12
3.06944	14	14.5	15.5	12
3.08125	13	13	14.5	12.5
3.09306	14	11	13.5	13
3.10486	12.5	14	12.5	13
3.11667	10.5	15	12.5	13
3.12847	11.5	14.5	14	12
3.14028	12.5	15	13	12
3.15208	11.5	14.5	14	12
3.16389	13.5	15	15	12.5
3.17569	14	12.5	16	12.5
3.1875	14	13.5	15.5	12
3.19931	13.5	15	15.5	11.5
3.21111	11	14.5	15	11.5
3.22292	11	15	14	12
3.23472	10	14.5	13.5	12.5
3.24653	12	13	12	12.5
3.25833	12.5	11.5	12	12
3.27014	10	12.5	12.5	12
3.28194	10.5	11	12	11
3.29375	11	12.5	12	12
3.30556	13.5	11	13.5	12
3.31736	13	11.5	13	11.5
3.32917	11	13	15	11.5
3.34097	10.5	14	11.5	12
3.35278	13.5	11.5	11	12
3.36458	11.5	11.5	11	12.5
3.37639	11	13	13	12
3.38819	11	11	13.5	13.5
3.4	11	11	12.5	13
3.41181	12.5	12.5	13.5	12
3.42361	12.5	14	12.5	12
3.43542	14	13.5	12	11
3.44722	14	12	12	12.5
3.45903	14	11.5	12	11.5
3.47083	14	13.5	12.5	11.5
3.48264	13.5	15	14	11.5
3.49444	11.5	14.5	14	11.5
3.50625	11	14	12.5	12.5
3.51806	10	11.5	13	10.5
3.52986	10.5	12	12	11
3.54167	11.5	12	13.5	11
3.55347	13	12.5	12	10.5
3.56528	10.5	12.5	11.5	12.5
3.57708	10	12	13.5	11.5
3.58889	10.5	12.5	14	11
3.60069	13	14	13.5	11
3.6125	14	13.5	14.5	12.5
3.62431	14	14	13.5	12
3.63611	11.5	11.5	12	11
3.64792	10.5	11	12	11
3.65972	11	11	12	10
3.67153	11	11.5	12	11
3.68333	10	11.5	12	11
3.69514	11.5	12	11.5	10.5
3.70694	14	14	11	11
3.71875	13.5	14.5	12.5	13
3.73056	10	11.5	14.5	12
3.74236	11	11	12	11
3.75417	10.5	11.5	12	11
3.76597	11.5	13.5	11.5	10.5
3.77778	13.5	13.5	13.5	12
3.78958	10.5	11	14	12.5
3.80139	11	11.5	12	11
3.81319	10.5	11	12.5	11
3.825	11	12.5	12.5	11.5
3.83681	10	14	12	13
3.84861	13	13.5	11.5	11
3.86042	10.5	10.5	11.5	11.5
3.87222	10	10.5	11.5	12
3.88403	10	12	13	12
3.89583	11	12	14.5	13.5
3.90764	13.5	13.5	13	12
3.91944	10.5	14.5	12	11
3.93125	10.5	11.5	13.5	11
3.94306	13	11	14.5	13
3.95486	11.5	12.5	15	11.5
3.96667	11	15	14.5	11
3.97847	12	16	13.5	12.5
3.99028	12.5	14.5	12	12.5
4.00208	12	14.5	13	13.5
4.01389	13.5	11.5	14	13
4.02569	14.5	12.5	14.5	13.5
4.0375	14.5	14.5	14	13
4.04931	14.5	14.5	14	12.5
4.06111	14.5	14.5	14.5	14
4.07292	15	14.5	14	13
4.08472	14.5	13.5	13	11
4.09653	14.5	12.5	14	12.5
4.10833	14.5	13	13.5	13.5
4.12014	14	12.5	13	11.5
4.13194	14.5	13	14	11.5
4.14375	14.5	12.5	13.5	11.5
4.15556	14	14.5	12	12
4.16736	14	14.5	12.5	11.5
4.17917	14.5	13.5	14	12
4.19097	13.5	14	13.5	13.5
4.20278	14	12.5	14	12
4.21458	14	12	13.5	12
4.22639	14	12.5	14	11
4.23819	12.5	13.5	13.5	12
4.25	12.5	14.5	13	11.5
4.26181	11	12.5	14	11.5
4.27361	11	13	12	11
4.28542	12	12.5	12.5	12.5
4.29722	12.5	12	13.5	13
4.30903	11	12.5	14	13.5
4.32083	11	13	15	11.5
4.33264	10	12.5	14	11
4.34444	11	12.5	11.5	11.5
4.35625	10.5	13.5	10.5	12
4.36806	11.5	12.5	13	12
4.37986	14	13	14	11
4.39167	13.5	14.5	13.5	11.5
4.40347	14	13.5	12	11.5
4.41528	14	14.5	11	12.5
4.42708	14	13	11	13.5
4.43889	14	12.5	11	11
4.45069	14	13.5	11	11.5
4.4625	13	13	12	12.5
4.47431	12	14	12	13
4.48611	11	13	12	11.5
4.49792	13	14.5	12	11
4.50972	11.5	12.5	11.5	10.5
4.52153	11	12	11.5	11
4.53333	11	11.5	11.5	11.5
4.54514	11.5	11.5	12	10.5
4.55694	11	11.5	12.5	11
4.56875	11	10	9	10.5
4.58056	13	14	10.5	12.5
4.59236	13	14	10.5	12
4.60417	12	13	11	11
4.61597	11	13.5	10	11
4.62778	11	12.5	10.5	11
4.63958	10.5	13.5	11	11
4.65139	10.5	12.5	11	12
4.66319	12	13	10	13
4.675	13.5	12.5	10.5	11.5
4.68681	12	12	12	12
4.69861	11	14.5	10.5	11.5
4.71042	11	13.5	11	11.5
4.72222	11	12	11.5	11.5
4.73403	11	12.5	11.5	11
4.74583	13.5	12	11	11
4.75764	12	12	11.5	11.5
4.76944	10.5	11.5	11.5	11.5
4.78125	11	14	10.5	12
4.79306	11.5	12	10.5	12
4.80486	14	12	11	11.5
4.81667	10.5	12	11.5	11.5
4.82847	11	11	10.5	13
4.84028	11	12.5	10.5	12
4.85208	13	13	10.5	11
4.86389	12.5	14.5	11	11.5
4.87569	11	13	11	13
4.8875	11	12	10.5	12
4.89931	10	12.5	10.5	11
4.91111	13	11.5	10.5	11
4.92292	12	12.5	10	12.5
4.93472	11.5	14	10.5	12.5
4.94653	11.5	12.5	10.5	11.5
4.95833	13	12	10	11.5
4.97014	11.5	12.5	10	13.5
4.98194	12.5	13	11	11.5
4.99375	11	12	11	12.5
5.00556	13.5	12	11.5	14
5.01736	14	14.5	10.5	12.5
5.02917	14.5	13	11.5	12.5
5.04097	14.5	12.5	10	12.5
5.05278	14.5	14.5	11.5	13
5.06458	15	15	10	13
5.07639	14.5	13.5	10	12.5
5.08819	14.5	12	10	12
5.1	14	12	11.5	13
5.11181	14	14.5	10	12
5.12361	14	15.5	11.5	13.5
5.13542	14.5	13.5	11	14.5
5.14722	13	13.5	11.5	12
5.15903	12.5	14.5	10.5	12
5.17083	13.5	13.5	11.5	11.5
5.18264	14	13.5	9.5	11
5.19444	12.5	14	9.5	11.5
5.20625	12.5	14.5	10.5	11.5
5.21806	13	15	12	13.5
5.22986	11.5	14.5	9.5	12
5.24167	13.5	13	10.5	12
5.25347	11	12.5	10.5	13
5.26528	11	12	10.5	12
5.27708	13.5	13	10.5	12
5.28889	11	14.5	10.5	11.5
5.30069	12	13.5	11	13
5.3125	13	12.5	11.5	12.5
5.32431	11.5	12	11.5	11
5.33611	13	12	10.5	11
5.34792	11	12	10.5	12.5
5.35972	11.5	12	10	12
5.37153	13.5	14	11	11
5.38333	14	15.5	11	11.5
5.39514	14	13	9.5	12.5
5.40694	13	12	10	12
5.41875	12	12.5	11.5	12.5
5.43056	14.5	14.5	11.5	13.5
5.44236	14.5	14.5	10	12.5
5.45417	14	15.5	9	12
5.46597	15	14.5	11	12
5.47778	14.5	15	12	12
5.48958	13	15	11.5	13.5
5.50139	12	13	11	13
5.51319	12	13	11	13
5.525	11	13	10.5	12
5.53681	11.5	13	11.5	12.5
5.54861	13	14.5	10	12.5
5.56042	12	13	11	12.5
5.57222	12	11.5	11	12
5.58403	11	11	12.5	12
5.59583	10.5	11	12	12
5.60764	11	12	13	11.5
5.61944	12	11	11.5	11.5
5.63125	12	10.5	11	12
5.64306	10.5	12.5	12	12
5.65486	12	14	11	11.5
5.66667	13.5	13.5	11	12
5.67847	11	11	11	11
5.69028	10.5	10.5	11.5	12.5
5.70208	11	10.5	13	12
5.71389	10	10.5	12	11.5
5.72569	10.5	11.5	11	11
5.7375	12.5	13.5	12	11.5
5.74931	12.5	15	11	10.5
5.76111	10.5	13.5	12	12
5.77292	11	11	14	12.5
5.78472	10.5	11	12.5	11
5.79653	11	11	11	11
5.80833	12.5	10.5	11.5	11.5
5.82014	10.5	9.5	12.5	10.5
5.83194	10.5	11	11.5	11
5.84375	11.5	11	11.5	11.5
5.85556	13	13	13.5	12.5
5.86736	10.5	13.5	11.5	11.5
5.87917	10	13	11.5	11
5.89097	10	13	11	11
5.90278	12	14.5	9	12.5
5.91458	10.5	13.5	10.5	12
5.92639	11.5	13	10	11.5
5.93819	11.5	13.5	9.5	12
5.95	12	13.5	9.5	12.5
5.96181	11.5	12.5	10.5	13
5.97361	12	13	11.5	12.5
5.98542	11.5	12	10	12
5.99722	12.5	15	10	12.5
6.00903	12	13	10.5	12
6.02083	13.5	13	10.5	12.5
6.03264	13.5	14.5	10.5	12.5
6.04444	13	15	11.5	12
6.05625	13.5	12	11.5	12
6.06806	14.5	13	10.5	13
6.07986	14	15	10	13
6.09167	12	15.5	10	12.5
6.10347	13.5	13.5	11.5	13
6.11528	14	14	11.5	13
6.12708	14.5	14	10.5	13
6.13889	15	13	10	13
6.15069	12	15.5	10.5	13
6.1625	14.5	13.5	11.5	13.5
6.17431	13	13.5	10	13.5
6.18611	14.5	13	10	13.5
6.19792	12	15.5	9.5	13.5
6.20972	13	15.5	11.5	13.5
6.22153	13	14	10	13
6.23333	12	13.5	11	13.5
6.24514	13	15.5	11	13.5
6.25694	13.5	15	10.5	13.5
6.26875	13	13.5	10.5	13
6.28056	13	14	10.5	12.5
6.29236	13	13	10	12
6.30417	12.5	13.5	10.5	13
6.31597	12	14	11	12.5
6.32778	11	15.5	9.5	11.5
6.33958	12.5	13	10.5	12.5
6.35139	12	13.5	9.5	13.5
6.36319	12.5	13	10.5	13
6.375	13	13	9	13.5
6.38681	11.5	16	11.5	12.5
6.39861	14.5	16	10.5	12
6.41042	13.5	14	11	12.5
6.42222	13.5	13.5	10	13
6.43403	15	13	9.5	13
6.44583	14.5	15.5	9.5	13
6.45764	14	15.5	12	13.5
6.46944	13.5	16.5	11	13
6.48125	13.5	15	11.5	12
6.49306	13.5	15.5	9.5	13
6.50486	13	14.5	9	12.5
6.51667	13	14	10.5	13
6.52847	12.5	16	11.5	13.5
6.54028	12.5	15.5	10.5	13
6.55208	14.5	15	9	12.5
6.56389	13.5	14.5	10	12.5
6.57569	12.5	13.5	10	12.5
6.5875	13	13	11.5	12
6.59931	13	12.5	9.5	12
6.61111	14.5	12	9	12
6.62292	13	13	10.5	11.5
6.63472	13	15	11	13
6.64653	12.5	15	10.5	12
6.65833	12	16	11	11

## Sheet: Sfig5b
Time (day)	RYR1YS
0	7	10	10	6
0.0118056	7	8	10.5	8
0.0236111	9	11	11	7
0.0354167	7.5	11	11.5	9
0.0472222	9.5	11.5	11	9
0.0590278	10	11.5	11	9
0.0708333	10.5	11.5	10.5	9.5
0.0826389	10.5	11	11.5	10
0.0944444	11	11	10.5	10
0.10625	9.5	10.5	10	10
0.118056	10	10.5	10.5	10.5
0.129861	10.5	10	10.5	9
0.141667	10.5	10	10	8.5
0.153472	10.5	9.5	9.5	8
0.165278	9.5	7	10.5	6.5
0.177083	10	7	9.5	6
0.188889	9	6.5	10.5	8.5
0.200694	7.5	9	8	8
0.2125	8	9.5	6	6
0.224306	7	9.5	7.5	6
0.236111	6.5	7	6	5.5
0.247917	7	7	6	7.5
0.259722	7.5	6	6	7
0.271528	7	8.5	8	7
0.283333	8.5	9.5	10	5
0.295139	6	8	9.5	5.5
0.306944	6.5	7	10	8.5
0.31875	6.5	6.5	10	8
0.330556	8	7	8.5	8.5
0.342361	6.5	7	5.5	9
0.354167	6	7	6.5	9
0.365972	6.5	7	6	8.5
0.377778	7	6.5	7	8
0.389583	8.5	7	6	6.5
0.401389	7	10	6	6
0.413194	9	10	8.5	8
0.425	7	10	8	9
0.436806	6.5	9.5	7.5	7
0.448611	7	10	8	9
0.460417	9	9.5	7.5	7.5
0.472222	6	9.5	6.5	7
0.484028	6.5	9	6	8
0.495833	8.5	7.5	6	8.5
0.507639	6.5	7	5	6.5
0.519444	6	7	6	6
0.53125	6	7	5.5	6
0.543056	6	7	7.5	6
0.554861	6.5	9	5.5	6.5
0.566667	8.5	10	6.5	8.5
0.578472	9.5	7.5	8.5	7.5
0.590278	9.5	7	8.5	7
0.602083	8.5	7	8	6.5
0.613889	6	6.5	7	6
0.625694	6.5	7	6	6
0.6375	6	9	6	6
0.649306	6.5	7	5.5	6
0.661111	9	6.5	6	8.5
0.672917	9	7	8.5	8
0.684722	7.5	6	8	6.5
0.696528	7	7	8	6
0.708333	6	6	6.5	7.5
0.720139	6	8	6	8
0.731944	8	10	6	6.5
0.74375	6	8.5	6	6
0.755556	6	8.5	6	6
0.767361	6	7	8	7.5
0.779167	6	6.5	7.5	7
0.790972	7.5	6.5	6	6
0.802778	9.5	7.5	6	6
0.814583	8.5	7	6.5	7
0.826389	7.5	6	6	8.5
0.838194	7.5	8.5	6	7.5
0.85	6	6	5.5	6.5
0.861806	6	6.5	7	6
0.873611	6	6	9	7
0.885417	6	7.5	8.5	6
0.897222	7	9.5	8.5	7
0.909028	9	7.5	7	6.5
0.920833	8.5	8	7	7.5
0.932639	8.5	7	7.5	6
0.944444	7	6	7	6.5
0.95625	6.5	9	7	7.5
0.968056	8	6	8	6
0.979861	8	7.5	6.5	7.5
0.991667	6.5	7.5	7.5	7.5
1.00347	9	9	8.5	6.5
1.01528	8	9.5	10.5	7.5
1.02708	8	10	11	9.5
1.03889	10	9.5	11	9
1.05069	10	10	11.5	9.5
1.0625	10	9.5	10.5	9
1.07431	9.5	10	10.5	9
1.08611	9.5	9.5	10.5	9
1.09792	9	7	10	9
1.10972	8	7	10	6.5
1.12153	10	9.5	10.5	8.5
1.13333	7.5	10.5	10	9.5
1.14514	8.5	9.5	10	9.5
1.15694	8	7	8.5	8
1.16875	8.5	7	8	6
1.18056	7	7	7	8.5
1.19236	8.5	10.5	7	10
1.20417	9	9.5	8.5	10
1.21597	10	10	9	8
1.22778	9.5	7	11	7.5
1.23958	9	7.5	10	8.5
1.25139	8	7	10.5	6.5
1.26319	8	9.5	10	6.5
1.275	8	9	10	8
1.28681	10	7.5	10	9
1.29861	8	7	8	8
1.31042	8	7	8	7
1.32222	9	7.5	7.5	9
1.33403	8.5	10	7.5	6.5
1.34583	8	9.5	7	7.5
1.35764	7	9.5	7	9.5
1.36944	7	8.5	8.5	9.5
1.38125	7	7	7.5	6.5
1.39306	9	8	8.5	8
1.40486	9.5	7.5	10	9
1.41667	10	9.5	9.5	6
1.42847	7.5	10	8.5	7
1.44028	9	10	7.5	7.5
1.45208	10	10.5	9	7
1.46389	9	10	10.5	7
1.47569	9.5	10	10	8
1.4875	9	9	10	6.5
1.49931	8	8	9.5	6.5
1.51111	7.5	7	9.5	7.5
1.52292	9	7.5	7.5	6
1.53472	7	7	7	6
1.54653	8	7.5	8.5	7.5
1.55833	9	7	8.5	6.5
1.57014	8.5	6.5	8	6
1.58194	7	7	7	6
1.59375	7.5	9.5	7	6
1.60556	7	9.5	6.5	7
1.61736	7	8	6.5	8
1.62917	7	7	6.5	6.5
1.64097	7	7	7.5	6
1.65278	7	7	9	6
1.66458	9.5	6.5	9	7
1.67639	9	8	8	7.5
1.68819	7	10	7	6.5
1.7	7	8	6.5	6
1.71181	7	7	6	7
1.72361	8	7	6	7.5
1.73542	6.5	9	6	6
1.74722	7	7	6	6
1.75903	6.5	7	7.5	7.5
1.77083	7	7	8	6.5
1.78264	9.5	6.5	6.5	7.5
1.79444	9	9	6	5.5
1.80625	7.5	7	6	7
1.81806	7.5	7	6	6
1.82986	7	7	6	8.5
1.84167	7	8	7.5	8.5
1.85347	9.5	8.5	8.5	6
1.86528	7	7	6	6.5
1.87708	8	8	7.5	7
1.88889	9	8	7.5	7
1.90069	8	6.5	7	7
1.9125	8	7	7.5	6
1.92431	6.5	8	7	7
1.93611	8.5	7.5	6.5	6.5
1.94792	8	7	9	7
1.95972	7	8	6.5	9
1.97153	8	8	8	7
1.98333	7.5	6.5	9.5	7.5
1.99514	9.5	10	8	8
2.00694	8	10	10	8
2.01875	10	10	10	9
2.03056	10	10.5	10	9
2.04236	10	10.5	10	9
2.05417	11	11	11	9.5
2.06597	10	10	9.5	9
2.07778	8.5	10	10	10
2.08958	10	9.5	10.5	9
2.10139	10.5	10	10.5	7.5
2.11319	8.5	9	10.5	8.5
2.125	8.5	7	10.5	9
2.13681	10	7	10.5	6.5
2.14861	10.5	10	10	9
2.16042	9.5	10	10.5	8
2.17222	8	10.5	10	9
2.18403	8	10	9.5	7.5
2.19583	9	7	8	7
2.20764	10.5	7	7.5	9
2.21944	11	9	7	8.5
2.23125	10.5	10	8	7
2.24306	9.5	10.5	10	7
2.25486	8	10	10.5	8.5
2.26667	8.5	9.5	10.5	6.5
2.27847	8.5	8	10	7
2.29028	8	8	10	8.5
2.30208	9	8	10	10
2.31389	10	7	9.5	9
2.32569	8.5	7.5	8	8.5
2.3375	8.5	10	8	7.5
2.34931	7.5	10	7	6.5
2.36111	7	9	7	7
2.37292	7.5	7.5	7	9.5
2.38472	9.5	8.5	8.5	9
2.39653	10	9.5	10.5	7.5
2.40833	10.5	10	9.5	8
2.42014	10	9	10.5	7.5
2.43194	9	7	9.5	8.5
2.44375	8	9.5	9.5	6
2.45556	7	10.5	10.5	6
2.46736	10	12	9	9
2.47917	9.5	9	8.5	7.5
2.49097	10	9	8	7
2.50278	9.5	7.5	7.5	6.5
2.51458	8	7.5	8	6.5
2.52639	7.5	7.5	7.5	6
2.53819	7.5	7	9	7
2.55	8	7.5	9	7.5
2.56181	8.5	10	7	7.5
2.57361	7.5	8	7	7
2.58542	7	7	7	6.5
2.59722	9	6.5	7	7
2.60903	7	7	7	7
2.62083	7	7	7	6
2.63264	7	9	7	6
2.64444	6.5	7.5	9.5	7.5
2.65625	6.5	7	9.5	9
2.66806	8	7	9	6.5
2.67986	10	8	8	7
2.69167	9.5	7	7.5	7.5
2.70347	8.5	6.5	7	7
2.71528	8	8	7	6.5
2.72708	7	9.5	7	5.5
2.73889	7.5	8	6.5	6.5
2.75069	10.5	8.5	9	8
2.7625	9	7.5	7.5	7
2.77431	9.5	8.5	8	7.5
2.78611	10	11	10.5	10.5
2.79792	12.5	12.5	13	10
2.80972	11.5	10.5	11.5	10
2.82153	11.5	13.5	10.5	9.5
2.83333	13	12	11	11
2.84514	12	14	12	10
2.85694	13.5	11	11	10.5
2.86875	12.5	12	12.5	10.5
2.88056	12.5	15.5	11.5	10.5
2.89236	12.5	12.5	12	10.5
2.90417	14.5	12.5	11	11
2.91597	12.5	14	12	10
2.92778	13.5	12.5	13	11
2.93958	14.5	14.5	12.5	12
2.95139	12.5	15	12	13
2.96319	15	12.5	13	11.5
2.975	14	14	13	11
2.98681	13.5	15.5	13	12
2.99861	15.5	15.5	14	13
3.01042	15.5	17	15	13.5
3.02222	14	17	14.5	13
3.03403	15.5	17	14	13
3.04583	14.5	16.5	12	11.5
3.05764	15	16.5	13.5	12
3.06944	15.5	15	14	12
3.08125	13.5	14.5	14	11.5
3.09306	14.5	16.5	15.5	12.5
3.10486	13.5	16	14.5	12
3.11667	14.5	15	14	12.5
3.12847	15.5	13	14	14
3.14028	15.5	15.5	11.5	11.5
3.15208	14.5	12.5	13	11
3.16389	13	14	14	12
3.17569	13.5	14	15.5	12.5
3.1875	12.5	16	15.5	12.5
3.19931	14	18	16	12
3.21111	15	16.5	16	11.5
3.22292	13.5	16	15.5	13.5
3.23472	16	14.5	14	12
3.24653	16	13	12	11
3.25833	13	12	12.5	11
3.27014	12.5	15	12	11.5
3.28194	13	12.5	11.5	13
3.29375	14	13	11.5	13
3.30556	13.5	15	13	11.5
3.31736	15.5	12.5	14	12
3.32917	15.5	13.5	15	13
3.34097	14.5	15	14.5	13
3.35278	13.5	14.5	11.5	14
3.36458	12.5	12	12	14
3.37639	13.5	11.5	12	11
3.38819	14	13.5	12.5	11
3.4	13	14.5	11.5	12.5
3.41181	12	15.5	14	12
3.42361	14	14.5	13	11.5
3.43542	14.5	15	12	13.5
3.44722	15	17	13.5	12
3.45903	16	16.5	14	11.5
3.47083	15	17	13	13.5
3.48264	12.5	17	12	11.5
3.49444	13	17	12.5	11
3.50625	14	15.5	13.5	11
3.51806	15.5	13	14	11.5
3.52986	13	12.5	14.5	10.5
3.54167	13	12	11.5	11
3.55347	12	13	12	12
3.56528	12.5	15	12	10
3.57708	13	16	11.5	11
3.58889	15.5	14	12.5	11
3.60069	14	11.5	13.5	11.5
3.6125	12	12	13	10.5
3.62431	12	12	12.5	11
3.63611	12	15	11	10
3.64792	13	16.5	12	11
3.65972	15	14	13	12.5
3.67153	16	12.5	13	11
3.68333	15.5	14	12	11.5
3.69514	12	13	11.5	10.5
3.70694	12.5	12	12	9.5
3.71875	12	13.5	14	11
3.73056	12.5	15	12	13
3.74236	14.5	12	11.5	10.5
3.75417	13.5	11	11	10
3.76597	14	12	13	11.5
3.77778	12	13.5	13	11
3.78958	12	16	12	12.5
3.80139	11	12.5	11	10.5
3.81319	12	11.5	11.5	11.5
3.825	14.5	13	12.5	11.5
3.83681	16	11.5	14	11.5
3.84861	15.5	15	13	10.5
3.86042	12	12.5	11.5	10.5
3.87222	11.5	11.5	12	12.5
3.88403	13.5	13	14	11
3.89583	13.5	15	13	12
3.90764	15.5	16.5	12	10
3.91944	15	16	11.5	11.5
3.93125	15.5	15.5	13.5	10
3.94306	13	14.5	14	13
3.95486	15.5	14.5	12	10
3.96667	15.5	14.5	13.5	11
3.97847	15.5	10.5	15	13
3.99028	12.5	12	15	13.5
4.00208	13	13.5	12.5	13.5
4.01389	15.5	15	13	12.5
4.02569	15.5	15	15	13
4.0375	17	14.5	15.5	14.5
4.04931	16	14	15	14
4.06111	16	15	12.5	13.5
4.07292	16.5	14	13	14
4.08472	16	13.5	14.5	13
4.09653	16.5	14	14.5	12
4.10833	16	13.5	14	12
4.12014	15.5	13.5	15	13.5
4.13194	13	12.5	13.5	14
4.14375	14	12	13.5	14
4.15556	12	13.5	12	13
4.16736	14.5		12.5	11
4.17917	15.5		13	11.5
4.19097	16		15	11
4.20278	15.5		15	11
4.21458	15		15	12.5
4.22639	12		15.5	12
4.23819	12		14.5	12
4.25	12.5		15.5	12
4.26181	10.5		14.5	10.5
4.27361	12.5		14	12
4.28542	11		14.5	11
4.29722	12		13.5	12
4.30903	15		12.5	12
4.32083	15		12	11.5
4.33264	16		12.5	11.5
4.34444	13.5		11	11
4.35625	11		11	12.5
4.36806	11		13	13.5
4.37986	12		12	11.5
4.39167	11		11	11
4.40347	12		11	12
4.41528	13		11	11
4.42708	11		12	10.5
4.43889	11		15	12.5
4.45069	11		13	13
4.4625	11		12.5	11
4.47431	10.5		14.5	11
4.48611	10		14.5	12
4.49792	10		14	10.5
4.50972	11		14	10.5
4.52153	14		12.5	10
4.53333	11		12.5	10
4.54514	10		12.5	11
4.55694	10		13.5	10.5
4.56875	11		10	10
4.58056	14		14	12.5
4.59236	13.5		14.5	12
4.60417	14		14.5	11
4.61597	13.5		12.5	10
4.62778	13.5		13.5	11
4.63958	12.5		11.5	10.5
4.65139	12		13	11.5
4.66319	13		12.5	11
4.675	14		14	12
4.68681	14.5		14.5	12
4.69861	13		12	10
4.71042	12		12.5	11.5
4.72222	11.5		13	12
4.73403	13		12	11
4.74583	13.5		12	11
4.75764	15.5		12	12
4.76944	13		11	10.5
4.78125	12.5		11	10
4.79306	13		11.5	11
4.80486	14.5		14	12
4.81667	13.5		13.5	11
4.82847	13		12.5	11
4.84028	12.5		12.5	12
4.85208	14		12	11
4.86389	12.5		11	11
4.87569	13		13	11
4.8875	14.5		13.5	13
4.89931	14.5		12	13.5
4.91111	15		12	11.5
4.92292	14		13	12.5
4.93472	13		12	11.5
4.94653	13		13	10.5
4.95833	13		15.5	12.5
4.97014	14.5		13.5	12.5
4.98194	15.5		12.5	12
4.99375	13		13	11
5.00556	13.5		14	12
5.01736	14.5		14	13
5.02917	15.5		13.5	12
5.04097	16		14	13
5.05278	16		14.5	12.5
5.06458	13.5		15.5	12
5.07639	13.5		15.5	13
5.08819	14.5		15.5	13
5.1	16		14.5	12
5.11181	16.5		14	11.5
5.12361	16		13	12
5.13542	14		13.5	13.5
5.14722	14		13.5	13
5.15903	13		12.5	13
5.17083	13.5		13	12
5.18264	13.5		13	12
5.19444	12		15.5	13.5
5.20625	13.5		15	13
5.21806	14		16	12.5
5.22986	14		15.5	11.5
5.24167	15		16	12.5
5.25347	16.5		15.5	12
5.26528	16.5		13.5	12
5.27708	15.5		13.5	11.5
5.28889	13.5		13.5	13
5.30069	14		13	12
5.3125	14		13.5	12
5.32431	15.5		13	12.5
5.33611	13.5		12	12
5.34792	14		12.5	11.5
5.35972	12.5		11.5	13.5
5.37153	15		12	14
5.38333	13.5		15	14
5.39514	13		15	13.5
5.40694	14.5		15	12
5.41875	13		16.5	12
5.43056	15.5		14	12.5
5.44236	16.5		13.5	12.5
5.45417	15		13.5	12.5
5.46597	14		14.5	12
5.47778	13.5		15.5	12
5.48958	13.5		15.5	13.5
5.50139	14.5		16	11.5
5.51319	14		16	11.5
5.525	14		15	12
5.53681	15.5		13.5	11.5
5.54861	14		13.5	11.5
5.56042	13		13.5	14
5.57222	14.5		12.5	13
5.58403	15		11.5	12.5
5.59583	13		11	13
5.60764	12.5		12.5	12
5.61944	13.5		12.5	13
5.63125	15		14	13
5.64306	12.5		13.5	12
5.65486	13		13	12
5.66667	13.5		12.5	11
5.67847	13.5		11	13.5
5.69028	13.5		13	12.5
5.70208	14.5		11.5	12.5
5.71389	13.5		12	12.5
5.72569	13		11.5	12.5
5.7375	14		11.5	12
5.74931	14		11	11.5
5.76111	13.5		11	13
5.77292	14.5		11	12.5
5.78472	13		10.5	11.5
5.79653	12		10	12.5
5.80833	14		12.5	13.5
5.82014	14.5		12	13.5
5.83194	16		12	12
5.84375	13.5		11.5	12
5.85556	13		11.5	12.5
5.86736	13		13.5	11
5.87917	12.5		12.5	14
5.89097	13		12	15
5.90278	14.5		13.5	11
5.91458	14		14.5	11
5.92639	13.5		13	11
5.93819	14.5		13.5	12.5
5.95	14.5		13	12
5.96181	13.5		12.5	11
5.97361	14.5		12.5	13
5.98542	13.5		12	11.5
5.99722	15.5		13.5	13
6.00903	16		14.5	12.5
6.02083	16		13.5	12.5
6.03264	16.5		13.5	12.5
6.04444	14.5		14.5	12.5
6.05625	15		14	13
6.06806	15		13.5	11.5
6.07986	15.5		13	13
6.09167	15.5		13	12.5
6.10347	16.5		14.5	12.5
6.11528	15.5		13.5	11.5
6.12708	15.5		12.5	12
6.13889	15		15	14
6.15069	14		14.5	12.5
6.1625	15		15	13.5
6.17431	15		14	13
6.18611	14.5		15	13
6.19792	14		15	13
6.20972	14.5		14.5	13.5
6.22153	15.5		14	13.5
6.23333	14.5		14.5	12.5
6.24514	14		14	12.5
6.25694	14		13.5	12.5
6.26875	15		13.5	14
6.28056	15		12	12.5
6.29236	14		12.5	12
6.30417	15		15	12.5
6.31597	16		13.5	13
6.32778	14.5		14	14
6.33958	14		14.5	13
6.35139	14.5		15	12.5
6.36319	15.5		13.5	12
6.375	14		14	12.5
6.38681	13		14	14
6.39861	14		13	14
6.41042	14		13	13
6.42222	13.5		14	13.5
6.43403	13.5		15.5	14.5
6.44583	16.5		15	15
6.45764	17		14	13.5
6.46944	16.5		15.5	13
6.48125	17		16	13
6.49306	16.5		15.5	12
6.50486	15		13.5	12.5
6.51667	15		14	12
6.52847	15		14	12
6.54028	14		12.5	12
6.55208	13.5		13	11
6.56389	13.5		14	13
6.57569	15.5		14.5	13.5
6.5875	16.5		15	13
6.59931	14		14	12
6.61111	13.5		14	12
6.62292	14		13	12
6.63472	13.5		13	13.5
6.64653	13.5		12.5	13.5
6.65833	15		14	14

## Sheet: Sfig5c
	WT	WT	WT	WT	WT	WT	WT	YS	YS	YS	YS	YS	YS	YS
RT Night	7.55118	8.85827	8.54724	8.17323	8.9895	8.53018	8.21522	8.66142	8.93307	9.05512	8.00394	8.13648	8.09711	7.36877
RT Day	6.46471	7.22941	7.67647	7.47059	7.52941	7.67647	7.66667	7.48824	7.5	7.11765	6.8	6.84314	7.08824	6.71569
4°C Night	13.0473	13.6124	11.9467	12.3669	13.849	13.4896	14.25	14.2396	14.7027	13.8018	12.4467	12.6354	12.2785	12.5
4°C Day	11.498	12.4784	11.6471	11.6824	14.2614	13.8954	14.8039	13.5176	13.4471	12.6471	11.6235	13.281	12.8562	13.0131

## Sheet: Sfig5d
Time (day)	RYR1WT
0	6	481	165	36
0.0118056	4	701	596	285
0.0236111	15	295	678	118
0.0354167	155	350	742	209
0.0472222	518	683	618	629
0.0590278	469	1067	1240	531
0.0708333	443	1512	989	763
0.0826389	870	1062	985	540
0.0944444	620	875	700	653
0.10625	231	616	515	314
0.118056	495	635	510	178
0.129861	289	477	693	8
0.141667	22	743	627	632
0.153472	79	429	356	429
0.165278	995	582	483	132
0.177083	64	632	690	99
0.188889	2	430	1246	332
0.200694	8	470	4	688
0.2125	72	582	5	181
0.224306	608	623	1	64
0.236111	402	393	187	44
0.247917	383	18	623	164
0.259722	224	14	4	272
0.271528	1	4	11	232
0.283333	3	187	38	5
0.295139	1	1	83	205
0.306944	13	16	2	23
0.31875	3	3	10	354
0.330556	106	45	13	110
0.342361	75	6	167	82
0.354167	85	23	1	130
0.365972	156	331	74	204
0.377778	29	827	7	657
0.389583	456	449	551	735
0.401389	1044	587	1143	636
0.413194	1043	449	898	565
0.425	975	258	1019	184
0.436806	837	212	837	79
0.448611	765	179	445	325
0.460417	729	2	847	126
0.472222	654	7	4	12
0.484028	81	27	3	139
0.495833	12	582	7	408
0.507639	2	423	0	505
0.519444	11	16	159	55
0.53125	8	0	805	4
0.543056	43	12	12	4
0.554861	478	4	5	259
0.566667	24	64	381	44
0.578472	707	80	307	2
0.590278	427	7	343	12
0.602083	1	0	160	138
0.613889	10	11	0	99
0.625694	14	84	8	7
0.6375	7	447	531	24
0.649306	3	41	175	383
0.661111	23	3	2	127
0.672917	484	4	3	6
0.684722	892	109	2	11
0.696528	786	422	78	2
0.708333	586	126	366	139
0.720139	4	15	16	195
0.731944	9	2	5	7
0.74375	11	20	5	5
0.755556	3	0	10	10
0.767361	9	180	560	100
0.779167	44	295	187	22
0.790972	42	12	108	11
0.802778	0	5	2	10
0.814583	11	3	7	585
0.826389	2	13	12	716
0.838194	14	232	311	122
0.85	15	46	712	5
0.861806	344	1	13	8
0.873611	924	16	8	97
0.885417	401	0	16	298
0.897222	160	82	6	4
0.909028	14	357	14	11
0.920833	344	272	917	939
0.932639	265	56	269	380
0.944444	1	7	34	33
0.95625	172	5	12	5
0.968056	5	106	25	31
0.979861	21	485	10	602
0.991667	438	11	152	42
1.00347	9	319	626	48
1.01528	186	476	694	579
1.02708	663	649	623	409
1.03889	689	486	862	704
1.05069	1090	729	478	607
1.0625	757	590	960	858
1.07431	1029	520	548	101
1.08611	630	454	750	359
1.09792	115	690	164	537
1.10972	55	562	7	337
1.12153	501	320	29	337
1.13333	620	789	423	15
1.14514	140	493	582	28
1.15694	10	342	3	512
1.16875	475	460	17	215
1.18056	907	301	202	13
1.19236	616	16	275	21
1.20417	139	385	1	846
1.21597	14	186	7	322
1.22778	7	18	73	42
1.23958	19	7	595	6
1.25139	231	72	448	81
1.26319	776	542	790	320
1.275	389	422	527	8
1.28681	31	480	18	417
1.29861	14	148	12	12
1.31042	12	6	9	60
1.32222	27	19	155	78
1.33403	78	29	111	441
1.34583	413	247	140	8
1.35764	15	564	0	14
1.36944	340	596	32	107
1.38125	600	253	282	285
1.39306	32	43	515	30
1.40486	26	29	952	370
1.41667	53	430	521	504
1.42847	848	487	274	633
1.44028	1057	509	39	650
1.45208	810	519	14	50
1.46389	695	83	14	6
1.47569	542	6	36	170
1.4875	1068	416	605	85
1.49931	523	662	829	13
1.51111	27	21	120	381
1.52292	9	8	1	250
1.53472	8	6	12	3
1.54653	57	108	200	5
1.55833	400	48	598	10
1.57014	73	2	76	37
1.58194	2	2	13	353
1.59375	9	1	31	22
1.60556	2	38	10	3
1.61736	24	461	4	2
1.62917	414	375	9	8
1.64097	298	4	455	124
1.65278	4	4	45	154
1.66458	12	13	5	3
1.67639	0	16	6	19
1.68819	6	0	9	24
1.7	351	51	373	11
1.71181	917	631	490	48
1.72361	505	256	1	9
1.73542	12	6	7	37
1.74722	5	19	8	3
1.75903	7	1	11	20
1.77083	20	11	236	316
1.78264	3	521	21	39
1.79444	70	53	10	0
1.80625	286	13	263	2
1.81806	8	12	724	8
1.82986	2	14	307	132
1.84167	9	2	6	404
1.85347	9	37	12	10
1.86528	62	659	9	4
1.87708	592	532	443	642
1.88889	185	83	6	188
1.90069	83	4	11	54
1.9125	226	17	0	80
1.92431	0	3	60	66
1.93611	3	9	41	30
1.94792	11	162	0	55
1.95972	40	207	17	20
1.97153	195	7	901	501
1.98333	4	7	484	182
1.99514	15	289	86	21
2.00694	605	290	576	426
2.01875	467	135	771	811
2.03056	378	171	905	355
2.04236	347	431	515	291
2.05417	314	537	528	310
2.06597	354	440	572	421
2.07778	242	65	483	175
2.08958	302	310	415	160
2.10139	15	400	97	362
2.11319	141	467	41	50
2.125	505	458	679	501
2.13681	518	80	566	412
2.14861	399	125	438	76
2.16042	904	189	39	79
2.17222	349	643	0	466
2.18403	707	434	6	40
2.19583	322	357	60	55
2.20764	52	30	622	408
2.21944	25	177	683	305
2.23125	2	167	332	514
2.24306	59	16	127	12
2.25486	469	272	0	6
2.26667	635	488	1	58
2.27847	135	61	143	89
2.29028	3	392	157	83
2.30208	2	77	0	13
2.31389	30	20	13	313
2.32569	187	27	43	341
2.3375	11	189	385	254
2.34931	18	633	914	3
2.36111	337	369	402	13
2.37292	708	48	116	84
2.38472	342	14	7	401
2.39653	12	381	6	565
2.40833	121	487	0	209
2.42014	642	131	120	13
2.43194	787	12	775	10
2.44375	484	215	8	618
2.45556	736	436	65	328
2.46736	496	314	6	256
2.47917	517	16	0	23
2.49097	1	10	39	16
2.50278	5	0	492	117
2.51458	2	72	631	16
2.52639	10	17	34	13
2.53819	12	27	9	65
2.55	228	558	16	144
2.56181	585	740	8	12
2.57361	106	171	10	2
2.58542	3	11	21	173
2.59722	0	2	18	5
2.60903	320	6	521	3
2.62083	608	9	68	20
2.63264	15	3	5	314
2.64444	6	114	15	114
2.65625	18	576	0	9
2.66806	26	55	234	55
2.67986	11	6	133	9
2.69167	6	3	11	4
2.70347	116	10	1	113
2.71528	1140	14	7	13
2.72708	553	33	14	6
2.73889	326	823	112	0
2.75069	300	281	461	384
2.7625	31	36	94	14
2.77431	4	14	111	60
2.78611	138	312	553	271
2.79792	505	421	389	27
2.80972	12	2	38	17
2.82153	0	17	165	281
2.83333	188	119	3	4
2.84514	13	201	36	27
2.85694	0	20	101	24
2.86875	86	0	12	40
2.88056	168	38	4	22
2.89236	3	177	67	19
2.90417	203	232	85	18
2.91597	408	418	42	324
2.92778	104	115	82	139
2.93958	11	136	150	17
2.95139	5	194	13	63
2.96319	150	241	0	96
2.975	261	139	88	110
2.98681	5	67	93	255
2.99861	236	78	521	781
3.01042	348	239	646	629
3.02222	405	277	319	988
3.03403	314	317	372	602
3.04583	466	698	380	149
3.05764	334	206	154	267
3.06944	494	214	430	214
3.08125	258	117	351	211
3.09306	478	3	105	320
3.10486	392	240	2	184
3.11667	21	542	22	396
3.12847	20	200	125	180
3.14028	347	463	46	204
3.15208	234	338	146	157
3.16389	547	542	596	271
3.17569	670	54	669	344
3.1875	350	172	484	238
3.19931	475	166	424	231
3.21111	57	234	393	146
3.22292	0	191	413	330
3.23472	1	367	886	252
3.24653	179	152	183	252
3.25833	503	14	46	284
3.27014	2	25	277	137
3.28194	1	22	61	68
3.29375	87	38	80	246
3.30556	707	2	94	131
3.31736	496	15	34	110
3.32917	17	56	810	87
3.34097	1	79	118	136
3.35278	357	5	17	176
3.36458	228	14	11	144
3.37639	6	118	220	183
3.38819	12	6	133	673
3.4	15	15	320	673
3.41181	284	37	160	190
3.42361	240	214	43	85
3.43542	684	83	93	355
3.44722	525	25	73	367
3.45903	571	4	34	85
3.47083	855	188	99	361
3.48264	619	141	319	167
3.49444	65	155	155	348
3.50625	2	180	88	275
3.51806	9	18	219	8
3.52986	11	6	91	36
3.54167	109	4	230	177
3.55347	742	39	180	24
3.56528	75	66	96	279
3.57708	6	11	439	27
3.58889	18	23	251	56
3.60069	350	192	479	138
3.6125	742	455	837	424
3.62431	424	179	304	377
3.63611	68	33	43	111
3.64792	11	12	83	51
3.65972	10	9	191	37
3.67153	12	9	164	25
3.68333	14	5	36	17
3.69514	99	28	160	79
3.70694	614	106	62	144
3.71875	330	156	273	545
3.73056	2	41	177	147
3.74236	0	29	104	32
3.75417	6	17	55	27
3.76597	43	78	90	51
3.77778	458	131	433	276
3.78958	10	31	232	443
3.80139	3	4	40	55
3.81319	6	5	127	12
3.825	62	65	182	410
3.83681	19	141	35	317
3.84861	487	77	17	103
3.86042	4	33	12	193
3.87222	2	2	15	261
3.88403	5	11	273	184
3.89583	14	6	397	911
3.90764	375	74	26	866
3.91944	16	164	20	42
3.93125	5	16	491	20
3.94306	123	7	454	465
3.95486	88	235	464	198
3.96667	7	291	311	36
3.97847	45	491	346	278
3.99028	195	241	34	342
4.00208	183	232	232	1095
4.01389	196	10	180	571
4.02569	473	59	363	802
4.0375	327	142	214	637
4.04931	400	161	146	349
4.06111	404	224	305	918
4.07292	330	151	665	476
4.08472	370	67	161	62
4.09653	432	25	408	275
4.10833	389	159	186	704
4.12014	372	25	173	60
4.13194	366	134	162	123
4.14375	364	174	333	142
4.15556	198	42	101	296
4.16736	399	311	291	112
4.17917	404	266	310	218
4.19097	288	138	170	591
4.20278	387	62	109	410
4.21458	632	25	78	105
4.22639	511	43	281	35
4.23819	94	60	67	250
4.25	47	378	75	288
4.26181	0	97	145	186
4.27361	10	33	39	135
4.28542	54	14	56	438
4.29722	122	14	128	819
4.30903	7	20	198	660
4.32083	22	47	415	147
4.33264	16	54	485	41
4.34444	37	22	111	217
4.35625	0	95	54	191
4.36806	23	45	565	308
4.37986	223	50	310	54
4.39167	177	184	394	284
4.40347	213	169	214	182
4.41528	364	118	68	491
4.42708	308	37	69	597
4.43889	453	41	42	129
4.45069	900	111	217	18
4.4625	459	122	289	554
4.47431	6	96	206	1133
4.48611	7	34	495	33
4.49792	155	377	320	41
4.50972	79	54	101	84
4.52153	11	13	256	105
4.53333	2	9	34	184
4.54514	62	16	283	64
4.55694	70	46	59	39
4.56875	324	327	492	632
4.58056	240	153	75	799
4.59236	260	143	139	961
4.60417	17	79	350	88
4.61597	6	49	60	2
4.62778	36	12	221	117
4.63958	7	35	167	53
4.65139	26	24	107	339
4.66319	79	24	63	461
4.675	402	5	188	24
4.68681	6	40	128	26
4.69861	2	274	1	36
4.71042	43	37	373	40
4.72222	1	15	70	177
4.73403	32	15	344	3
4.74583	409	7	30	29
4.75764	18	21	48	108
4.76944	0	25	96	198
4.78125	5	108	47	106
4.79306	103	4	6	16
4.80486	310	4	59	32
4.81667	2	12	148	176
4.82847	0	16	22	446
4.84028	8	26	17	14
4.85208	111	20	41	7
4.86389	127	136	71	49
4.87569	1	16	247	443
4.8875	46	18	26	12
4.89931	0	24	90	44
4.91111	139	17	55	9
4.92292	94	44	4	570
4.93472	46	65	28	61
4.94653	93	18	13	11
4.95833	204	3	23	133
4.97014	68	17	50	318
4.98194	103	12	85	47
4.99375	10	53	65	318
5.00556	313	29	190	468
5.01736	398	102	73	380
5.02917	405	53	108	138
5.04097	233	32	4	206
5.05278	324	164	126	314
5.06458	321	201	12	256
5.07639	249	25	23	201
5.08819	106	12	20	60
5.1	90	19	84	256
5.11181	167	84	20	161
5.12361	223	126	81	534
5.13542	113	23	117	942
5.14722	89	84	77	391
5.15903	33	108	58	10
5.17083	188	33	89	72
5.18264	167	32	2	36
5.19444	18	49	3	50
5.20625	20	135	50	103
5.21806	126	282	64	573
5.22986	18	91	38	36
5.24167	148	23	104	62
5.25347	87	2	77	347
5.26528	0	2	27	3
5.27708	122	141	29	11
5.28889	6	73	84	26
5.30069	33	37	57	373
5.3125	213	14	87	166
5.32431	12	4	124	2
5.33611	194	11	69	30
5.34792	6	18	19	113
5.35972	27	12	0	20
5.37153	336	81	107	9
5.38333	250	222	9	187
5.39514	181	27	5	294
5.40694	109	11	17	25
5.41875	32	28	31	227
5.43056	417	151	244	358
5.44236	511	99	13	186
5.45417	145	169	6	98
5.46597	761	115	58	39
5.47778	1278	137	168	9
5.48958	32	82	94	386
5.50139	10	24	5	466
5.51319	79	4	5	2
5.525	1	3	7	5
5.53681	6	30	101	34
5.54861	67	168	0	171
5.56042	578	118	8	612
5.57222	12	3	6	4
5.58403	3	19	66	12
5.59583	0	10	49	9
5.60764	8	31	68	22
5.61944	41	4	50	14
5.63125	99	8	1	148
5.64306	0	89	57	10
5.65486	22	94	18	3
5.66667	214	231	0	28
5.67847	0	27	23	28
5.69028	0	18	24	338
5.70208	37	21	168	26
5.71389	0	0	19	33
5.72569	2	14	18	3
5.7375	116	116	37	20
5.74931	189	105	5	14
5.76111	0	172	18	295
5.77292	9	5	307	66
5.78472	10	19	31	7
5.79653	39	12	2	1
5.80833	93	21	11	11
5.82014	0	26	29	2
5.83194	3	19	10	0
5.84375	104	33	126	152
5.85556	60	260	123	239
5.86736	0	166	7	24
5.87917	4	119	20	15
5.89097	8	92	8	30
5.90278	196	114	25	509
5.91458	23	74	91	37
5.92639	32	27	74	19
5.93819	33	63	9	13
5.95	38	34	2	86
5.96181	12	4	82	166
5.97361	45	66	120	35
5.98542	63	54	17	10
5.99722	17	83	11	156
6.00903	110	64	83	62
6.02083	213	18	33	229
6.03264	220	173	111	416
6.04444	104	114	153	51
6.05625	369	21	230	68
6.06806	214	12	22	266
6.07986	284	107	16	82
6.09167	37	154	20	64
6.10347	209	14	90	132
6.11528	180	56	92	25
6.12708	241	52	120	277
6.13889	343	62	33	215
6.15069	12	115	10	185
6.1625	182	32	115	203
6.17431	62	46	6	39
6.18611	278	49	31	16
6.19792	24	74	2	174
6.20972	91	273	161	122
6.22153	113	24	26	0
6.23333	72	52	258	74
6.24514	12	129	330	186
6.25694	349	80	28	152
6.26875	5	28	20	13
6.28056	21	14	9	44
6.29236	4	16	8	106
6.30417	35	34	102	139
6.31597	35	32	138	12
6.32778	12	102	4	2
6.33958	261	23	16	66
6.35139	19	50	0	124
6.36319	83	37	13	156
6.375	250	53	17	200
6.38681	58	258	231	107
6.39861	246	146	59	127
6.41042	316	31	24	400
6.42222	303	14	3	60
6.43403	471	79	8	22
6.44583	902	109	21	238
6.45764	141	152	228	275
6.46944	15	186	167	19
6.48125	3	84	203	71
6.49306	34	176	24	41
6.50486	3	47	0	58
6.51667	1	31	6	179
6.52847	2	100	181	223
6.54028	34	35	26	24
6.55208	381	29	21	6
6.56389	180	41	11	148
6.57569	5	37	58	42
6.5875	2	46	213	5
6.59931	151	12	21	23
6.61111	624	8	27	37
6.62292	16	15	133	136
6.63472	5	68	259	123
6.64653	3	231	30	25
6.65833	1	70	65	12

## Sheet: Sfig5e
	RYR1YS
0	233	1145	492	1
0.0118056	27	699	712	122
0.0236111	246	1839	1115	120
0.0354167	90	2700	919	404
0.0472222	1099	2337	601	713
0.0590278	1142	2489	1040	954
0.0708333	919	2145	1056	569
0.0826389	830	2426	1130	702
0.0944444	1014	2395	950	527
0.10625	1234	1417	812	912
0.118056	859	1689	832	760
0.129861	892	1638	1243	549
0.141667	1036	2038	935	494
0.153472	710	570	822	450
0.165278	823	275	1233	70
0.177083	1280	0	784	2
0.188889	617	10	1292	335
0.200694	44	457	519	372
0.2125	180	705	68	45
0.224306	290	883	120	17
0.236111	14	17	23	57
0.247917	128	13	8	201
0.259722	59	7	4	278
0.271528	56	322	372	160
0.283333	537	1079	1127	3
0.295139	1	435	738	28
0.306944	4	13	1243	289
0.31875	157	14	753	563
0.330556	170	37	507	725
0.342361	12	49	66	508
0.354167	0	1	91	437
0.365972	14	35	41	474
0.377778	106	13	199	248
0.389583	469	20	16	12
0.401389	41	780	7	3
0.413194	788	1769	600	209
0.425	362	2605	491	422
0.436806	11	1735	461	70
0.448611	133	2491	729	512
0.460417	1208	1504	696	160
0.472222	75	1899	116	11
0.484028	4	1238	2	196
0.495833	359	250	12	383
0.507639	132	2	4	10
0.519444	11	2	7	14
0.53125	17	72	6	2
0.543056	16	37	212	14
0.554861	47	443	91	26
0.566667	380	1426	286	435
0.578472	810	100	491	24
0.590278	674	11	392	6
0.602083	335	11	385	15
0.613889	16	12	285	3
0.625694	20	17	4	2
0.6375	0	928	49	11
0.649306	17	4	15	2
0.661111	466	4	16	494
0.672917	844	8	423	289
0.684722	139	3	511	6
0.696528	13	6	495	7
0.708333	6	11	10	163
0.720139	2	69	3	448
0.731944	249	1828	2	43
0.74375	8	1625	5	7
0.755556	2	90	58	11
0.767361	8	11	434	198
0.779167	3	10	598	65
0.790972	313	35	6	10
0.802778	1014	194	2	10
0.814583	586	153	28	141
0.826389	33	1	1	564
0.838194	188	285	19	326
0.85	19	4	13	1
0.861806	20	0	38	2
0.873611	30	0	427	78
0.885417	7	67	1027	7
0.897222	151	1380	300	113
0.909028	399	62	82	31
0.920833	931	885	427	594
0.932639	385	291	130	14
0.944444	26	4	9	53
0.95625	2	418	3	214
0.968056	31	12	212	1
0.979861	251	236	7	70
0.991667	1	177	89	168
1.00347	291	268	309	40
1.01528	149	852	578	60
1.02708	251	1562	410	712
1.03889	576	1393	352	478
1.05069	691	1528	499	415
1.0625	658	729	353	799
1.07431	782	1332	389	834
1.08611	566	814	652	486
1.09792	132	23	246	451
1.10972	79	10	422	100
1.12153	316	733	302	155
1.13333	72	1210	180	620
1.14514	330	1030	416	679
1.15694	69	50	28	79
1.16875	159	3	0	7
1.18056	21	45	66	441
1.19236	172	832	8	579
1.20417	449	721	27	509
1.21597	437	499	195	147
1.22778	492	2	510	140
1.23958	287	39	511	273
1.25139	0	17	659	5
1.26319	23	469	520	66
1.275	119	433	453	111
1.28681	428	13	313	517
1.29861	7	6	10	212
1.31042	10	12	34	19
1.32222	297	18	4	153
1.33403	215	888	48	16
1.34583	9	904	8	53
1.35764	24	494	17	473
1.36944	4	115	262	481
1.38125	46	2	19	34
1.39306	333	163	185	82
1.40486	476	3	662	321
1.41667	497	182	343	9
1.42847	6	1459	113	67
1.44028	188	1362	7	157
1.45208	647	1408	354	152
1.46389	361	1385	790	45
1.47569	1012	1740	744	200
1.4875	59	654	604	14
1.49931	8	490	358	7
1.51111	32	5	539	128
1.52292	336	29	2	25
1.53472	2	11	2	12
1.54653	209	117	149	278
1.55833	746	4	455	49
1.57014	81	9	304	15
1.58194	1	19	10	19
1.59375	77	305	4	9
1.60556	9	1264	0	90
1.61736	5	383	2	252
1.62917	18	15	26	28
1.64097	10	0	119	12
1.65278	0	7	531	11
1.66458	379	6	905	57
1.67639	471	47	169	128
1.68819	17	982	4	20
1.7	8	281	12	1
1.71181	8	13	6	60
1.72361	134	0	5	433
1.73542	9	810	6	15
1.74722	5	263	5	4
1.75903	3	11	127	103
1.77083	2	3	77	4
1.78264	479	8	7	131
1.79444	340	492	1	4
1.80625	68	53	10	14
1.81806	9	3	18	2
1.82986	11	8	10	289
1.84167	41	143	91	382
1.85347	547	371	556	8
1.86528	20	10	14	60
1.87708	441	1145	561	582
1.88889	221	111	36	73
1.90069	16	4	2	53
1.9125	9	2	37	33
1.92431	2	212	133	19
1.93611	145	110	4	37
1.94792	134	6	136	56
1.95972	6	118	1	387
1.97153	72	104	22	20
1.98333	13	6	312	110
1.99514	200	619	191	85
2.00694	17	1163	326	131
2.01875	187	1377	621	188
2.03056	602	1116	530	440
2.04236	404	1129	353	552
2.05417	725	1628	517	275
2.06597	446	676	663	289
2.07778	233	1269	741	346
2.08958	428	1081	474	225
2.10139	516	1385	511	58
2.11319	10	761	544	134
2.125	52	8	463	249
2.13681	413	8	684	11
2.14861	604	652	345	232
2.16042	124	646	528	134
2.17222	15	1144	626	197
2.18403	3	1130	125	29
2.19583	152	53	23	8
2.20764	542	9	10	206
2.21944	578	387	8	172
2.23125	385	849	42	12
2.24306	206	1025	487	7
2.25486	10	788	858	131
2.26667	8	295	843	60
2.27847	132	32	516	47
2.29028	4	6	517	286
2.30208	83	23	730	448
2.31389	297	8	313	240
2.32569	6	11	16	356
2.3375	17	578	66	35
2.34931	13	793	78	9
2.36111	9	422	3	23
2.37292	14	1	8	241
2.38472	475	55	58	317
2.39653	490	743	866	119
2.40833	661	817	597	3
2.42014	686	896	626	24
2.43194	79	5	366	169
2.44375	0	487	826	18
2.45556	9	768	869	9
2.46736	595	2143	519	289
2.47917	385	502	21	73
2.49097	604	931	4	5
2.50278	509	70	3	16
2.51458	18	8	4	71
2.52639	14	6	2	6
2.53819	61	11	269	7
2.55	132	14	184	114
2.56181	37	517	13	80
2.57361	1	629	2	15
2.58542	10	0	1	4
2.59722	461	11	14	25
2.60903	25	5	5	25
2.62083	2	11	11	1
2.63264	4	531	25	8
2.64444	4	219	855	139
2.65625	6	8	921	300
2.66806	41	6	570	4
2.67986	971	120	76	43
2.69167	496	4	7	141
2.70347	9	0	11	25
2.71528	8	53	0	38
2.72708	13	845	10	4
2.73889	19	131	10	28
2.75069	543	484	389	342
2.7625	538	7	19	21
2.77431	11	10	2	6
2.78611	126	389	440	189
2.79792	595	694	776	69
2.80972	21	34	152	3
2.82153	143	263	6	18
2.83333	57	1	10	128
2.84514	1	70	97	22
2.85694	91	8	17	2
2.86875	22	9	57	14
2.88056	22	322	3	7
2.89236	20	33	46	31
2.90417	379	43	69	104
2.91597	22	157	27	9
2.92778	4	33	24	32
2.93958	154	56	41	127
2.95139	36	325	100	181
2.96319	7	27	52	77
2.975	231	146	42	15
2.98681	26	267	149	69
2.99861	605	327	185	338
3.01042	588	451	353	223
3.02222	30	1121	221	283
3.03403	320	665	155	294
3.04583	34	321	13	15
3.05764	283	583	93	93
3.06944	416	267	173	71
3.08125	17	91	52	22
3.09306	28	619	414	95
3.10486	27	692	266	63
3.11667	341	137	178	68
3.12847	553	1	219	363
3.14028	707	147	7	21
3.15208	374	21	25	14
3.16389	25	44	245	59
3.17569	73	184	372	149
3.1875	15	469	384	190
3.19931	66	742	813	61
3.21111	19	750	705	69
3.22292	26	1299	344	432
3.23472	652	201	253	56
3.24653	634	2	1	84
3.25833	129	1	10	12
3.27014	29	119	14	36
3.28194	30	20	9	272
3.29375	24	50	2	228
3.30556	9	224	72	128
3.31736	278	9	332	17
3.32917	412	42	440	69
3.34097	135	182	274	148
3.35278	7	332	27	175
3.36458	10	1	14	217
3.37639	17	8	10	2
3.38819	45	79	22	8
3.4	169	247	2	60
3.41181	1	146	121	65
3.42361	40	56	82	17
3.43542	56	137	3	208
3.44722	160	329	46	95
3.45903	450	740	292	11
3.47083	512	219	103	214
3.48264	10	959	8	55
3.49444	77	421	38	9
3.50625	269	369	113	41
3.51806	392	27	303	34
3.52986	18	0	284	9
3.54167	0	0	123	58
3.55347	2	10	35	72
3.56528	15	122	66	5
3.57708	24	518	6	39
3.58889	285	243	61	24
3.60069	222	2	43	132
3.6125	0	21	102	25
3.62431	5	12	11	9
3.63611	13	143	37	1
3.64792	46	1061	15	27
3.65972	90	110	93	95
3.67153	972	2	149	15
3.68333	334	202	21	65
3.69514	2	4	16	4
3.70694	5	5	22	0
3.71875	2	50	123	64
3.73056	20	161	1	198
3.74236	57	18	4	24
3.75417	65	4	3	1
3.76597	73	7	101	65
3.77778	6	148	72	32
3.78958	5	289	86	79
3.80139	1	14	9	34
3.81319	12	0	3	65
3.825	159	13	21	39
3.83681	348	0	71	43
3.84861	371	204	108	26
3.86042	1	8	60	13
3.87222	3	0	31	86
3.88403	44	153	244	2
3.89583	42	191	46	157
3.90764	330	357	19	2
3.91944	356	861	7	35
3.93125	378	426	131	1
3.94306	13	292	389	96
3.95486	98	434	40	4
3.96667	549	389	221	102
3.97847	257	9	345	278
3.99028	54	10	552	201
4.00208	109	449	23	194
4.01389	279	429	141	133
4.02569	351	686	342	397
4.0375	588	535	471	278
4.04931	315	392	640	167
4.06111	370	602	73	216
4.07292	704	342	41	322
4.08472	352	458	241	296
4.09653	473	673	289	46
4.10833	575	408	229	54
4.12014	410	566	551	231
4.13194	303	199	87	139
4.14375	72	169	53	277
4.15556	18	436	7	170
4.16736	211	0	63	8
4.17917	206	0	50	49
4.19097	542	0	214	20
4.20278	421	0	207	6
4.21458	360	0	440	120
4.22639	9	0	417	86
4.23819	0	0	324	83
4.25	251	0	355	91
4.26181	3	0	444	22
4.27361	25	0	705	63
4.28542	2	0	319	18
4.29722	28	0	115	33
4.30903	538	0	4	86
4.32083	504	0	20	54
4.33264	370	0	60	30
4.34444	193	0	11	16
4.35625	4	0	17	111
4.36806	4	0	276	119
4.37986	13	0	18	22
4.39167	9	0	24	22
4.40347	229	0	8	25
4.41528	231	0	9	16
4.42708	19	0	176	17
4.43889	1	0	121	103
4.45069	0	0	134	119
4.4625	2	0	32	23
4.47431	13	0	97	17
4.48611	13	0	191	79
4.49792	19	0	234	4
4.50972	34	0	115	3
4.52153	600	0	22	14
4.53333	16	0	10	4
4.54514	22	0	25	27
4.55694	6	0	85	34
4.56875	343	0	517	391
4.58056	405	0	243	426
4.59236	428	0	292	288
4.60417	552	0	121	50
4.61597	28	0	10	50
4.62778	105	0	35	39
4.63958	5	0	10	10
4.65139	13	0	8	41
4.66319	28	0	2	20
4.675	143	0	76	85
4.68681	146	0	134	25
4.69861	7	0	18	14
4.71042	15	0	40	51
4.72222	2	0	41	62
4.73403	89	0	18	6
4.74583	130	0	16	0
4.75764	284	0	6	138
4.76944	0	0	0	26
4.78125	1	0	4	33
4.79306	27	0	12	156
4.80486	182	0	100	92
4.81667	36	0	33	32
4.82847	22	0	53	54
4.84028	19	0	16	114
4.85208	39	0	9	54
4.86389	1	0	4	2
4.87569	54	0	81	27
4.8875	191	0	140	232
4.89931	200	0	12	97
4.91111	300	0	23	70
4.92292	59	0	13	140
4.93472	12	0	3	89
4.94653	23	0	100	1
4.95833	21	0	484	62
4.97014	42	0	109	63
4.98194	221	0	28	50
4.99375	22	0	29	29
5.00556	27	0	81	165
5.01736	162	0	68	116
5.02917	338	0	44	192
5.04097	438	0	35	135
5.05278	463	0	113	87
5.06458	5	0	460	80
5.07639	47	0	504	190
5.08819	71	0	394	146
5.1	697	0	394	8
5.11181	344	0	31	53
5.12361	282	0	33	120
5.13542	88	0	21	226
5.14722	0	0	33	137
5.15903	0	0	5	59
5.17083	38	0	9	4
5.18264	12	0	90	128
5.19444	24	0	333	147
5.20625	47	0	453	239
5.21806	47	0	603	65
5.22986	58	0	410	18
5.24167	408	0	489	139
5.25347	441	0	759	159
5.26528	620	0	25	8
5.27708	453	0	22	66
5.28889	10	0	49	82
5.30069	2	0	14	17
5.3125	10	0	15	137
5.32431	301	0	31	61
5.33611	20	0	3	2
5.34792	0	0	35	90
5.35972	5	0	27	117
5.37153	173	0	39	246
5.38333	10	0	329	747
5.39514	11	0	530	53
5.40694	102	0	862	10
5.41875	7	0	566	72
5.43056	385	0	15	191
5.44236	623	0	29	221
5.45417	11	0	20	42
5.46597	28	0	283	3
5.47778	9	0	246	28
5.48958	16	0	253	154
5.50139	43	0	374	10
5.51319	10	0	528	7
5.525	84	0	232	6
5.53681	198	0	38	2
5.54861	20	0	56	78
5.56042	21	0	105	190
5.57222	226	0	16	46
5.58403	107	0	1	3
5.59583	26	0	3	36
5.60764	4	0	8	2
5.61944	8	0	85	169
5.63125	240	0	360	7
5.64306	2	0	541	3
5.65486	0	0	14	0
5.66667	32	0	4	3
5.67847	9	0	4	126
5.69028	27	0	51	83
5.70208	153	0	53	3
5.71389	6	0	6	1
5.72569	22	0	9	5
5.7375	55	0	22	6
5.74931	55	0	93	22
5.76111	1	0	0	98
5.77292	67	0	3	23
5.78472	0	0	8	1
5.79653	25	0	93	3
5.80833	86	0	155	83
5.82014	17	0	6	1
5.83194	499	0	2	0
5.84375	24	0	0	61
5.85556	35	0	105	16
5.86736	21	0	389	7
5.87917	40	0	105	173
5.89097	58	0	56	168
5.90278	414	0	310	38
5.91458	36	0	228	8
5.92639	6	0	19	50
5.93819	67	0	8	68
5.95	137	0	2	16
5.96181	7	0	21	2
5.97361	18	0	26	134
5.98542	15	0	22	6
5.99722	131	0	67	128
6.00903	175	0	370	132
6.02083	506	0	13	123
6.03264	373	0	159	57
6.04444	99	0	444	59
6.05625	2	0	102	42
6.06806	9	0	35	73
6.07986	12	0	16	132
6.09167	78	0	1	4
6.10347	531	0	184	87
6.11528	265	0	39	62
6.12708	327	0	6	5
6.13889	7	0	225	182
6.15069	10	0	557	110
6.1625	51	0	275	201
6.17431	85	0	534	46
6.18611	7	0	580	10
6.19792	11	0	267	56
6.20972	42	0	276	111
6.22153	305	0	1	163
6.23333	26	0	46	14
6.24514	17	0	5	0
6.25694	23	0	27	134
6.26875	128	0	3	48
6.28056	122	0	4	0
6.29236	39	0	2	23
6.30417	31	0	449	9
6.31597	240	0	18	54
6.32778	32	0	27	165
6.33958	1	0	109	23
6.35139	83	0	244	4
6.36319	118	0	6	29
6.375	28	0	12	117
6.38681	3	0	13	239
6.39861	15	0	9	53
6.41042	53	0	5	12
6.42222	23	0	76	72
6.43403	22	0	29	404
6.44583	115	0	146	288
6.45764	176	0	5	4
6.46944	134	0	400	2
6.48125	455	0	299	34
6.49306	241	0	369	1
6.50486	25	0	47	6
6.51667	36	0	7	10
6.52847	6	0	34	6
6.54028	8	0	0	6
6.55208	14	0	2	3
6.56389	35	0	28	181
6.57569	167	0	174	42
6.5875	345	0	224	0
6.59931	37	0	14	5
6.61111	10	0	12	5
6.62292	27	0	4	14
6.63472	18	0	5	275
6.64653	29	0	10	4
6.65833	80	0	47	4

## Sheet: Sfig5f
	WT	WT	WT	WT	WT	WT	WT	YS	YS	YS	YS	YS	YS	YS
RT Night	175.689	169.882	173.496	133.583	228.461	173.642	182.055	163.551	381.047	214.295	125.972	119.646	304.472	216.559
RT Day	76.8882	53.5941	80.4471	59.8235	108.024	98.6118	117.847	82.9471	115.7	80.7412	52.0941	63.4353	151.635	72.4588
4°C Night	114.751	53.3935	76.4172	116.746	58.0625	74.4125	107.303	84.7751	173.261	90.7781	50.7929	50.9094	120.9	67.3656
4°C Day	46.7961	33.2588	60.698	80.3961	60.1725	70.5608	104.682	55.0667	83.8706	45.0588	30.2941	49.7412	130.914	88.0706

## Sheet: Sfig5g
Time post 4°C conditioning (hour)	WT RT
0	38.9	38.3	37.3	38.1	38.2	38.3	38.5	38.1	39.1			38.4	37.5	38.4	38	38.8	38.1		38	38.5	38.3	38.1	38.6	37.4	38.2	37.9	38.5	37.9
0.5	38.7	38.5	38.7	37.5	39.1	37.8	39.1	39.2	39			38.2	37.7	38.25	38.15	38.6	38.05		37.75	38.5	38.15	38	38.45	37.9	38.2	37.75	38.3	38.25
1	38	38.1	38.7	38.7	38.9	38.4	39.4	39	39.1			38.2	37.7	38.25	38.15	38.6	38.05		37.5	38.5	38	37.9	38.3	38.4	38.2	37.6	38.1	38.6
2	37.4	37.3	38.5	38.3	38.5	38.3	39.2	35.7	39.1			38	37.9	38.1	38.3	38.4	38		37.8	38	38.3	38.2	38.6	37.9	38.3	38	38.5	38.2
3	37.6	38.3	39.1	39.3	38	38.6	39.1	37.1	38.8			38.05	37.85	38.2	38.45	38.3	38.55		37.8	37.1	38.4	37.8	38.4	37.9	38.3	38	37.8	38.3
4	37.5	37.5	38.8	39	37.3	38.2	38.5	37.4	38.4			38.1	37.8	38.3	38.6	38.2	39.1
5	38.1	37.9	38.5	38.3	38	37.9	39.1	36.4	38.6			38.15	37.75	38.35	38.4	37.85	38.6
6	38.1	38.1	39	38.9	38.1	37.4	38.6	36.7	38.4			38.2	37.7	38.4	38.2	37.5	38.1

## Sheet: Sfig5h
Time post 4°C conditioning (hour)	YS RT
0	38	38.1	38.5	38.2	37.5	38.9	38.5	38.4	39	38.4	38.7		38.9	38.5	38.6	38	38	38.5	38.9
0.5	38.1	38.3	38.9	39	39	40.5	38.3	38.9	39.1	39.7	39.2		38.5	38.45	38.25	38.45	37.7	38.15	38.5
1	38	38.3	38.4	38.7	38.8	39.6	38.7	39	39.6	39.6	39.1		38.5	38.45	38.25	38.45	37.7	38.15	38.5
2	36.8	37.7	38.3	38.4	38.9	38.9	38.1	38.7	39.5	38.4	38.6		38.1	38.4	37.9	38.9	37.4	37.8	38.1
3	37.1	38.2	38.5	38.4	38.3	38.4	38.1	38.6	39.2	38.2	38.5		38.05	38.2	37.85	38.95	37.4	38.15	38.4
4	36.9	37.7	38.7	38.6	38.1	38.6	37.9	38.2	39	38.7	38.3		38	38	37.8	39	37.4	38.5	38.7
5	37.7	37.7	37.6	37	37.6	37.9	37.6	37.8	38.8	38.2	37.8		37.8	38.5	38.1	38.8	37.7	38.7	38.65
6	36.4	38.1	38	38.3	37	38.5	37.8	38.4	39	38.7	38.6		37.6	39	38.4	38.6	38	38.9	38.6

## Sheet: Sfig5i
	WTrmT																														YSrmT												wt 4oC
Total Peak Area	113.8	113.9	115.8	115.3	115.8	114.9	117.5	112.6	117.1			114.4	113.3	114.6	114.7	115.5	114.4		113.2	114.3	114.7	114.1	115.4	114	114.8	113.6	114.8	114.9			112.4	114.2	115.4	115.7	116	117.8	115	116.3	118.1	116.7	116.5		115	115.2	114.3	115.9	112.7	114.2	115.2

## Sheet: Sfig5j-l
Temperature (°C)	WT																		YS
4	0.94	1	1.36	0.95	0.56	3.5	1.58	1.48											3.4226	3.65939	1.40233	1.78123	3.05704	5.20209
20	0.4	1.6		1.88	0.75	0.37	1.35	0.71	0.94	0.65	1.18		1.17	0.983	1.017	0.897			1.45382	1.12718	0.276155	1.14284		1.287	1.237	1.152	1.248
30	0.21	0.5	0.45	0.4															0.57089	0.363532	0.198309	0.256569
