# Supplementary material for: Adaptive thermogenesis enhances the life-threatening response to heat in mice with an Ryr1 mutation
Source: Nat Commun. 2020 Oct 9;11:5099. doi: 10.1038/s41467-020-18865-z (PMC7547078; doi:10.1038/s41467-020-18865-z)
Supplement: Supplementary file 9 — Source Data [file 41467_2020_18865_MOESM9_ESM.zip › Data source files for main figures and supplemental figures/SFig. 2.xlsx]

## Sheet: Sfig2a
WT	YS
65	140
57	73
60	95
53	103
69	164
70	114
80	89
72	150
58	155
68	136
51	100
57	101
49	130
39	132
55	147
56	149
50	150
55	122
70	90
58	70
58	78
46	115
38	97
63	119
49	137
65	109
50	114
65	140
49	135
69	128
55	139
66	126
63	130
66	99
70	153
71	129
73	165
67	124
67	105
76	89
65	90
72	151
75	158
76	143
72	71
69	167
61	94
55	95
64	115
56	93
	156
	169
	158
	94
	98
	132
	120
	109
	128
	98
	144
	138
	131
	77
	86
	83
	116

## Sheet: Sfig2b
WT	YS
55	144
53	68
53	96
43	93
62	163
59	110
55	76
49	103
45	80
43	121
54	106
51	99
63	116
49	81
64	136
60	123
63	110
58	66
57	63
47	69
42	153
49	163
59	141
45	88
50	101
30	139
54	134
43	82
59	114
56	153
59	121
44	94
47	157
57	132
46	169
55	131
50	90
58	99
58	65
57	163
39	170
28	152
45	81
48	80
44	58
47	157
59	76
47	87
45	75
39	101
	75
	141
	119
	156
	88
	82
	59
	113
	77
	94
	120
	143
	106
	110
	140
	119
	119
	145
	128
	114

## Sheet: Sfig2c
WT	YS
38.6	40.5
38	39.9
39.3	41.6
38.8
38.1	40.4
39.1	41
39.3	40.2
38.6	42.8
38.8	42.6
38.6	41.2
37.8	38.1
38	38.3
38.5	38.9
38.9	38.8
38.7	40.8
37
36.7	40.9
36.7	38.9
38.7	41.1
39	40.6
39.7	43.3
38.2	40.7
38.9	42.9
39	43
	42.2
	40.6
	40.6
38.3	39.1
38.6	39.2
38.7	39.5
38.8	39.5
38.6	38.9
38.5	39.2
38.9	39.8
38.3	39.4
39.5	39.8
39.5	39.6
39.2	40.2
39	42.8
38.4	38.6
38.9	40
39.1	40.2
39.2	40.8
38.7	40.7
	39.8
	40.3
	42

## Sheet: Sfig2d
NA	WT	YS	Model																WT	YS	Model
	53		53															Best-fit values
	56		56															Slope	-0.1639	12.36	14.99
	50		50															Y-intercept	69.06	-396.7	-510.1
	55		55															X-intercept	421.3	32.1	34.04
	50		50															1/slope	-6.101	0.08092	0.06673
	49		49
	50		50															Std. Error
39	50		50															Slope	1.597	1.065	0.8029
38.9	43		43															Y-intercept	61.9	43.02	31.8
39.3	37		37
39	46		46															95% Confidence Intervals
	52		52															Slope	-3.319 to 2.992	10.25 to 14.46	13.41 to 16.56
	57		57															Y-intercept	-53.23 to 191.4	-481.6 to -311.7	-572.6 to -447.5
	65		65															X-intercept	57.63 to +infinity	30.38 to 33.32	33.37 to 34.58
38.2	57		57
	64		64															Goodness of Fit
	33		33															R squared	6.882e-05	0.4508	0.522
	52		52															Sy.x	13.34	19.88	20.11
	49		49
	65		65															Is slope significantly non-zero?
	50		50															F	0.01053	134.6	348.3
	69		69															DFn, DFd	1, 153	1, 164	1, 319
	71		71															P value	0.9184	<0.0001	<0.0001
	73		73															Deviation from zero?	Not Significant	Significant	Significant
	58		58
38.6	56		56															Equation	Y = -0.1639*X + 69.06	Y = 12.36*X - 396.7	Y = 14.99*X - 510.1
38	67		67
39.3	67		67															Data
38.1	76		76															Number of X values	321	224	321
39.1	72		72															Maximum number of Y replicates	1	1	1
38.7	75		75															Total number of values	233	271	504
	65		65															Number of missing values	166	58	0
	63		63
	70		70
38.8	79		79
38.6	65		65
38.9	61		61
	64		64
38.9	56		56
	59		59
	65		65
38.8	72		72
	69		69
	49		49
	68		68
	51		51
	70		70
	58		58
38.6	53		53
38.5	72		72
	61		61
39.3	70		70
	76		76
	55		55
	63		63
38	66		66
39.7	64		64
39.7	74		74
	54		54
	57		57
	59		59
	57		57
	63		63
	67		67
	50		50
	55		55
	56		56
37.8	58		58
	55		55
	52		52
	58		58
	46		46
	69		69
39.3	55		55
39.5	46		46
39	48		48
38.7	51		51
	56		56
	55		55
	45		45
	56		56
39.4	66		66
	50		50
36.7	49		49
	65		65
	60		60
	46		46
	48		48
	65		65
38.3	45		45
	35		35
	62		62
	41		41
39.5	44		44
38.2	47		47
39.8	52		52
	56		56
38.9	46		46
38.5	59		59
39.3	47		47
39.2	32		32
39.7	33		33
	51		51
39.4	41.3362		41.3362
38.3	44		44
	41		41
	42		42
39.2	42		42
39	40		40
39.5	48		48
	42		42
	46		46
	37		37
39.5	43		43
39.6	43		43
38.8	52		52
	41		41
	47		47
	42		42
	51		51
	54		54
	55		55
	35		35
38.2	40		40
39	31		31
38.7	44		44
38.6	43		43
38.8	41		41
38.7	49		49
39	45		45
38.9	41		41
37.6	36		36
39	40		40
38.7	45		45
39.3	36		36
	42		42
		108	108
		137	137
		137	137
		90	90
		121	121
		140	140
		136	136
39.4		59	59
40.6		78	78
41		81	81
43.6		141	141
		147	147
		150	150
		149	149
		122	122
		126	126
		165	165
		124	124
		95	95
		139	139
		87	87
		74	74
		108	108
		93	93
		87	87
		128	128
		129	129
		114	114
		93	93
		158	158
		94	94
40.5		116	116
41.6		132	132
41		128	128
		101	101
40.9		111	111
39		135	135
42.2		99	99
40.6		99	99
		155	155
		136	136
		99	99
		153	153
		149	149
		167	167
		164	164
		95	95
		115	115
		156	156
		169	169
		89	89
39.9		98	98
40.8		107	107
		140	140
		94	94
43		155	155
		129	129
		149	149
		150	150
		130	130
		132	132
		114	114
41.2		131	131
42.6		138	138
38.8		74	74
40.6		120	120
40.2		98	98
42.8		144	144
		109	109
		89	89
40.4		109	109
38.9		83	83
44		144	144
		137	137
		81	81
		144	144
		90	90
		135	135
42.9		129	129
		119	119
		137	137
		115	115
		97	97
		140	140
38.1		77	77
38.3		86	86
		78	78
40.7		88	88
		144	144
		85	85
		72	72
		130	130
		151	151
		158	158
		143	143
41.1		131	131
40.7		80	80
40.6		108	108
43.3		118	118
		101	101
		88	88
		71	71
38.9		99	99
43.8		134	134
40.1		55	55
		100	100
		89	89
		90	90
		73	73
		105	105
		103	103
		70	70
		121	121
40.6		62	62
40.6		47	47
		83	83
		103	103
39.4		78	78
44.5		137	137
		82	82
		101	101
		95	95
		79	79
40.6		82	82
40.3		63	63
		128	128
		86	86
		98.8332	98.8332
42.3		111	111
		68	68
40.2		62	62
41.6		74	74
		130	130
		127	127
40.3		63	63
40.8		76	76
		85	85
		89	89
		54	54
		72	72
41.3		76	76
40.4		67	67
		65	65
		70	70
		99	99
		92	92
		110	110
		105	105
		77	77
		66	66
		66	66
39.1		46	46
40.7		75	75
39.2		47	47
40.2		58	58
38.2		54	54
40.5		56	56
41.4		76	76
39.8		92	92
39.9		77	77
40		92	92
38.5		88	88
39.2		104	104
38.9		105	105
38.9		105	105
38.6		88	88
39.2		110	110
38.2		90	90
38.8		89	89
39.6		114	114
38.2		72	72
38.6		61	61
38.6		64	64
38.4		87	87
38.9		93	93
39.2		69	69
39.1		66	66
39.2		90	90
39.5		67	67
39.5		76	76
39.8		98	98
39.6		96	96
39.4		87	87
39.8		106	106
38.6		77	77
39.3		123	123
38.9		89	89
39.5		104	104
39.3		79	79
39.2		94	94
39.8		100	100
39.6		92	92
40		116	116
39.2		79	79
39.8		118	118
38.7		98	98
38.3		81	81
39.8		115	115
38.2		87	87
38.6		89	89
38.5		104	104
39.2		119	119
37.6		84	84
38.4		107	107
38.7		64	64
39.8		105	105
39.9		96	96
39.7		84	84
39.9		98	98
38.1		77	77
38.3		86	86
38.9		83	83
38.8		74	74
38.9		99	99
40.6		120	120
		101	101
39.4		84	84
40.7		117	117
40.2		96	96
40.8		124	124
42		138	138
40.2		89	89
40.8		119	119
40.3		104	104
40.3		102	102
40.3		97	97
40.2		95	95
41.4		147	147
40.2		104	104
42.8		143	143
40.5		125	125
44.5		198	198
41.2		150	150
40.7		123	123
40.9		122	122
40.2		105	105
40.2		115	115
40.5		123	123
40.8		122	122
40.1		99	99
41.3		123	123
40.4		107	107
43.7		155	155
40.6		123	123
40.3		107	107
40.7		113	113
41.5		122	122
40.5		116	116
41.6		132	132
40.4		109	109
41		128	128
40.2		98	98
42.8		144	144
42.6		138	138
41.2		131	131
40.8		107	107
40.9		111	111
41.1		131	131
40.6		108	108
43.3		118	118
40.7		88	88
42.9		129	129
43		155	155
42.2		135	135
40.6		99	99
40.6		99	99
40.6		98	98
43.1		183	183
42.9		139	139
43.2		122	122
42.1		126	126
39.1	73		73
39	63		63
39.2	76		76
39.5	77		77
38.4	60		60
38.7	62		62
38.9	64		64
39.2	73		73
39.2	67		67
39.5	68		68
39.2	67		67
38.1	73		73
38	72		72
37	70		70
37.6	56		56
38.2	73		73
37.5	51		51
38.7	78		78
38.3	77		77
38.4	54		54
37.6	61		61
38.7	55		55
38.3	72		72
38.6	55		55
38.8	61		61
38.6	58		58
38.5	64		64
38.9	68		68
38.3	60		60
38.4	83		83
38.5	78		78
38.4	76		76
38.5	80		80
38.4	78		78
39.5	88		88
38.8	79		79
38.8	76		76
38.6	74		74
39	69		69
38.4	77		77
39.5	80		80
39.9	89		89
39	79		79
38.8	68		68
38.9	79		79
39.1	70		70
38.6	77		77
38.9	77		77
39.1	74		74
39	69		69
39.2	81		81
39.4	73		73
37	88		88
37.7	71		71
37.8	68		68
37.5	63		63
38.1	69		69
37.7	62		62
38.6	59		59
38.6	73		73
39	60		60
38.8	64		64
39.2	73		73
38.6	67		67
38	67		67
39.3	76		76
38.8	65		65
38.1	72		72
39.1	75		75
39.3	76		76
38.6	72		72
38.8	69		69
38.6	61		61
37.8	55		55
38	64		64
38.5	61		61
38.9	64		64
38.7	65		65
37	74		74
36.7	69		69
36.7	65		65
38.7	56		56
39	51		51
39.7	74		74
38.2	64		64
38.9	56		56
39	59		59
39.1	65		65
39.4	67		67
39.5	63		63
39.7	59		59
40	74		74
40	71		71
39.4	72		72
39.6	67		67
39.9	82		82
40	91		91

## Sheet: Sfig2e
Core temperature (°C)	Survival Probability
38.1	100
38.2	100
38.2	100
38.3	100
38.5	100
38.6	100
38.6	100
38.6	100
38.8	100
38.8	100
38.9	100
38.9	100
38.9	100
38.9	100
38.9	100
39.1	100
39.2	100
39.2	100
39.2	100
39.2	100
39.4	100
39.5	100
39.5	100
39.5	100
39.6	90
39.6	90
39.6	90
39.7	90
39.8	90
39.8	90
39.8	90
39.9	90
39.9	90
39.9	90
40	100
40.2	100
40.2	100
40.2	100
40.2	100
40.3	100
40.3	100
40.4	100
40.4	100
40.5	100
40.6	100
40.6	100
40.6	90
40.7	80
40.7	70
40.8	60
40.8	50
40.8	50
40.9	50
40.9	40
41	30
41.1	20
41.2	20
41.2	30
41.3	30
41.4	30
41.5	30
41.6	20
41.6	10
41.8	10
42	10
42	10
42.2	10
42.3	0
42.5	10
42.6	20
42.8	20
42.8	20
42.9	20
43	20
43.2	20
43.2	20
43.3	20
