# Supplementary material for: Adaptive thermogenesis enhances the life-threatening response to heat in mice with an Ryr1 mutation
Source: Nat Commun. 2020 Oct 9;11:5099. doi: 10.1038/s41467-020-18865-z (PMC7547078; doi:10.1038/s41467-020-18865-z)
Supplement: Supplementary file 9 — Source Data [file 41467_2020_18865_MOESM9_ESM.zip › Data source files for main figures and supplemental figures/SFig. 4.xlsx]

## Sheet: Sfig4a
	Houston	TMF VA5													Pearson r		Houston vs. TMF VA5				TMF VA5
1-Jan-2017	20	21.4													r					Best-fit values
2-Jan-2017	18.3	21.1													95% confidence interval		-0.3502			Slope	-0.01905
3-Jan-2017	18.3	21.1													R squared		-0.4268 to -0.2686			Y-intercept	20.56
4-Jan-2017	10	21.1															0.1227			X-intercept	1079
5-Jan-2017	11.1	21.1													P value					1/slope	-52.48
6-Jan-2017	1.7	21.1													P (two-tailed)
7-Jan-2017	0	20.9													P value summary		<0.0001			Std. Error
8-Jan-2017	2.8	20.5													Significant? (alpha = 0.05)		****			Slope	0.002346
9-Jan-2017	12.8	20.5															Yes			Y-intercept	0.05223
10-Jan-2017	21.7	20.4													Number of XY Pairs
11-Jan-2017	22.8	20.4															474			95% Confidence Intervals
12-Jan-2017	23.3	20.3																		Slope	-0.02366 to -0.01444
13-Jan-2017	22.8	20.4																		Y-intercept	20.46 to 20.66
14-Jan-2017	20	20																		X-intercept	873.0 to 1417
15-Jan-2017	20.6	20.4
16-Jan-2017	23.3	20																		Goodness of Fit
17-Jan-2017	18.9	20.5																		R squared	0.1227
18-Jan-2017	18.3	20.3																		Sy.x	0.3563
19-Jan-2017	15.6	20.4
20-Jan-2017	20	20.4																		Is slope significantly non-zero?
21-Jan-2017	21.1	20.4																		F	65.99
22-Jan-2017	17.2	20.3																		DFn, DFd	1, 472
23-Jan-2017	15.6	20.3																		P value	<0.0001
24-Jan-2017	17.8	20.1																		Deviation from zero?	Significant
25-Jan-2017	18.3	20.4
26-Jan-2017	11.1	20.5																		Equation	Y = -0.01905*X + 20.56
27-Jan-2017	8.9	20.3
28-Jan-2017	11.7	20.4																		Data
29-Jan-2017	12.2	20.4																		Number of X values	474
30-Jan-2017	15.6	20.4																		Maximum number of Y replicates	1
31-Jan-2017	16.7	20.4																		Total number of values	474
1-Feb-2017	20	20.4																		Number of missing values	0
2-Feb-2017	17.2	20.3
3-Feb-2017	13.9	20.3
4-Feb-2017	12.8	20.4
5-Feb-2017	21.7	20.4
6-Feb-2017	23.9	20.4
7-Feb-2017	24.4	20.4
8-Feb-2017	23.3	20.4
9-Feb-2017	15.6	20.4
10-Feb-2017	16.7	20.4
11-Feb-2017	25.6	20.4
12-Feb-2017	25.6	20.4
13-Feb-2017	21.7	20.4
14-Feb-2017	16.1	20.4
15-Feb-2017	13.9	20.4
16-Feb-2017	12.2	20.4
17-Feb-2017	13.9	20.4
18-Feb-2017	20.6	20.4
19-Feb-2017	23.3	20.4
20-Feb-2017	18.3	20.4
21-Feb-2017	18.9	20.4
22-Feb-2017	19.4	20.4
23-Feb-2017	19.4	20.4
24-Feb-2017	21.7	20.4
25-Feb-2017	14.4	20.4
26-Feb-2017	15.6	20.4
27-Feb-2017	24.4	20.4
28-Feb-2017	25.6	20.4
1-Mar-2017	21.7	20.4
2-Mar-2017	15	20.5
3-Mar-2017	14.4	20.4
4-Mar-2017	15.6	20.4
5-Mar-2017	17.8	20.4
6-Mar-2017	23.3	20.4
7-Mar-2017	21.7	20.3
8-Mar-2017	18.9	20.4
9-Mar-2017	22.2	20.4
10-Mar-2017	22.2	20.3
11-Mar-2017	19.4	20.4
12-Mar-2017	13.3	20.5
13-Mar-2017	16.7	20.4
14-Mar-2017	13.3	20.3
15-Mar-2017	13.9	20.4
16-Mar-2017	17.2	20.3
17-Mar-2017	21.7	20.6
18-Mar-2017	22.2	20.2
19-Mar-2017	22.8	20.1
20-Mar-2017	25	20.3
21-Mar-2017	23.3	19.7
22-Mar-2017	22.2	19.7
23-Mar-2017	23.3	19.7
24-Mar-2017	24.4	20.3
25-Mar-2017	23.3	20.1
26-Mar-2017	23.3	19.9
27-Mar-2017	26.1	19.7
28-Mar-2017	24.4	19.9
29-Mar-2017	22.8	19.9
30-Mar-2017	20.6	19.7
31-Mar-2017	21.1	19.9
1-Apr-2017	21.1	20.3
2-Apr-2017	24.4	20.3
3-Apr-2017	21.7	19.6
4-Apr-2017	23.3	20.2
5-Apr-2017	20	20.2
6-Apr-2017	18.3	20.3
7-Apr-2017	18.9	20.3
8-Apr-2017	19.4	19.7
9-Apr-2017	23.3	19.7
10-Apr-2017	24.4	19.7
11-Apr-2017	21.1	19.9
12-Apr-2017	21.1	19.4
13-Apr-2017	22.8	19.7
14-Apr-2017	22.2	19.9
15-Apr-2017	23.3	20
16-Apr-2017	24.4	19.7
17-Apr-2017	23.9	19.7
18-Apr-2017	22.2	19.5
19-Apr-2017	23.3	19.9
20-Apr-2017	25	19.9
21-Apr-2017	25.6	19.7
22-Apr-2017	25	19.7
23-Apr-2017	17.2	19.7
24-Apr-2017	19.4	19.9
25-Apr-2017	23.9	19.9
26-Apr-2017	28.9	19.7
27-Apr-2017	19.4	19.9
28-Apr-2017	27.8	19.9
29-Apr-2017	27.8	19.7
30-Apr-2017	20	19.7
1-May-2017	20.6	19.7
2-May-2017	22.8	19.9
3-May-2017	23.9	19.7
4-May-2017	19.4	19.7
5-May-2017	21.1	19.7
6-May-2017	20.6	19.7
7-May-2017	21.1	19.7
8-May-2017	22.2	19.7
9-May-2017	23.3	19.7
10-May-2017	24.4	19.7
11-May-2017	26.7	19.8
12-May-2017	25.6	19.7
13-May-2017	24.4	19.9
14-May-2017	23.9	19.9
15-May-2017	23.3	19.4
16-May-2017	26.1	19.4
17-May-2017	27.8	18.9
18-May-2017	29.4	20
19-May-2017	28.9	19.4
20-May-2017	28.3	19.7
21-May-2017	27.8	21.1
22-May-2017	22.8	19.4
23-May-2017	25	19.4
24-May-2017	21.7	19.4
25-May-2017	23.9	20
26-May-2017	28.3	19.4
27-May-2017	30.6	19.7
28-May-2017	30	19.9
29-May-2017	24.4	19.7
30-May-2017	26.7	20
31-May-2017	26.7	19.4
1-Jun-2017	25.6	19.4
2-Jun-2017	26.1	19.4
3-Jun-2017	28.3	19.5
4-Jun-2017	25.6	20.1
5-Jun-2017	25	20.1
6-Jun-2017	26.7	20.1
7-Jun-2017	28.3	20
8-Jun-2017	25.6	19.4
9-Jun-2017	24.4	20
10-Jun-2017	25.6	20.9
11-Jun-2017	26.7	20.1
12-Jun-2017	28.3	19.4
13-Jun-2017	28.9	20
14-Jun-2017	29.4	19.4
15-Jun-2017	30	19.4
16-Jun-2017	30.6	19.7
17-Jun-2017	30	19.7
18-Jun-2017	30.6	19.7
19-Jun-2017	30	19.7
20-Jun-2017	30	19.9
21-Jun-2017	28.3	19.4
22-Jun-2017	27.8	20
23-Jun-2017	31.1	21.1
24-Jun-2017	26.1	21.3
25-Jun-2017	25.6	21.3
26-Jun-2017	27.8	19.4
27-Jun-2017	27.2	19.4
28-Jun-2017	27.8	19.4
29-Jun-2017	28.3	19.4
30-Jun-2017	30.6	20
1-Jul-2017	30	20.1
2-Jul-2017	29.4	19.4
3-Jul-2017	30.6	19.4
4-Jul-2017	31.1	20.3
5-Jul-2017	30	19.4
6-Jul-2017	29.4	19.4
7-Jul-2017	30	18.9
8-Jul-2017	30	20.6
9-Jul-2017	30	20.6
10-Jul-2017	25.6	19.4
11-Jul-2017	28.9	20.6
12-Jul-2017	28.3	19.4
13-Jul-2017	28.9	20.1
14-Jul-2017	30	19.7
15-Jul-2017	28.9	20.4
16-Jul-2017	28.3	20.4
17-Jul-2017	29.4	20.1
18-Jul-2017	29.4	19.9
19-Jul-2017	29.4	20.3
20-Jul-2017	30.6	19.7
21-Jul-2017	30	19.7
22-Jul-2017	28.9	20.1
23-Jul-2017	30	20.1
24-Jul-2017	31.1	20.1
25-Jul-2017	30	20.9
26-Jul-2017	30.6	20.1
27-Jul-2017	30.6	20.3
28-Jul-2017	31.7	20.1
29-Jul-2017	32.2	20.1
30-Jul-2017	31.1	20.1
31-Jul-2017	28.3	20.1
1-Aug-2017	28.3	19.7
2-Aug-2017	28.3	19.7
3-Aug-2017	27.8	19.7
4-Aug-2017	28.9	19.7
5-Aug-2017	28.9	19.7
6-Aug-2017	30	19.7
7-Aug-2017	26.7	19.7
8-Aug-2017	26.7	19.7
9-Aug-2017	29.4	19.7
10-Aug-2017	30.6	20.1
11-Aug-2017	30.6	20.1
12-Aug-2017	31.1	20.1
13-Aug-2017	31.1	20.1
14-Aug-2017	31.7	19.7
15-Aug-2017	31.7	19.7
16-Aug-2017	31.7	20.3
17-Aug-2017	32.2	20.3
18-Aug-2017	31.7	19.7
19-Aug-2017	31.1	20.3
20-Aug-2017	30	20.3
21-Aug-2017	30	20.1
22-Aug-2017	30	20.1
23-Aug-2017	30	20.1
24-Aug-2017	30	20.1
25-Aug-2017	25.6	20.1
26-Aug-2017	25	20
27-Aug-2017	24.4	20
28-Aug-2017	22.8	20
29-Aug-2017	22.8	20
30-Aug-2017	26.7	20.1
31-Aug-2017	28.3	20.1
1-Sep-2017	27.2	19.7
2-Sep-2017	28.3	20.9
3-Sep-2017	28.3	20.5
4-Sep-2017	27.8	20.9
5-Sep-2017	28.3	20.3
6-Sep-2017	25.6	21.7
7-Sep-2017	22.2	20.1
8-Sep-2017	22.8	19.7
9-Sep-2017	23.9	19.7
10-Sep-2017	24.4	20.3
11-Sep-2017	23.9	19.7
12-Sep-2017	23.3	19.9
13-Sep-2017	25.6	19.9
14-Sep-2017	26.1	20.3
15-Sep-2017	26.7	20.1
16-Sep-2017	27.2	20.3
17-Sep-2017	27.8	20.1
18-Sep-2017	28.3	20.1
19-Sep-2017	28.3	20.1
20-Sep-2017	29.4	20.3
21-Sep-2017	27.8	20.1
22-Sep-2017	27.2	20.3
23-Sep-2017	27.8	20.1
24-Sep-2017	27.8	20.1
25-Sep-2017	27.8	19.7
26-Sep-2017	27.2	19.7
27-Sep-2017	28.9	19.9
28-Sep-2017	28.9	20.9
29-Sep-2017	27.8	20.9
30-Sep-2017	25.6	20.1
1-Oct-2017	26.1	20.1
2-Oct-2017	27.8	20.1
3-Oct-2017	26.7	20.3
4-Oct-2017	26.7	19.9
5-Oct-2017	26.1	20.3
6-Oct-2017	25	20.3
7-Oct-2017	26.1	20.1
8-Oct-2017	27.8	20.3
9-Oct-2017	28.3	20.3
10-Oct-2017	25	20.3
11-Oct-2017	22.8	20.3
12-Oct-2017	25.6	20.3
13-Oct-2017	27.2	19.7
14-Oct-2017	27.2	19.7
15-Oct-2017	27.2	20.7
16-Oct-2017	20.6	19.7
17-Oct-2017	18.3	20.1
18-Oct-2017	19.4	19.7
19-Oct-2017	22.8	19.9
20-Oct-2017	23.3	19.9
21-Oct-2017	25.6	20.1
22-Oct-2017	20.6	20.1
23-Oct-2017	18.9	20.1
24-Oct-2017	19.4	21.1
25-Oct-2017	16.7	20.3
26-Oct-2017	18.9	19.9
27-Oct-2017	18.3	20.1
28-Oct-2017	12.2	19.9
29-Oct-2017	11.7	19.9
30-Oct-2017	16.7	19.9
31-Oct-2017	21.7	19.7
1-Nov-2017	23.3	20.3
2-Nov-2017	27.2	20.3
3-Nov-2017	27.8	20.1
4-Nov-2017	25	20.3
5-Nov-2017	27.2	20.3
6-Nov-2017	27.2	20.3
7-Nov-2017	26.1	20.3
8-Nov-2017	16.1	20.3
9-Nov-2017	15	20.3
10-Nov-2017	15	20.3
11-Nov-2017	18.9	20.3
12-Nov-2017	21.1	20.3
13-Nov-2017	21.1	20.3
14-Nov-2017	20.6	20.3
15-Nov-2017	20.6	20.3
16-Nov-2017	23.9	20.3
17-Nov-2017	23.9	20.3
18-Nov-2017	25.6	20.3
19-Nov-2017	13.9	20.3
20-Nov-2017	12.8	20.3
21-Nov-2017	17.2	20.3
22-Nov-2017	17.2	20.3
23-Nov-2017	11.1	20.1
24-Nov-2017	13.3	20.1
25-Nov-2017	18.3	20.3
26-Nov-2017	18.3	20
27-Nov-2017	15.6	19.9
28-Nov-2017	16.7	20.3
29-Nov-2017	20	20.4
30-Nov-2017	17.2	20.3
1-Dec-2017	16.7	20.3
2-Dec-2017	17.2	20.3
3-Dec-2017	16.7	20.3
4-Dec-2017	23.3	20.3
5-Dec-2017	19.4	20.3
6-Dec-2017	8.9	20.3
7-Dec-2017	4.4	20.3
8-Dec-2017	3.3	20.3
9-Dec-2017	7.8	20.3
10-Dec-2017	10	20.3
11-Dec-2017	14.4	20.3
12-Dec-2017	13.9	21
13-Dec-2017	7.8	20
14-Dec-2017	12.2	20.3
15-Dec-2017	11.7	20.3
16-Dec-2017	9.4	20.1
17-Dec-2017	12.8	20.3
18-Dec-2017	16.7	20.3
19-Dec-2017	22.8	20.3
20-Dec-2017	21.1	20.3
21-Dec-2017	17.8	20.2
22-Dec-2017	25	20.3
23-Dec-2017	10	20.3
24-Dec-2017	11.7	20.3
25-Dec-2017	7.2	20.3
26-Dec-2017	10	20.2
27-Dec-2017	6.7	20.3
28-Dec-2017	5	20.3
29-Dec-2017	8.9	20.5
30-Dec-2017	12.8	20.3
31-Dec-2017	10	20.3
1-Jan-2018	1.1	20.3
2-Jan-2018	-0.6	20.3
3-Jan-2018	1.1	21
4-Jan-2018	5	20.3
5-Jan-2018	8.9	20.3
6-Jan-2018	10	20.3
7-Jan-2018	15	20.3
8-Jan-2018	14.4	20.3
9-Jan-2018	9.4	21
10-Jan-2018	14.4	20.3
11-Jan-2018	12.8	20.3
12-Jan-2018	4.4	20.3
13-Jan-2018	5.6	20.3
14-Jan-2018	5.6	20.3
15-Jan-2018	10.6	20.3
16-Jan-2018	4.4	20.3
17-Jan-2018	-1.7	20.3
18-Jan-2018	-1.1	20.3
19-Jan-2018	7.8	20.3
20-Jan-2018	17.2	20.3
21-Jan-2018	21.1	20.3
22-Jan-2018	13.9	20.3
23-Jan-2018	11.1	20.3
24-Jan-2018	11.1	20.1
25-Jan-2018	8.9	20.3
26-Jan-2018	13.9	20.3
27-Jan-2018	16.7	20.3
28-Jan-2018	16.1	20.3
29-Jan-2018	12.8	20.3
30-Jan-2018	10	20.3
31-Jan-2018	11.7	20.3
1-Feb-2018	18.3	20.3
2-Feb-2018	12.8	20.3
3-Feb-2018	10	20.3
4-Feb-2018	16.7	20.3
5-Feb-2018	13.3	20.3
6-Feb-2018	18.9	20.3
7-Feb-2018	10	20.3
8-Feb-2018	9.4	20.3
9-Feb-2018	17.2	20.5
10-Feb-2018	15.6	20.3
11-Feb-2018	6.1	20.3
12-Feb-2018	5	20.3
13-Feb-2018	12.8	20.3
14-Feb-2018	18.9	20.3
15-Feb-2018	23.9	20.3
16-Feb-2018	22.8	20.3
17-Feb-2018	20	20.3
18-Feb-2018	20.6	20.3
19-Feb-2018	23.9	21
20-Feb-2018	24.4	20.3
21-Feb-2018	17.2	20.3
22-Feb-2018	15.6	20.3
23-Feb-2018	20.6	20.3
24-Feb-2018	25	20.1
25-Feb-2018	17.8	20.3
26-Feb-2018	16.7	20.3
27-Feb-2018	21.7	20.3
28-Feb-2018	25.6	20.3
1-Mar-2018	21.7	20.3
2-Mar-2018	17.8	20.3
3-Mar-2018	17.2	20.3
4-Mar-2018	21.7	20.1
5-Mar-2018	23.3	20.1
6-Mar-2018	17.8	20.1
7-Mar-2018	14.4	20.1
8-Mar-2018	14.4	19.7
9-Mar-2018	15	20.3
10-Mar-2018	23.9	20.3
11-Mar-2018	20.6	20.3
12-Mar-2018	13.9	20.3
13-Mar-2018	14.4	20.3
14-Mar-2018	14.4	20.3
15-Mar-2018	16.7	20.3
16-Mar-2018	24.4	20.3
17-Mar-2018	25	20.3
18-Mar-2018	24.4	20.3
19-Mar-2018	23.9	20.3
20-Mar-2018	16.7	20.3
21-Mar-2018	18.3	19.9
22-Mar-2018	18.9	19.9
23-Mar-2018	20	20.1
24-Mar-2018	24.4	20.1
25-Mar-2018	23.9	20.1
26-Mar-2018	24.4	19.7
27-Mar-2018	25.6	20.1
28-Mar-2018	21.7	20.1
29-Mar-2018	21.7	19.9
30-Mar-2018	20	21.1
31-Mar-2018	19.4	20.4
1-Apr-2018	21.7	20
2-Apr-2018	25	20.3
3-Apr-2018	23.9	20.3
4-Apr-2018	17.8	19.7
5-Apr-2018	17.2	20
6-Apr-2018	25	20.9
7-Apr-2018	16.1	20.3
8-Apr-2018	11.1	20.3
9-Apr-2018	15.6	20.5
10-Apr-2018	18.9	20.7
11-Apr-2018	17.8	21.1
12-Apr-2018	21.7	20.3
13-Apr-2018	24.4	20.3
14-Apr-2018	15	20.3
15-Apr-2018	15	20.5
16-Apr-2018	16.7	20.3
17-Apr-2018	22.8	20.9
18-Apr-2018	23.9	20.9
19-Apr-2018	19.4	20.5

## Sheet: Sfig4b
	Houston			TMF VA5
January	12.5806	0.864041	62	20.4435	0.0370381	62
February	18.2242	0.678411	56	20.3671	0.0133314	56
March	20.2151	0.476713	62	20.2088	0.0327635	62
April	21.3946	0.531194	49	20.0986	0.0575343	49
May	24.8925	0.546169	31	19.7258	0.0629455	31
June	27.8704	0.357454	30	19.913	0.104282	30
July	29.767	0.221286	31	20.009	0.079787	31
August	28.8351	0.472498	31	19.9749	0.039982	31
September	26.7407	0.358098	30	20.2259	0.0851519	30
October	22.5986	0.830196	31	20.1272	0.0544815	31
November	19.9074	0.892666	30	20.2907	0.0205783	30
December	12.7599	1.02714	31	20.3333	0.0268976	31

## Sheet: Sfig4c
	Houston			TMF VA5											Houston vs. TMF VA5				TMF VA5
January	15.753	1.124	31	20.518	0.065	31								Pearson r				Best-fit values
February	19.286	0.811	28	20.381	0.006	28								r	-0.7238			Slope	-0.02744
March	20.43	0.675	31	20.197	0.048	31								95% confidence interval	-0.9017 to -0.3361			Y-intercept	20.75
April	22.648	0.526	30	19.876	0.044	30								R squared	0.5238			X-intercept	756.2
May	24.892	0.546	31	19.726	0.063	31												1/slope	-36.44
June	27.87	0.357	30	19.913	0.104	30								P value
July	29.767	0.221	31	20.009	0.08	31								P (two-tailed)	0.0023			Std. Error
August	28.835	0.472	31	19.975	0.04	31								P value summary	**			Slope	0.007256
September	26.741	0.358	30	20.226	0.085	30								Significant? (alpha = 0.05)	Yes			Y-intercept	0.1593
October	22.599	0.83	31	20.127	0.054	31
November	19.907	0.893	30	20.291	0.021	30								Number of XY Pairs	15			95% Confidence Intervals
December	12.76	1.027	31	20.333	0.027	31												Slope	-0.04311 to -0.01176
January	9.409	1.05	31	20.369	0.031	31												Y-intercept	20.41 to 21.09
February	17.163	1.065	28	20.353	0.026	28												X-intercept	489.0 to 1736
March	20	0.682	31	20.22	0.045	31
																		Goodness of Fit
																		R squared	0.5238
																		Sy.x	0.1603
																		Is slope significantly non-zero?
																		F	14.3
																		DFn, DFd	1, 13
																		P value	0.0023
																		Deviation from zero?	Significant
																		Equation	Y = -0.02744*X + 20.75
																		Data
																		Number of X values	15
																		Maximum number of Y replicates	1
																		Total number of values	15
																		Number of missing values	0

## Sheet: SFig4d
	Survived	Fatal
January	77	23
February	67	33
March	45	55
April	21	79
May	19	81
June	18	82
July	35	65
August	58	42
September	65	35
October	65	35
November	69	31
December	69	31

## Sheet: Sfig4e
Temperature	Surival													Surival
20.444	0.69												Best-fit values
20.367	0.77												Slope	0.9356
20.209	0.67												Y-intercept	-18.34
20.099	0.45												X-intercept	19.6
19.726	0.21												1/slope	1.069
19.913	0.19
20.009	0.18												Std. Error
19.975	0.35												Slope	0.1491
20.226	0.58												Y-intercept	3.003
20.127	0.65
20.291	0.65												95% Confidence Intervals
20.333	0.69												Slope	0.6034 to 1.268
													Y-intercept	-25.03 to -11.65
													X-intercept	19.29 to 19.76
													Goodness of Fit
													R squared	0.7975
													Sy.x	0.1038
													Is slope significantly non-zero?
													F	39.39
													DFn, DFd	1, 10
													P value	<0.0001
													Deviation from zero?	Significant
													Equation	Y = 0.9356*X - 18.34
													Data
													Number of X values	12
													Maximum number of Y replicates	1
													Total number of values	12
													Number of missing values	0

## Sheet: Sfig4f
Temperature	Surival
12.7778	0.69												Surival
14.4444	0.77											Best-fit values
17.7778	0.67											Slope	-0.02873
21.1111	0.45											Y-intercept	1.124
25	0.21											X-intercept	39.12
28.3333	0.19											1/slope	-34.81
28.8889	0.18
29.4444	0.35											Std. Error
27.2222	0.58											Slope	0.006319
22.2222	0.65											Y-intercept	0.141
17.2222	0.65
13.3333	0.69											95% Confidence Intervals
												Slope	-0.04281 to -0.01465
												Y-intercept	0.8097 to 1.438
												X-intercept	32.82 to 56.56
												Goodness of Fit
												R squared	0.6739
												Sy.x	0.1318
												Is slope significantly non-zero?
												F	20.67
												DFn, DFd	1, 10
												P value	0.0011
												Deviation from zero?	Significant
												Equation	Y = -0.02873*X + 1.124
												Data
												Number of X values	12
												Maximum number of Y replicates	1
												Total number of values	12
												Number of missing values	0

## Sheet: SFig.4g
Spring	Summer	Fall	Winter
21.11	21.11	21.11	21.11
21.11	21.11	20.83	21.11
21.11	21.11	20.97	21.11
21.11	21.11	20.97	21.11
21.11	21.11	20.97	21.11
21.11	21.11	20.97	21.11
21.11	21.11	20.97	21.11
21.11	21.11	20.97	21.11
21.11	21.11	21.25	21.11
21.11	21.11	20.97	21.11
21.11	21.11	20.97	21.11
21.11	21.11	20.97	21.11
21.11	21.11	20.97	21.11
21.11	21.11	20.97	21.11
21.11	21.11	21.25	21.11
21.11	21.11	21.25	21.11
21.11	21.11	21.11	21.11
21.11	21.11	21.11	21.11
21.11	21.11	21.11	21.11
21.11	21.11	21.11	21.11
21.11	21.11	21.11	21.11
21.11	21.11	21.11	21.11
21.11	21.11	21.11	21.11
21.11	21.11	21.11	21.11
21.11	21.11	20.83	21.11
21.11	21.11	21.11	21.11
21.11	21.11	21.11	21.11
21.11	21.11	21.11	21.11
21.11	21.11	21.11	21.11
21.11	21.11	21.11	21.11
21.11	21.11	21.11	21.11
21.11	21.11	21.11	21.11
21.11	21.11	21.11	21.11
21.11	21.11	21.11	21.11
21.11	21.11	21.11	21.11
21.11	21.11	21.11	21.11
21.11	21.11	21.11	21.11
21.11	21.11	21.11	21.11
21.11	21.11	21.11	21.39
21.11	21.11	21.11	21.39
21.11	21.11	21.11	21.11
21.11	21.11	21.11	21.94
21.11	21.11	21.11	22.22
21.11	21.11	21.11	21.39
21.11	21.11	21.11	20.83
21.39	21.11	21.11	20.83
21.67	21.11	21.11	21.39
21.39	21.11	21.11	21.67
21.25	21.11	21.11	21.67
21.11	21.11	21.11	21.94
21.11	21.11	21.11	21.81
21.11	21.11	21.11	21.81
21.11	21.11	21.11	21.25
21.11	21.11	21.11	20.97
21.11	21.11	21.11	21.25
21.11	21.11	21.11	20.69
21.11	21.11	21.11	20.97
21.11	21.11	21.11	20.97
21.11	21.11	21.11	20.97
21.11	21.11	21.11	20.97
21.11	21.11	21.11	20.97
21.11	21.11	21.11	20.97
21.11	21.11	21.11	20.97
21.11	21.11	21.11	21.53
21.11	21.11	21.11	21.53
21.11	21.11	21.11	21.11
21.11	21.11	21.11	21.11
21.11	21.11	21.11	21.39
21.11	21.11	21.11	21.39
21.11	21.11	21.11	21.11
21.11	21.11	21.11	21.11
21.11	21.11	21.11	21.11
21.11	21.11	20.83	21.11
21.11	21.11	21.11	21.11
21.11	21.11	21.11	21.11
21.11	21.11	21.11	21.11
21.11	21.11	21.39	21.39
21.11	21.11	21.11	21.11
21.11	21.11	21.11	21.11
21.11	21.11	21.11	21.11
21.11	21.11	21.11	21.11
21.11	21.11	21.11	21.11
21.11	21.11	20.83	21.11
21.11	21.11	21.11	21.67
21.11	21.11	21.11	21.94
21.11	21.11	21.11	21.67
21.11	21.11	21.11	21.67
21.11	21.11	21.11	21.39
21.11	21.11	21.11	21.11
21.11	21.11	21.11	21.67
21.11	21.11	21.11	22.08
21.11	21.11	21.11	22.64
21.11	21.11	21.11	22.64
21.11	21.11	21.11	22.92
21.11	21.11	21.11	22.92
21.11	21.11	21.11	22.92
21.11	21.11	20.83	22.92
21.11	21.11	20.97	22.92
21.11	21.11	20.97	22.92
21.11	21.11	20.97	22.92
21.11	21.11	21.11	22.92
21.11	21.11	21.11	22.92
21.11	21.11	21.11	22.36
21.11	21.11	21.11	21.94
21.11	21.11	21.11	21.67
21.11	21.11	21.11	21.39
21.11	21.11	21.11	21.39
21.11	21.11	21.11	21.39
21.11	21.11	21.11	21.11
21.11	21.11	21.11	20.83
21.11	21.11	21.11	21.11
21.11	21.11	21.11	21.11
21.11	21.11	21.11	21.11
21.11	21.11	21.11	20.83
21.11	21.11	21.11	20.97
21.11	21.11	21.11	20.97
21.11	21.11	21.11	21.25
21.11	21.11	21.11	21.25
21.11	21.11	21.11	21.11
21.11	21.11	21.11	21.11
21.11	21.11	20.83	21.11
21.11	21.11	21.11	21.11
21.11	21.11	21.11	21.39
21.11	21.11	21.11	20.97
21.11	21.11	21.11	20.97
21.11	21.11	21.11	20.97
21.11	21.11	21.11	21.25
21.11	21.11	21.11	20.97
21.11	21.11	21.11	20.97
21.11	21.11	21.11	20.97
21.11	21.11	21.11	20.97
21.11	21.11	21.11	20.69
21.11	21.11	21.11	21.25
21.11	21.11	21.11	21.25
21.11	21.11	21.11	21.25
21.11	21.11	21.11	21.25
20.83	21.11	21.11	20.97
20.97	21.11	21.11	20.97
21.11	21.11	21.11	20.97
21.11	21.11	21.11	21.25
21.11	21.11	21.11	21.25
21.11	21.11	21.11	21.25
21.11	21.11	21.11	21.25
21.11	21.11	21.11	21.25
21.11	21.11	21.11	21.25
21.11	21.11	21.11	21.25
21.11	21.11	21.11	21.25
21.11	21.11	21.11	21.25
21.11	21.11	21.11	21.11
21.11	21.11	21.11	21.11
21.11	21.11	21.11	21.11
21.11	21.11	21.11	21.11
21.11	21.11	21.11	21.11
21.11	21.11	21.11	21.11
21.11	21.11	21.11	21.11
21.11	21.11	21.11	21.11
21.11	21.11	21.11	21.11
21.11	21.11	21.11	21.11
21.11	21.11	21.11	21.11
21.11	21.11	21.11	21.11
21.11	21.11	21.11	21.11
21.11	21.11	21.11	21.11
21.11	21.11	21.11	21.11
21.11	21.11	21.11	21.11
21.11	21.11	21.11	21.11
21.11	21.11	21.11	21.11
21.11	21.11	21.11	21.11
21.11	21.11	21.11	21.11
21.11	21.11	21.11	21.11
21.11	21.11	21.11	21.11
21.11	21.11	21.25	21.11
21.11	21.11	21.25	21.11
21.11	21.11	21.25	21.11
21.11	21.11	21.25	21.11
21.11	21.11	20.97	21.11
21.11	21.11	21.25	21.11
21.11	21.11	21.25	21.11
21.11	21.11	20.97	21.11
21.11	21.11	20.97	21.11
21.11	21.11	21.25	20.83
21.11	21.11	21.11	21.11
21.11	21.11	21.11	21.11
21.11	21.11	20.83	21.11
21.11	21.11	21.11	21.11
21.11	21.11	21.11	21.11
21.11	21.11	21.11	21.11
21.11	21.11	21.11	21.11
21.11	21.11	21.11	21.11
21.11	21.11	21.11	21.11
21.11	21.11	21.11	21.11
21.11	21.11	21.11	21.11
21.11	21.11	21.11	21.11
21.11	21.11	21.11	21.11
21.11	21.11	21.11	21.11
21.11	21.11	21.11	21.11
21.11	21.11	21.11	21.11
21.11	21.11	21.11	21.11
21.11	21.11	20.97	21.11
21.11	21.11	20.97	21.11
21.11	21.11	20.97	21.11
21.11	21.11	20.97	21.11
21.11	21.11	20.97	21.11
21.11	21.11	20.97	21.11
21.11	21.11	20.97	21.11
21.11	21.11	21.11	21.11
21.11	21.11	21.11	21.11
21.11	21.11	21.11	21.11
21.11	21.11	21.11	21.11
21.11	21.11	21.11	21.11
21.11	21.11	21.11	21.11
21.11	21.11	21.11	21.11
21.11	21.11	21.11	21.11
21.11	21.11	21.11	21.11
21.11	21.11	21.11	21.11
21.11	21.11	21.11	21.11
21.11	21.11	21.11	21.11
21.11	21.11	20.83	21.11
21.11	21.11	21.11	21.11
21.11	21.11	21.11	21.11
21.11	21.11	21.11	21.11
21.11	21.11	21.11	21.11
21.11	21.11	21.11	21.39
21.11	21.11	21.11	21.39
21.11	21.11	21.11	21.39
21.11	21.11	21.11	21.39
21.11	21.11	21.11	21.39
21.11	21.11	21.11	21.39
21.11	21.11	21.11	21.39
21.11	21.11	21.11	21.39
21.11	21.11		21.53
21.11	21.11		21.53
21.11	21.11		21.53
21.11	21.11		21.81
21.11	21.39		21.81
21.11	21.39		21.81
21.11	21.39		21.81
21.11	20.69		21.81
21.11	20.97		21.81
21.11	20.97		22.08
21.11	20.97		22.08
21.11	20.97		21.81
21.11	20.97		22.08
21.11	20.97		21.81
21.11	21.11		21.53
21.11	21.11		21.25
21.11	21.11		21.25
21.11	21.11		21.11
21.11	21.25		20.83
21.11	21.53		21.25
21.11	21.25		21.25
21.11	20.97		21.25
21.11	20.97		20.97
21.11	20.97		20.97
21.11	20.97		21.25
21.11	20.97		21.25
21.11	20.97		21.25
21.11	20.97		21.25
21.11	20.97		20.69
21.11	21.25		21.25
21.11	21.25		21.25
21.11	21.25		20.97
21.11	21.25		20.97
21.11	21.25		20.97
21.11	20.97		20.97
21.11	20.97		20.97
21.11	20.97		20.97
21.11	20.97		20.97
21.11	20.97		21.25
21.11	20.97		21.25
21.11	20.97		21.25
21.11	20.97		21.25
21.11	20.97		21.25
21.11	20.97		20.97
21.11	20.97		20.97
21.11	20.97		20.97
21.11	20.97		21.11
21.11	20.97		21.11
21.11	20.97		21.11
21.11	20.97		21.11
21.11	20.97		21.11
21.11	20.97		21.11
21.11	20.97		21.11
21.11	20.97		21.11
21.11	20.97		21.11
21.11	20.97		21.11
21.11	20.97		21.11
21.11	20.97		21.11
21.11	20.97		20.83
21.11	20.97		21.11
21.11	20.97		21.11
21.11	20.97		21.39
21.11	20.97		21.25
21.11	20.97		20.97
21.11	20.97		21.25
21.11	20.97		21.11
21.11	20.97		21.11
21.11	20.97		21.11
21.11	20.97		21.11
21.11	20.97		21.11
21.11	20.97		21.11
21.11	20.97		21.11
21.11	20.97		21.11
21.11	20.97		21.11
21.11	20.97		21.11
21.11	20.97		21.11
21.11	20.97		21.11
21.11	20.97		21.11
21.11	20.97		21.11
21.11	20.97		21.11
21.11	20.97		21.11
21.11	20.97		21.11
21.11	21.25		21.11
21.11	21.25		20.97
21.11	21.25		21.25
21.11	21.25		21.25
21.11	21.25		20.97
21.11	21.25		21.25
21.11	21.25		21.25
21.11	21.25		21.25
21.11	21.25		21.25
21.11	21.25		20.97
21.11	21.25		20.97
21.11	21.25		21.25
21.11	21.11		21.25
21.11	21.11		21.25
21.11	21.11		20.97
21.11	21.11		21.25
21.11	21.11		20.97
21.11	21.11		21.25
21.11	21.11		21.25
21.11	21.11		20.97
21.11	21.11		21.11
21.11	21.11		21.11
21.39	21.11		21.11
21.67	21.11		21.11
21.39	21.11		20.83
21.39	21.11		21.11
21.39	21.11		21.11
21.25	21.11		21.11
20.97	21.11		21.11
20.97	21.11		21.11
20.97	21.11		20.83
20.97	21.11		21.25
21.25	21.11		21.25
21.25	21.11		21.25
21.25	21.11		21.25
21.25	21.11		21.25
21.25	21.11		20.97
21.25	21.11		21.11
21.25	21.11		21.11
21.25	21.11		21.11
21.53	21.11		21.11
21.81	21.11		21.11
21.81	21.11		21.11
22.08	21.11		21.11
21.25	21.11		21.11
21.25	21.11		21.11
21.11	21.11		21.11
21.11	21.11		21.11
21.11	21.11		21.11
21.11	21.11		21.11
21.11	21.11		21.11
21.11	21.11		21.11
21.11	21.11		21.11
21.11	21.11		20.83
21.11	21.11		21.11
21.11	21.11		21.11
21.11	21.11		21.11
21.11	21.11		20.83
21.11	21.11		21.11
21.11	21.11		21.11
21.11	21.11		21.11
21.11	21.11		21.11
21.11	21.11		21.11
20.83	21.11		21.11
20.83	21.11		21.11
20.83	21.11		21.11
21.11	21.11		21.11
21.11	21.11		21.11
21.39	21.11		21.11
21.39	21.11		21.11
21.11	21.11		21.11
21.11	21.11		21.11
21.11	21.11		21.11
21.11	21.11		21.11
21.11	21.11		21.11
21.11	21.11		21.11
21.11	21.11		21.11
20.97	21.11		21.11
20.97	21.11		21.11
20.97	21.11		21.11
20.97	21.11		21.11
20.97	21.11		20.97
20.97	21.11		21.11
20.97	21.11		21.11
20.97	21.11		21.11
20.97	21.11		21.11
20.97	21.11		21.11
20.97	21.11		21.11
20.97	21.11		21.11
20.97	21.11		21.11
21.11	21.11		21.11
21.11	21.11		21.11
21.11	21.11		21.11
21.11	21.11		21.11
21.11	21.11		21.11
21.11	21.11		21.11
21.11	21.11		21.11
21.11	21.11		21.11
21.11	21.11		21.11
21.11	21.11		21.11
21.11	21.11		21.11
21.11	21.11		21.11
21.11	21.11		21.11
21.11	21.11		21.39
21.11	21.11		21.11
21.11	21.11		21.11
21.11	21.11		21.39
21.11	21.11		20.83
21.11	21.11		21.11
21.11	21.11		21.11
21.39	21.11		21.11
21.39	21.11		21.11
21.11	21.11		21.11
21.11	21.11		21.11
21.11	21.11		21.11
21.11	21.11		21.11
21.11	21.11		21.11
21.11	21.11		21.39
21.11	21.11		21.11
21.11	21.39		21.11
21.11	21.11		21.11
21.11	21.11		21.11
21.11	21.11		21.25
21.11	21.11		20.97
21.11	21.11		20.97
21.11	21.11		21.11
21.11	21.11		21.11
21.11	21.11		21.11
21.11	21.11		20.83
21.11	21.11		21.11
21.11	21.11		21.11
21.11	21.11		21.11
21.11	21.11		21.11
21.11	21.11		21.11
21.11	21.11		21.11
21.11	21.11		21.11
21.11	21.11		21.11
21.11	21.11		21.11
21.11	21.11		21.11
21.11	21.11		21.11
21.39	21.11		21.11
21.53	21.11		21.11
21.53	21.11		21.11
21.53	21.11		21.11
21.25	21.11		20.97
20.97	21.11		21.25
20.97	21.11		21.25
20.97	21.11		21.25
20.97	21.11		21.25
20.97	21.11		20.97
20.97	21.11		20.97
20.97	21.11		20.97
21.25	21.11		20.97
21.25	21.11		20.97
20.97	21.11		20.97
20.69	21.11		21.25
21.39	21.11		21.25
21.39	21.11		21.25
21.11	21.11		21.25
21.11	21.11		21.25
21.11	21.11		20.97
21.11	21.11		21.25
21.11	21.11		21.25
21.11	21.11		21.25
21.11	21.11		21.25
20.97	21.11		21.25
21.25	21.11		20.97
21.25	21.11		20.97
21.25	21.11		21.11
21.25	21.11		21.11
21.25	21.11		21.11
21.25	21.11		21.11
21.25	21.11		21.11
21.25	21.11		21.11
20.97	21.11		21.25
20.97	21.11		21.25
21.11	21.11		20.97
21.11	21.11		21.25
21.11	21.11		20.97
21.11	21.11		20.97
21.11	21.11		21.11
21.11	21.11		21.11
21.11	21.11		21.11
21.11	21.11		21.11
21.11	21.11		21.11
21.11	21.11		21.11
21.11	21.11		21.11
21.11	21.11		21.11
21.11	21.11		21.11
21.11	21.11		21.11
21.11	21.11		21.11
21.11	21.11		21.11
21.11	21.11		21.11
21.11	21.11		21.11
21.11	21.11		21.11
21.11	21.11		21.11
21.11	21.11		21.11
21.11	21.11		21.11
21.11	21.11		21.11
21.11	21.11		21.11
21.11	21.11		21.11
21.11	21.11		21.11
21.11	21.11		20.83
21.11	21.11		21.11
21.11	21.11		21.11
21.11	21.11		21.11
21.11	21.11		21.25
21.11	21.11		21.25
21.11	21.11		21.25
21.11	21.11		20.83
21.11	21.11		20.83
21.39	21.11		21.11
21.53	21.11		21.11
21.53	21.11		21.11
21.39	21.11		21.11
21.11	21.11		21.11
21.11	21.11		21.11
21.11	21.11		21.11
21.11	21.11		21.11
21.11	20.83		21.11
21.11	20.83		21.11
21.11	21.11		21.11
21.11	21.11		21.11
21.11	21.11		21.11
21.11	21.11		21.11
21.11	21.11		21.11
21.11	21.11		21.11
21.11	21.11		21.11
21.11	21.11		21.11
21.11	21.11		21.11
21.11	21.11		21.11
21.11	21.11		21.11
21.11	21.11		21.11
21.11	21.11		21.11
21.11	21.11		21.11
21.11	21.11		21.11
21.11	21.11		21.11
21.11	21.11		21.11
21.11	21.11		21.11
21.11	21.11		21.11
21.11	21.11		21.11
21.11	21.11		21.11
21.11	21.11		21.11
21.11	21.11		21.11
21.25	21.11		21.11
21.25	21.11		21.11
21.25	21.11		21.11
21.25	21.11		21.11
20.97	21.11		21.11
20.97	21.11		21.11
21.25	21.11		21.11
21.25	21.11		21.11
21.11	21.11		21.11
21.11	21.11		21.11
21.11	21.11		21.11
21.11	21.11		21.11
21.11	21.11		21.11
21.11	21.11		21.11
21.11	21.11		21.11
21.11	21.11		21.11
21.11	21.11		21.11
21.11	21.11		21.11
21.11	21.11		21.11
21.11	21.11		21.11
21.11	21.11		21.11
21.11	21.11		21.11
21.11	21.11		21.11
21.11	21.11		21.11
21.11	21.11		21.11
21.11	21.11		21.11
21.11	21.11		21.11
21.11	21.11		21.11
21.11	21.11		21.11
21.11	21.11		21.11
21.11	21.11		21.11
21.11	21.11		21.11
21.11	21.11		21.11
21.11	21.11		21.11
21.11	21.11		21.11
21.11	21.11		21.11
21.11	21.11		21.11
21.11	21.11		21.11
21.11	21.11		21.11
21.11	21.11		21.11
21.11	21.11		21.11
21.11	21.11		21.11
21.11	21.11		21.11
21.11	21.11		21.11
21.11	21.11		21.11
21.11	21.11		21.11
20.97	21.11		21.11
21.25	21.11		21.11
21.25	21.11		21.11
21.25	21.11		21.11
20.97	21.11		21.11
20.97	21.11		21.11
21.25	21.11		21.11
21.25	21.11		21.11
21.25	21.11		21.11
20.97	21.11		21.11
20.97	21.11		21.11
21.25	21.11		21.11
21.25	21.11		21.11
21.25	21.11		21.11
21.25	21.11		21.11
21.11	21.11		21.11
21.11	21.11		21.11
21.11	21.11		21.11
21.11	21.11		21.11
21.11	21.11		21.11
21.11	21.11		21.11
21.39	21.11		21.11
21.39	21.11		21.11
21.39	21.11		21.11
21.39	21.11		21.11
21.39	21.11		21.11
21.39	21.11		21.11
21.39	21.11		21.11
21.39	21.11		21.11
21.39	21.11		21.11
21.39	21.11		21.11
21.39	21.11		21.11
21.11	21.11		21.11
20.97	21.11		21.11
20.97	21.11		21.11
20.97	21.11		21.11
20.97	21.11		21.11
20.97	21.11		21.11
20.97	21.11		21.11
21.25	21.11		21.11
21.25	21.11		21.11
21.25	21.11		20.83
20.97	21.11		21.11
20.97	21.11		21.11
20.97	21.11		21.11
21.11	21.11		21.11
21.11	21.11		21.11
21.11	21.11		21.11
21.11	21.11		21.11
21.11	21.11		21.11
21.11	21.11		21.11
21.11	21.11		21.11
21.11	21.11		21.11
21.11	21.11		21.11
21.11	21.11		21.11
21.11	21.11		21.11
21.11	21.11		21.11
21.11	21.11		21.11
21.11	21.11		21.11
21.11	21.11		21.11
21.11	21.11		21.11
21.11	21.11		21.11
21.11	21.11		21.11
21.11	21.11		21.11
21.11	21.11		21.11
21.11	21.11		21.11
21.11	21.11		21.11
21.11	21.11		21.11
21.11	21.11		21.11
21.11	21.11		21.11
21.11	21.11		21.11
21.11	21.11		21.11
21.11	21.11		21.11
21.11	21.11		21.11
21.11	21.11		21.11
21.11	21.11		21.11
21.11	21.11		21.11
21.11	21.11		21.11
21.11	21.11		21.11
21.11	21.11		21.11
21.11	21.11		21.11
21.11	21.11		21.11
21.11	21.11		21.11
21.11	21.11		21.11
21.11	21.11		21.11
21.11	21.11		21.11
21.11	21.11		21.11
21.11	21.11		21.11
21.11	21.11		21.11
21.11	21.11		21.11
21.11	21.11		21.11
21.11	21.11		21.11
21.11	21.11		21.11
21.11	21.11		21.11
21.11	21.11		21.11
21.11	21.11		21.11
21.11	21.11		21.11
21.11	21.11		20.83
21.11	21.11		21.11
21.11	21.11		21.11
21.11	21.11		21.11
21.11	21.11		21.11
21.11	21.11		21.11
21.11	21.11		21.11
21.11	21.11		21.11
21.11	21.11		21.11
21.11	21.11		20.83
21.11	21.11		21.25
21.11	21.11		20.83
21.39	21.11		21.11
21.39	21.11		21.11
20.97	21.11		21.11
20.69	21.11		21.11
21.25	21.11		21.11
21.25	21.11		21.11
20.97	21.11		21.11
20.83	21.11		20.83
20.83	21.11		21.11
20.97	21.11		20.97
20.97	21.11		21.25
20.97	21.25		21.25
20.97	21.11		20.97
20.97	20.83		21.25
21.25	20.97		20.97
21.11	20.97		21.25
21.11	20.97		21.25
21.11	20.97		21.25
21.11	20.97		21.25
21.11	20.97		21.25
21.11	20.97		20.97
21.11	20.97		21.25
21.11	20.97		20.97
21.11	20.97		21.25
21.11	20.97		21.25
21.11	20.97		20.97
21.11	21.11		20.97
21.11	21.11		20.97
21.11	21.11		21.25
21.11	21.11		20.97
21.11	21.11		21.25
21.11	21.11		21.25
21.11	21.11		20.97
21.11	21.11		21.25
21.11	21.11		21.11
21.11	21.11		21.11
21.11	21.11		20.83
20.83	21.11		21.11
20.83	21.11		21.11
20.83	21.11		21.11
21.11	21.11		21.11
21.11	21.11		21.11
21.11	21.11		21.11
21.11	21.11		21.11
21.11	21.11		21.11
21.11	21.11		21.11
21.11	21.11		21.39
21.11	21.11		21.11
21.11	21.11		21.11
21.11	21.11		21.11
21.11	21.11		21.11
21.11	21.11		21.11
21.11	21.11		21.25
21.11	21.11		21.25
21.11	21.11		21.25
21.11	21.11		21.11
21.11	21.11		21.11
21.11	21.11		21.11
21.11	21.11		21.11
21.11	21.11		21.11
21.11	21.11		21.11
21.11	21.11		21.11
21.11	21.11		21.11
21.11	21.11		21.11
21.11	21.11		21.11
21.11	21.11		21.11
21.11	21.11		21.11
21.11	21.11		21.11
21.11	21.11		21.11
21.11	21.11		21.11
21.11	21.11		21.11
21.11	21.11		21.11
21.11	21.11		21.11
21.11	21.11		21.11
21.11	21.11		21.11
21.11	21.11		21.11
21.11	21.11		21.11
21.11	21.11		21.11
21.11	21.11		21.11
21.11	21.11		21.11
21.11	21.11		21.11
21.11	21.11		21.11
21.11	21.11		21.11
21.11	21.11		21.11
21.11	21.11		21.11
21.11	21.11		21.11
21.11	21.11		21.11
21.11	21.11		21.11
21.11	21.11		21.11
21.11	21.11		21.11
21.11	21.11		21.11
21.11	21.11		21.11
21.11	21.11		21.11
21.11	21.11		20.83
21.11	21.11		21.11
21.11	21.11		21.11
21.11	21.11		21.11
21.11	21.11		21.11
21.11	21.11		21.11
21.11	21.11		21.11
21.11	21.11		21.11
21.11	21.11		21.11
21.11	21.11		21.11
21.11	21.11		21.11
21.11	21.11		21.11
21.11	21.11		20.97
21.11	21.11		21.25
21.11	21.11		21.25
21.11	21.11		21.25
21.11	21.11		21.25
21.11	21.11		21.25
21.11	21.11		20.97
21.11	21.11		21.25
21.11	21.11		21.25
21.11	21.11		21.25
21.11	21.11		20.97
21.11	21.11		21.25
21.11	21.11		20.97
21.11	21.11		20.97
21.11	21.11		20.97
21.11	21.11		20.97
21.11	21.11		21.25
21.11	21.11		21.11
21.11	21.11		21.11
21.11	21.11		21.11
21.11	21.11		21.11
21.11	21.11		21.11
21.11	21.11		21.11
21.11	21.11		21.11
21.11	21.11		21.11
21.11	21.11		21.11
21.11	21.11		21.11
21.11	21.11		21.11
21.11	21.11		21.11
21.11	21.11		21.11
21.11	21.11		21.11
21.11	21.11		21.11
21.11	21.11		21.11
21.11	21.11		21.11
21.11	21.11		20.97
21.11	21.11		21.11
21.11	21.11		20.83
21.11	21.11		21.11
21.11	20.97		21.11
21.11	20.97		21.11
21.11	20.97		20.97
21.11	20.97		20.97
21.11	20.97		21.11
21.11	20.97		21.11
21.11	20.97		21.11
21.11	20.97		21.11
21.11	20.97		21.11
21.11	21.25		21.11
21.11	21.25		21.11
21.11	21.25		21.11
21.11	21.25		21.11
21.11	21.11		20.83
21.11	21.11		21.11
21.11	21.11		21.11
21.11	21.11		21.11
21.11	21.11		21.11
21.11	21.11		21.11
21.11	21.11		21.11
21.11	21.11		21.11
21.11	21.11		21.11
21.11	21.11		21.11
21.11	21.11		21.11
21.11	21.11		21.11
21.11	21.11		21.11
21.11	21.11		21.11
21.11	21.11		20.83
21.11	21.11		21.25
21.11	21.11		21.25
21.11	21.11		20.97
21.11	21.11		21.25
21.11	21.11		21.25
21.11	21.11		20.97
21.11	21.11		21.25
21.11	21.11		21.25
21.11	21.11		20.97
21.11	21.11		21.25
21.11	21.11		20.97
21.11	21.11		21.25
21.11	21.11		21.25
21.11	21.11		21.25
21.11	21.11		21.25
21.11	21.11		21.25
21.11	21.11		21.25
21.11	21.11		21.11
21.11	21.11		21.11
21.11	21.11		21.11
21.11	21.11		21.11
21.11	21.11		21.11
21.11	21.11		21.11
21.11	21.11		21.11
21.11	21.11		21.11
21.11	20.83		21.11
21.11	21.11		21.11
21.11	21.39		21.11
21.11	21.11		21.11
21.11	20.83		21.11
21.11	20.83		21.11
21.11	20.97		21.11
21.11	20.97		21.11
21.11	21.25		21.11
21.11	21.25		21.11
21.11	21.25		21.11
21.11	21.25		21.11
21.11	21.25		21.11
21.11	21.25		21.11
21.11	21.25		21.11
21.11	21.25		21.11
21.11	21.25		21.11
21.11	21.25		21.25
21.11	21.25		21.25
21.11	21.25		21.67
21.11	21.25		21.39
21.11	21.25		21.11
21.11	20.97		21.39
21.11	20.97		21.39
21.11	20.97		21.25
21.11	20.69		20.97
21.11	20.97		20.97
21.11	20.97		20.97
21.11	20.97		20.97
21.11	20.97		20.97
21.11	21.11		20.97
21.11	21.11		21.25
21.11	21.11		20.97
21.11	21.11		20.97
21.11	21.11		20.97
21.11	21.11		20.97
21.11	21.11		20.97
21.11	21.11		21.11
21.11	21.11		21.11
21.11	21.11		21.11
21.11	21.11		21.11
21.11	21.11		20.97
21.11	21.11		21.25
21.11	21.11		20.97
21.11	21.11		21.25
21.11	21.11		21.11
21.11	21.11		21.11
21.11	21.11		21.11
21.11	21.11		21.11
21.11	21.11		21.11
21.11	21.11		21.11
21.11	21.11		21.11
21.11	21.11		21.11
21.11	21.11		21.11
21.11	21.11		21.11
21.11	21.11		21.11
21.11	21.11		21.11
21.11	21.11		21.11
21.11	21.11		21.11
21.11	21.11		21.11
21.11	21.11		21.11
21.11	21.11		21.11
21.11	21.11		21.11
21.11	21.11		21.11
21.11	21.11		21.11
21.11	21.11		21.11
21.11	21.11		21.11
21.11	21.11		21.11
21.11	21.11		21.11
21.11	21.11		21.11
21.11	21.11		21.11
21.11	21.11		21.11
21.11	21.11		21.11
21.11	21.11		21.11
21.11	21.11		21.11
21.11	21.11		21.11
21.11	21.11		21.11
21.11	21.11		21.11
21.11	21.11		21.11
21.11	21.11		21.39
21.11	21.11		21.39
21.11	21.11		21.39
21.11	21.11		21.39
21.11	21.11		21.39
21.11	21.11		21.25
21.11	21.11		20.97
21.11	21.11		20.97
21.11	21.11		20.97
21.11	21.11		21.25
21.11	21.11		21.25
21.11	21.11		21.25
21.39	21.11		21.25
21.39	21.11		20.97
21.39	21.39		21.11
21.39	21.11		21.11
21.39	21.11		21.94
21.39	21.39		22.08
21.11	21.39		22.08
20.83	21.39		22.08
20.83	21.39		21.81
21.11	21.39		21.53
21.11	21.39		21.53
21.11	20.69		21.53
21.11	20.97		21.53
21.11	20.97		21.81
21.11	20.97		21.81
21.11	21.11		22.08
21.11	21.39		21.81
21.11	21.53		21.81
21.11	21.53		21.81
21.11	21.53		21.81
21.11	21.53		21.81
21.11	21.53		21.81
21.11	21.53		21.11
21.11	21.53		20.83
21.11	21.53		20.97
21.11	21.53		20.97
21.11	21.53		21.11
21.11	21.11		21.11
21.11	20.83		21.11
21.11	20.83		21.11
21.11	20.97		21.11
21.11	20.97		21.11
21.11	21.25		21.11
21.11	21.25		21.11
21.11	21.25		21.11
21.11	21.25		21.11
21.11	21.25		21.11
21.11	21.25		21.11
21.11	21.25		21.11
21.11	21.25		21.11
21.11	21.25		21.25
21.11	21.25		21.25
21.11	21.25		21.25
21.11	21.25		20.97
21.11	21.25		20.97
21.11	21.25		20.97
21.11	21.25		20.97
21.11	21.25		21.11
21.11	20.97		21.11
21.11	21.11		21.11
21.11	21.11		21.11
21.11	21.11		21.11
21.11	21.11		21.11
21.11	21.11		21.11
21.11	21.11		21.11
21.11	21.11		20.83
21.11	21.11		20.97
21.11	21.11		21.25
21.11	21.11		21.25
21.11	21.11		21.25
21.11	21.11		21.25
21.11	21.11		20.97
21.11	21.11		21.11
21.11	21.11		21.11
21.11	21.11		21.11
21.11	21.11		21.11
21.11	21.11		21.11
21.11	21.11		21.11
21.11	21.11		21.11
21.11	21.11		21.11
21.11	21.11		21.11
21.11	21.11		21.11
21.11	21.11		21.11
21.11	21.11		21.11
21.11	21.11		21.11
21.11	21.11		21.11
21.11	21.11		21.11
21.11	21.11		21.11
21.11	21.11		21.11
21.11	21.11		21.11
21.11	21.11		21.11
21.11	21.11		21.11
21.11	21.11		21.11
21.11	21.11		21.11
21.11	21.11		21.11
21.11	21.11		21.11
21.11	21.11		21.11
21.11	21.11		21.11
21.11	21.11		21.11
21.11	21.11		21.11
21.11	21.11		21.11
21.11	21.11		21.11
21.11	21.11		21.11
21.11	21.11		21.11
21.11	21.11		20.83
21.11	21.11		21.11
21.11	21.11		21.11
21.11	21.11		21.11
21.11	21.11		21.11
21.11	21.39		21.11
21.11	21.39		21.11
20.83	21.39		21.11
20.83	21.11		21.11
20.97	20.83		21.11
21.11	20.97		21.11
21.11	20.97		20.83
21.11	20.97		21.11
21.11	20.97		21.11
21.11	20.97		21.11
21.11	20.97		21.11
21.39	21.25		21.11
21.39	21.25		21.11
21.39	21.25		21.11
21.39	21.25		21.11
21.39	21.25		21.11
21.39	21.25		21.11
21.11	20.97		21.11
20.83	20.97		21.11
20.83	21.25		21.11
20.83	21.25		21.11
20.97	21.25		21.11
20.97	20.97		21.11
20.97	20.97		21.11
21.25	20.97		21.11
21.25	21.25		21.11
21.25	21.25		21.11
21.25	21.25		21.11
21.25	20.97		20.83
21.25	20.97		20.97
21.25	20.97		21.25
21.25	21.25		21.11
21.25	21.25		21.11
21.25	20.97		21.11
21.25	20.97		21.11
21.25	20.97		21.11
21.25	21.25		21.11
21.25	21.25		21.11
21.25	21.25		21.11
21.25	21.25		21.11
21.25	21.25		21.11
21.25	21.25		21.11
20.97	21.25		21.11
20.97	21.25		21.11
20.97	21.25		21.11
20.97	21.11		21.11
20.97	21.11		21.11
20.97	21.11		21.11
20.97	21.11		21.11
20.97	21.11		21.11
20.97	21.11		21.11
21.25	21.11		21.11
21.11	21.11		21.11
21.11	21.11		21.11
21.11	21.11		21.11
21.11	21.11		21.11
21.11	21.11		21.11
21.11	21.11		21.11
21.11	21.11		21.11
21.11	21.11		21.11
21.11	21.11		21.11
21.11	21.11		21.11
21.11	21.11		21.11
21.11	21.11		21.11
21.11	21.11		21.11
21.11	21.11		21.11
21.11	21.11		21.11
21.11	21.11		21.11
21.11	21.11		21.11
21.11	21.11		21.11
21.11	21.11		21.11
21.11	21.11		21.11
21.11	21.11		21.11
21.11	21.11		21.11
21.11	21.11		21.11
21.11	21.11		21.11
21.11	21.11		21.11
21.11	21.11		21.11
21.11	21.11		21.11
21.11	21.11		21.11
21.11	21.11		21.11
21.11	21.11		21.11
21.11	21.11		21.11
21.11	21.11		21.11
21.11	21.11		21.11
21.11	21.11		21.11
21.11	21.11		21.11
21.11	21.11		21.11
21.11	21.11		21.11
21.11	21.11		21.11
21.11	21.11		21.11
21.11	21.11		21.11
21.11	21.11		21.39
21.11	21.11		21.39
21.11	21.11		21.39
21.11	20.83		20.69
21.11	21.11		21.25
21.11	21.39		20.97
21.11	21.39		20.97
21.11	21.11		20.97
21.11	21.11		20.97
21.11	21.11		21.11
20.83	21.11		21.11
20.83	21.11		21.11
20.83	21.11		21.11
21.11	21.11		21.11
21.11	21.11		21.11
21.11	21.11		21.11
21.11	21.11		21.11
21.11	21.11		21.11
21.11	21.11		21.11
21.11	21.11		21.11
21.11	21.11		21.11
21.11	20.83		21.11
21.11	21.11		21.11
21.11	20.83		21.11
21.11	21.11		21.11
21.11	21.11		21.11
21.11	21.39		21.11
21.11	21.25		20.83
20.83	20.97		21.11
20.83	20.97		21.11
21.11	20.97		21.11
21.11	20.97		20.83
21.11	20.97		20.97
21.11	20.97		20.97
21.11	20.97		21.11
21.11	20.97		21.11
21.11	20.97		21.11
21.11	20.97		21.11
21.11	20.97		20.83
21.11	20.97		21.11
21.11	20.97		21.11
21.11	20.97		21.11
21.11	20.97		21.11
21.11	20.97		21.11
21.11	20.97		21.25
21.11	20.97		21.25
21.11	20.97		21.25
21.11	20.97		21.25
21.11	20.97		20.97
21.11	20.97		20.97
21.11	20.97		21.25
21.11	20.97		21.25
21.11	20.97		21.25
21.11	21.25		21.25
21.11	21.25		21.25
21.11	21.25		21.25
21.11	21.25		20.97
21.11	21.25		20.97
21.11	21.25		20.97
21.11	21.25		20.97
21.11	21.25		21.11
21.11	21.25		21.11
21.11	21.25		21.11
21.11	21.25		21.11
21.11	20.97		21.11
21.11	20.97		21.11
21.11	20.97		21.11
21.11	20.97		21.11
21.11	20.97		21.11
21.11	20.97		20.83
21.11	20.97		21.11
21.11	20.97		21.11
21.11	20.97		21.11
21.11	20.97		21.11
21.11	20.97		21.11
21.11	20.97		21.11
21.11	20.97		21.11
21.11	20.97		21.11
21.11	20.97		21.11
21.11	20.97		21.11
21.11	20.97		21.11
21.11	20.97		21.11
21.11	20.97		21.11
21.11	20.97		21.11
21.11	20.97		21.11
21.11	21.25		21.11
21.11	21.25		21.11
21.11	21.25		21.11
21.11	21.25		21.11
21.11	21.25		21.11
21.11	21.25		21.11
21.11	21.25		21.11
21.11	21.25		21.11
21.11	21.25		21.11
21.11	21.25		21.11
21.11	21.25		21.11
21.11	21.25		21.25
21.11	21.25		21.25
21.11	21.25		20.97
21.11	20.97		20.97
21.11	20.97		21.25
21.11	20.97		21.25
21.11	20.97		21.25
21.11	20.97		21.25
21.11	20.97		21.53
21.11	20.97		21.53
21.11	20.97		21.53
21.11	20.97		21.53
21.11	20.97		21.53
21.11	20.97		21.53
21.11	21.25		21.53
21.11	21.25		21.53
21.11	21.25		21.53
21.11	21.25		21.53
21.11	21.25		21.25
21.11	21.25		21.53
21.11	20.97		21.53
21.11	20.97		21.25
21.11	20.97		20.97
21.11	20.97		20.97
21.11	20.97		20.97
21.11	21.25		20.97
21.11	21.25		20.97
21.11	21.25		20.97
21.11	20.97		20.97
21.11	20.97		20.97
21.11	20.97		20.97
21.11	20.97		20.97
21.11	20.97		20.97
21.11	20.97		20.97
21.11	20.97		20.97
21.11	20.97		20.97
21.11	20.97		21.25
21.11	20.97		21.25
21.11	20.97		21.25
21.11	20.97		21.25
21.11	20.97		21.25
21.11	21.25		21.25
21.11	21.25		21.25
21.11	21.25		21.25
21.11	21.25		21.25
21.11	21.25		21.25
21.11	21.25		21.25
21.11	21.25		20.97
21.11	21.25		21.25
21.11	21.25		21.25
21.11	20.97		21.25
21.11	21.11		21.25
21.11	21.11		21.25
21.11	21.11		21.25
21.11	21.11		21.25
21.11	21.11		21.25
21.11	21.11		21.11
21.11	21.11		21.11
21.11	21.11		21.11
21.11	21.11		21.11
21.11	21.11		21.11
21.11	21.11		21.11
21.11	21.11		21.11
21.11	21.11		21.11
21.11	21.11		21.11
21.11	21.11		21.11
21.11	21.11		21.11
21.11	21.11		21.11
21.39	21.11		20.97
21.39	21.11		20.97
21.39	21.11		20.97
21.39	21.11		21.11
21.25	21.11		21.11
21.25	21.11		21.11
21.25	21.11		21.11
20.97	21.11		21.11
20.97	21.11		21.11
20.97	21.11		21.11
20.97	21.11		21.11
21.25	21.11		21.11
20.97	21.11		21.11
21.11	21.11		21.11
21.11	21.11		21.11
21.11	21.11		21.11
21.11	21.11		21.11
21.11	21.11		21.11
21.11	21.11		21.11
21.11	21.53		21.11
21.11	21.53		21.11
21.11	21.53		21.11
21.11	21.53		21.11
21.11	21.53		21.11
21.11	21.53		21.11
21.11	21.53		21.11
21.11	21.53		21.11
21.11	21.53		21.11
21.11	21.53		21.11
21.11	21.53		21.11
21.11	21.53		21.11
21.11	21.53		21.11
21.11	21.53		21.11
21.11	21.53		21.11
21.11	21.53		21.11
21.11	21.53		21.11
21.11	21.25		21.11
21.11	21.25		21.11
21.11	21.25		21.11
21.11	21.25		21.11
21.25	21.25		21.11
21.25	21.25		21.11
21.25	21.25		21.11
21.25	21.25		21.11
21.25	21.25		21.11
21.25	21.25		21.11
21.25	20.69		21.11
21.53	20.69		21.11
21.53	20.97		21.11
21.53	20.97		21.11
21.25	20.97		21.11
21.53	20.97		21.11
21.53	21.11		21.11
21.25	21.11		21.11
21.25	21.11		21.11
21.25	21.11		21.11
21.25	21.11		21.11
21.25	21.11		21.11
21.25	21.11		21.11
21.11	21.11		21.11
21.11	21.11		21.11
21.11	21.11		21.11
21.11	21.11		21.11
21.11	21.11		21.11
21.11	21.11		21.11
21.11	21.11		21.11
21.11	21.11		21.11
21.11	21.11		21.11
21.11	21.11		21.11
21.11	21.11		21.11
21.11	21.11		21.11
21.11	21.11		21.11
21.11	21.11		21.11
21.11	21.11		21.11
21.11	21.11		21.11
21.11	21.11		21.11
21.11	21.11		21.11
21.11	21.11		21.11
21.11	21.11		21.11
21.11	21.11		21.11
21.11	21.11		21.11
21.11	21.11		21.11
21.11	21.11		21.11
21.11	21.11		21.11
21.11	21.11		21.11
21.11	21.11		21.11
21.11	21.11		21.11
21.11	21.11		21.11
21.11	21.11		21.11
21.11	21.11		21.11
21.11	21.11		21.11
21.11	21.11		21.11
21.11	21.11		21.11
21.11	21.11		21.11
21.11	21.11		21.11
21.11	21.11		21.11
21.11	21.11		21.11
21.11	21.11		21.11
21.11	21.11		21.11
21.11	21.11		21.11
21.11	21.11		21.11
21.11	21.11		21.11
21.11	21.11		21.11
21.11	21.11		21.11
21.11	21.11		21.11
21.11	21.11		21.11
21.11	21.11		21.11
21.11	21.11		21.11
21.11	21.11		21.11
21.11	21.11		21.11
21.11	21.11		21.11
21.11	21.11		21.11
21.11	21.11		21.11
21.11	21.11		21.11
21.11	21.11		21.11
21.11	21.11		21.11
21.11	21.11		21.11
21.11	21.11		21.11
21.11	21.11		21.11
21.11	21.11		21.11
21.11	21.11		21.11
21.11	21.11		21.11
21.11	21.11		21.11
21.11	21.11		21.11
21.11	21.11		21.11
21.11	21.11		21.11
21.11	21.11		21.11
21.11	21.11		21.11
21.11	21.11		21.11
21.11	21.11		21.11
21.11	21.11		21.11
21.11	21.11		21.11
21.11	21.11		21.11
21.11	21.11		21.11
21.11	21.11		21.11
21.11	21.11		21.11
21.11	21.11		21.11
21.11	21.11		21.11
21.11	21.11		21.11
21.11	21.11		21.11
21.11	21.11		21.11
21.11	21.11		21.11
21.11	21.11		21.11
21.11	21.11		21.11
21.11	21.11		21.11
21.11	21.11		21.11
21.11	21.11		21.11
21.11	21.11		21.11
21.11	21.11		21.11
21.11	21.11		21.11
21.11	21.11		21.11
21.11	21.11		21.11
21.11	21.11		21.11
21.11	21.11		21.11
21.11	21.11		21.11
21.11	21.11		21.11
21.11	21.11		21.11
21.11	21.11		21.11
21.11	21.11		21.11
21.11	21.11		21.11
21.11	21.11		21.11
21.11	21.11		21.11
21.11	21.11		21.11
21.11	21.11		21.11
21.11	21.11		21.11
21.11	21.11		21.11
21.11	21.11		21.11
21.11	21.11		21.11
21.11	21.11		21.11
21.11	21.11		21.11
21.11	21.11		21.11
21.11	21.11		21.11
21.11	21.11		21.11
21.11	21.11		21.11
21.11	21.11		21.11
21.11	21.11		21.11
21.11	21.11		21.11
21.11	21.11		21.11
21.11	21.11		21.11
21.11	21.11		21.11
21.11	21.11		21.11
21.11	21.11		21.11
21.11	21.11		21.11
21.11	21.11		21.11
21.11	21.11		21.11
21.11	21.11		21.11
21.11	21.11		21.11
21.11	21.11		21.11
21.11	21.11		21.11
21.11	21.11		21.11
21.11	21.11		21.11
21.11	21.11		21.11
21.11	21.11		21.11
21.11	21.11		21.11
21.11	21.11		21.11
21.11	21.11		21.11
21.11	21.11		21.11
21.11	21.11		21.11
21.11	21.11		21.11
21.11	21.11		21.11
21.11	21.11		21.11
21.11	21.11		21.11
21.11	21.11		21.11
21.11	21.11		21.11
21.11	21.11		21.11
21.11	21.11		21.11
21.11	21.11		21.11
21.11	21.11		21.11
21.11	21.11		21.11
21.11	21.11		21.11
21.11	21.11		21.11
21.11	21.11		21.11
21.11	21.11		21.11
21.11	21.11		21.11
21.11	21.11		21.11
21.11	21.11		21.11
21.11	21.11		21.11
21.11	21.11		21.11
21.11	21.11		21.11
21.11	21.11		21.11
21.11	21.11		21.11
21.11	21.11		21.11
21.11	21.11		21.11
21.11	21.11		21.11
21.11	21.11		21.11
21.11	21.39		21.11
21.11	21.39		21.11
21.11	20.83		21.25
21.11	20.83		21.25
21.11	20.83		21.25
21.11	21.11		21.25
21.11	21.11		20.97
21.11	21.11		20.97
21.11	21.11		20.97
21.11	21.11		20.97
21.11	21.11		20.97
21.11	21.11		20.97
21.11	21.11		20.97
21.11	21.11		20.97
21.11	21.11		20.97
21.11	21.11		21.11
21.11	21.11		21.11
21.11	21.11		21.39
21.11	21.11		21.39
21.11	21.11		21.39
21.11	21.11		21.39
21.11	21.11		21.11
21.11	21.11		21.11
21.11	21.11		21.11
21.11	21.11		21.11
21.11	21.11		21.11
21.11	20.97		21.11
21.11	20.97		21.11
21.11	20.97		20.97
21.11	20.97		20.97
21.11	20.97		20.97
21.11	20.97		20.97
21.11	20.97		20.97
21.11	20.97		21.25
21.11	20.97		21.25
21.11	20.97		21.25
21.11	20.97		21.25
21.11	20.97		21.25
21.11	20.97		20.97
21.11	21.25		20.97
21.11	21.25		20.97
21.11	21.25		20.97
21.11	21.25		20.97
21.11	21.25		21.11
21.11	20.97		21.11
21.11	20.97		21.11
21.11	20.97		21.11
21.11	20.97		21.11
21.11	20.97		21.11
21.11	20.97		21.11
21.11	20.97		21.11
21.11	20.97		21.11
21.11	20.97		21.11
21.11	20.97		21.11
21.11	20.97		21.11
21.11	20.97		21.11
21.11	20.97		21.11
21.11	20.97		21.11
21.11	20.97		21.11
21.11	20.97		21.11
21.11	20.97		21.11
21.11	20.97		21.11
21.11	21.25		21.11
21.11	21.25		21.11
21.11	21.25		21.11
21.11	21.25		21.11
21.11	21.25		21.11
21.11	20.97		21.11
21.11	20.97		21.11
21.11	20.97		21.11
21.11	20.97		21.11
21.11	20.97		21.11
21.11	20.97		21.11
21.11	20.97		21.11
21.39	20.97		21.11
21.39	20.97		21.11
21.25	20.97		21.11
21.25	21.11		21.11
21.25	21.11		21.11
21.25	21.11		21.11
21.25	21.11		21.11
21.25	21.11		21.11
21.25	21.11		21.11
21.11	21.11		21.11
21.11	21.11		21.11
21.11	21.11		21.11
21.11	21.11		21.11
21.11	21.11		21.11
21.11	21.11		21.11
21.11	21.11		21.11
21.11	21.11		21.11
21.39	21.11		21.11
21.67	20.97		21.11
21.67	21.25		21.11
21.67	21.25		21.11
21.67	20.97		21.11
21.39	20.97		21.11
21.39	20.97		21.11
21.25	20.97		21.11
21.25	21.25		21.11
21.25	21.11		21.11
20.97	21.11		21.11
20.97	21.11		21.11
20.97	21.11		21.11
20.97	21.11		20.97
21.25	21.11		20.97
21.25	21.11		21.25
21.25	21.11		21.25
21.25	21.11		20.97
20.97	21.11		21.25
20.97	21.11		20.97
20.97	21.11		20.97
20.97	21.11		20.97
20.97	21.11		21.25
20.97	21.11		21.11
20.97	21.11		21.11
20.97	21.11		21.11
20.97	21.11		21.11
21.25	21.11		21.11
21.25	21.11		21.11
21.11	20.83		21.39
21.11	20.83		21.39
21.11	21.11		20.97
21.11	21.11		20.97
21.11	21.11		20.97
21.11	21.11		21.11
21.11	21.11		21.11
21.11	21.11		21.11
21.11	21.11		21.11
21.11	21.11		21.11
21.11	21.11		21.11
21.11	21.11		21.11
21.11	21.11		21.11
21.11	21.11		21.11
21.11	21.11		21.11
21.11	21.11		21.11
21.11	21.11		21.11
21.11	21.11		21.11
21.11	21.11		21.11
21.11	21.11		21.11
21.11	21.11		21.11
21.11	21.11		21.11
21.11	21.11		21.11
21.11	21.11		21.11
21.11	21.11		21.11
21.11	21.11		21.11
21.11	21.11		21.11
21.11	21.11		21.11
21.11	21.11		21.11
21.11	21.11		21.11
21.11	21.11		21.11
21.11	21.11		21.11
21.11	21.11		21.11
21.11	21.11		21.11
21.11	21.11		21.11
21.11	21.11		21.11
21.11	21.11		21.11
21.11	21.11		21.11
21.11	21.11		21.11
21.11	21.11		21.11
21.11	21.11		21.11
21.11	21.11		21.11
21.11	21.11		21.11
21.11	21.11		21.11
21.11	21.11		21.11
21.11	21.11		21.11
21.11	21.11		21.11
21.11	21.11		21.11
21.11	21.11		21.11
21.11	21.11		21.11
21.11	21.11		21.11
21.11	21.11		21.11
21.11	21.11		21.11
21.11	21.11		21.11
21.11	21.11		21.11
21.11	21.11		21.11
21.11	21.11		21.11
21.11	21.11		21.11
21.11	21.11		21.11
21.11	21.11		21.11
21.11	21.11		21.11
21.11	21.11		21.11
21.11	21.11		21.11
21.11	21.11		21.11
21.11	21.11		21.11
21.11	21.11		21.11
21.11	21.11		20.83
21.11	21.11		21.11
21.11	21.11		21.11
21.25	21.11		21.11
21.39	21.11		21.11
21.39	21.11		21.11
21.25	21.11		21.11
21.11	21.11		21.11
21.11	21.11		21.11
21.11	21.11		21.11
21.11	21.11		21.11
21.11	21.11		21.11
21.11	21.11		21.11
21.11	21.11		21.11
21.11	21.11		21.11
21.11	21.11		21.11
21.11	21.11		21.11
21.11	21.11		21.11
21.11	21.11		21.11
21.11	21.11		21.11
20.83	21.11		21.11
21.11	21.11		21.11
21.11	21.11		21.11
21.11	21.11		21.11
21.11	21.11		21.39
21.11	21.11		21.11
21.11	21.11		21.11
21.11	21.11		21.11
21.11	21.11		21.11
21.11	21.11		21.11
21.11	21.11		20.97
21.11	21.11		20.97
21.11	21.11		20.97
21.11	21.11		21.11
21.11	21.11		21.11
21.11	21.11		21.11
21.11	21.11		21.11
21.11	21.11		21.11
21.11	21.11		21.11
21.11	21.11		21.11
21.11	21.11		21.11
21.11	21.11		21.11
21.11	21.11		21.11
21.11	21.11		21.11
21.11	21.11		21.11
21.11	21.11		21.11
21.11	21.11		21.11
21.11	21.11		21.11
21.11	21.11		21.11
21.11	21.11		21.11
21.11	21.11		21.11
21.11	21.11		21.11
21.11	21.11		21.11
21.11	21.11		21.11
21.11	21.11		21.11
21.11	21.11		21.11
21.11	21.11		21.11
21.11	21.11		21.11
21.11	21.11		21.11
21.11	21.11		21.11
21.11	21.11		21.11
21.11	21.11		21.11
21.11	21.11		21.11
21.11	21.11		21.11
21.11	21.11		21.11
21.11	21.11		21.11
21.11	21.11		21.11
21.11	21.11		21.11
21.11	21.11		21.11
21.11	21.11		21.11
21.11	21.11		21.11
21.11	21.11		21.11
21.11	21.11		21.11
21.11	21.11		21.11
21.11	21.11		21.11
21.11	21.11		21.11
21.11	21.11		21.11
21.11	21.11		21.11
21.11	21.11		21.11
21.11	21.11		21.11
21.11	21.11		21.11
20.97	21.11		21.11
20.97	21.11		21.11
20.97	21.11		21.11
20.97	21.11		21.11
20.97	21.11		21.11
20.97	21.11		21.11
20.97	21.11		21.11
20.97	21.11		21.11
21.11	21.11		21.11
21.11	21.11		21.11
21.11	21.11		21.11
21.11	21.11		21.11
21.11	21.11		21.11
21.11	21.11		21.11
21.25	21.11		21.11
21.25	21.11		21.11
21.39	21.11		21.11
21.67	21.11		21.11
21.67	21.11		21.11
21.67	21.11		21.25
21.67	21.25		21.53
21.67	21.25		21.53
21.94	20.97		21.25
21.81	20.97		20.97
21.53	20.97		20.97
21.39	20.97		21.11
21.39	20.97		21.11
21.39	20.97		21.11
21.39	20.97		21.11
21.39	21.25		21.11
21.11	21.25		21.11
21.39	21.25		21.11
21.39	21.25		21.11
21.39	21.25		21.11
21.39	21.25		21.11
21.39	21.11		21.11
21.39	21.11		21.11
21.39	21.11		21.11
21.39	21.11		21.11
21.11	21.11		21.11
21.11	21.11		21.11
21.11	21.11		21.11
21.11	21.11		21.11
21.11	21.11		21.11
21.11	21.11		21.11
21.11	20.83		21.11
21.11	20.83		21.11
21.11	20.83		21.11
21.11	21.11		21.11
21.11	21.11		21.11
21.11	21.11		21.11
21.11	21.11		21.11
21.11	21.11		21.11
21.11	21.11		21.11
21.11	21.11		21.11
21.11	21.11		21.11
21.11	21.11		21.11
21.11	21.11		21.11
21.11	21.11		21.11
21.11	21.11		21.11
21.11	21.11		21.11
20.83	21.11		21.11
21.11	21.11		21.11
21.11	21.11		21.11
21.11	21.11		21.11
21.39	21.11		21.11
21.39	21.11		21.11
21.39	21.11		21.11
21.39	21.11		21.11
21.11	21.11		21.11
21.11	21.11		21.11
21.11	21.11		21.11
21.11	21.11		21.11
21.11	21.11		21.11
21.11	21.11		21.11
21.11	21.11		21.11
21.11	21.11		21.11
21.11	21.11		21.11
21.11	21.11		21.11
21.11	21.11		21.11
21.11	21.11		21.11
21.11	21.11		21.11
21.11	21.11		21.11
21.11	21.11		21.11
21.11	21.11		21.11
21.11	21.11		21.11
21.11	21.11		21.11
21.11	21.11		21.11
20.83	21.11		21.11
21.11	21.11		21.11
21.11	21.11		21.11
21.11	21.11		21.11
21.11	21.11		21.11
21.11	21.11		21.11
21.11	21.11		21.11
21.11	21.11		21.11
21.11	21.11		21.11
21.11	21.11		21.11
21.11	21.11		21.11
21.11	21.11		20.83
21.11	21.11		21.11
21.11	21.11		21.11
21.11	21.11		21.11
21.11	21.11		21.11
21.11	21.11		21.11
21.11	21.11		21.11
21.11	21.11		21.11
21.11	21.11		21.11
21.11	21.11		21.11
21.11	21.11		21.11
21.11	21.11		21.11
21.67	21.11		21.11
21.39	21.11		21.11
21.39	21.11		21.11
21.25	21.11		21.25
21.25	21.11		21.53
21.67	21.11		21.53
21.67	21.11		21.53
21.39	21.11		21.53
21.67	21.11		21.25
21.94	21.11		21.53
21.67	21.11		21.25
21.39	21.11		21.25
21.67	21.11		21.11
21.94	21.11		21.11
22.22	21.11		21.11
22.22	21.11		21.11
22.22	21.11		21.11
22.22	21.11		21.67
22.22	21.11		21.67
22.22	21.11		21.11
22.22	21.11		21.11
22.5	21.11		21.11
22.22	21.11		21.11
21.94	21.11		21.11
21.94	21.11		21.11
21.94	21.11		21.39
21.94	21.11		21.11
21.81	21.11		21.11
21.53	21.11		21.11
21.25	21.11		21.11
21.25	21.11		21.11
21.25	21.11		21.11
21.25	21.11		21.11
21.25	21.11		21.11
20.97	21.11		21.11
20.97	21.11		21.11
20.97	21.11		21.11
20.97	21.11		21.11
20.97	21.11		21.11
20.97	21.11		21.11
20.97	21.11		20.83
20.97	21.11		21.11
20.97	21.11		21.11
21.25	21.11		21.11
[truncated: 9,609 more rows]
