# Supplementary material for: Adaptive thermogenesis enhances the life-threatening response to heat in mice with an Ryr1 mutation
Source: Nat Commun. 2020 Oct 9;11:5099. doi: 10.1038/s41467-020-18865-z (PMC7547078; doi:10.1038/s41467-020-18865-z)
Supplement: Supplementary file 9 — Source Data [file 41467_2020_18865_MOESM9_ESM.zip › Data source files for main figures and supplemental figures/SFig. 10.xlsx]

## Sheet: Suppl Fig. 10a
Suppl Fig. 10a

## Sheet: Suppl Fig. 10b
Suppl Fig. 10b
	WT	YS								Table Analyzed	Soleus CaMKK2-p
	100	139.912
	100	98.3448								Column B	YS
	75.1208	145.738								vs.	vs.
	124.879	194.04								Column A	WT
	100	186.778
	100	106.719								Unpaired t test with Welch's correction
	100	220.547								P value	0.0174
										P value summary	*
										Significantly different (P < 0.05)?	Yes
										One- or two-tailed P value?	Two-tailed
										Welch-corrected t, df	t=3.077, df=7.161
										How big is the difference?
										Mean of column A	100
										Mean of column B	156
										Difference between means (B - A) ± SEM	56.01 ± 18.20
										95% confidence interval	13.16 to 98.86
										R squared (eta squared)	0.5694
										F test to compare variances
										F, DFn, Dfd	10.24, 6, 6
										P value	0.0123
										P value summary	*
										Significantly different (P < 0.05)?	Yes
										Data analyzed
										Sample size, column A	7
										Sample size, column B	7

## Sheet: Suppl Fig. 10c
Suppl Fig. 10c
	WT	YS
	16.0179	20.1521
	25.0459	37.606
	12.3025	32.5617
	32.9797	43.2279
	26.9037	51.5867
	41.098	53.2732
	37.6553	36.23
	20.8623	42.8368
	30.7701	46.8198
	40.4099
	34.4371	29.5692
		40.454
		49.0063

## Sheet: Suppl Fig. 10d
Suppl Fig. 10d
		WT	YS
		471.753	520.111
		650.291	908.361
		288.648	801.107
		775.591	921.847
		897.428	1072.71
		905.21	961.249
		870.084	962.352
		578.017	914.07
		902.481	877.441
		861.456
		1037.25	654.888
			979.468
			910.716
