# Supplementary material for: Adaptive thermogenesis enhances the life-threatening response to heat in mice with an Ryr1 mutation
Source: Nat Commun. 2020 Oct 9;11:5099. doi: 10.1038/s41467-020-18865-z (PMC7547078; doi:10.1038/s41467-020-18865-z)
Supplement: Supplementary file 9 — Source Data [file 41467_2020_18865_MOESM9_ESM.zip › Data source files for main figures and supplemental figures/SFig. 7.xlsx]

## Sheet: Supp Fig7a
Supp Fig.7a

## Sheet: Supp Fig.7b
Supp Fig.7b	WT	YS
	4.4	5.1
	4.4	5
	4.3	5
	3.8	4.7
	3.8	4.3
	4.5	4.7
	4.5	4.3
	4.5	4.7
	4.5	4
	4.4	4.7
	4.4	4
	4.5	5.4
	5.1	5.1
	4.2	4.5
	4.2	4.5

## Sheet: Supp Fig.7c
Supp Fig.7c	WT	YS
	0.44	0.48
	0.44	0.43
	0.27	0.46
	0.29	0.54
	0.29	0.38
	0.49	0.54
	0.49	0.38
	0.42	0.44
	0.42	0.54
	0.54	0.44
	0.54	0.54
	0.56	1.1
	0.53	0.86
	0.48	1
	0.5	0.99
	0.3	0.85

## Sheet: Supp Fig.7d
Supp Fig.7d	Age (week)	WT	YS									WT	YS
	3.4	169.9									Comparison of Fits
	3.4	100.3									Null hypothesis	k = 0	k = 0
	3.7	117.7									Alternative hypothesis	k unconstrained	k unconstrained
	4.1	93.7									P value	0.0025	<0.0001
	5.6	75.3									Conclusion (alpha = 0.05)	Reject null hypothesis	Reject null hypothesis
	7.9	85.7									Preferred model	k unconstrained	k unconstrained
	10.9	50.4									F (DFn, DFd)	11.16 (1, 26)	87.60 (1, 15)
	11.1	99.9
	12.6	84.6									k unconstrained
	12.6	94.8									Best-fit values
	12.9	67									Y0	131.5	202.8
	12.9	42.9									k	-0.03937	-0.06437
	13	45.9									Tau	-25.4	-15.53
	13	98.1									Doubling Time	-17.61	-10.77
	13.3	55.6									Lower 95% conf. limit (profile likelihood)
	16	113.1									Y0	99.94	175.5
	16.9	93.4									k	-0.06453	-0.08025
	17	50.8									Tau	-65.87	-20.26
	17	103.2									Doubling Time	-45.65	-14.05
	17	60.7									Upper 95% conf. limit (profile likelihood)
	18.1	99.9									Y0	168.2	232.3
	18.1	42									k	-0.01518	-0.04935
	18.7	43.8									Tau	-15.5	-12.46
											Doubling Time	-10.74	-8.637
	6.7	123									Goodness of Fit
	7.4	118									Degrees of Freedom	26	15
	8.3	89									R squared	0.3004	0.8538
	8.1	94									Sum of Squares	16932	3709
	8.1	88									Sy.x	25.52	15.72
	3.4		171.1								k = 0
	3.4		186.6								Best-fit values
	3.4		166.5								Y0	85.74	104.8
	4.1		118.2								k	= 0.000	= 0.000
	7.9		116.2								Tau	=	=
	7.9		131.9								Doubling Time	=	=
	9.9		97.4								Lower 95% conf. limit (profile likelihood)
	10.9		100.1								Y0	74.13	84.35
	12.6		92.4								Upper 95% conf. limit (profile likelihood)
	12.6		88.7								Y0	97.35	125.3
	13		110.9								Goodness of Fit
	13		69.2								Degrees of Freedom	27	16
	16.9		60.8								R squared	0	0
	17		58.8								Sum of Squares	24202	25367
	17		62.9								Sy.x	29.94	39.82
	18.1		80.7								Constraints
	18.7		69.5								k	k = 0	k = 0
											Number of points
											# of X values	28	45
											# Y values analyzed	28	17

## Sheet: Supp Fig.7e
Supp Fig.7e	Age (week)	WT	YS								WT	YS	Global (shared)
	3	11.8								Comparison of Fits
	3	8.1								Null hypothesis			K same for all data sets
	4	9.7								Alternative hypothesis			K different for each data set
	4	12.2								P value			0.3162
	5	11.7								Conclusion (alpha = 0.05)			Do not reject null hypothesis
	6	17.6								Preferred model			K same for all data sets
	7	17.1								F (DFn, DFd)			1.029 (1, 43)
	7	18.3
	8	18.9								K different for each data set
	11	18.4								Best-fit values
	11	19.3								Ymax	23.71	22.94
	13	19.8								K	0.1709	0.2001
	13	22								HalfLife	4.056	3.465
	13	20.1								Tau	5.851	4.999
	13	18.4								Lower 95% conf. limit (profile likelihood)
	13	22.4								Ymax	22.02	21.77
	13	19.3								K	0.1315	0.1649
	13	22.7								HalfLife	3.179	2.87
	16	22.1								Tau	4.586	4.141
	17	23								Upper 95% conf. limit (profile likelihood)
	17	24								Ymax	26.01	24.34
	17	23.2								K	0.2181	0.2415
	17	21								HalfLife	5.272	4.203
	18	22.5								Tau	7.606	6.064
	18	19.6								Goodness of Fit
	19	27								Degrees of Freedom	24	19
										R squared	0.8535	0.9161
										Sum of Squares	80.3	32.35
										Sy.x	1.829	1.305
	3		10.6							Constraints
	3		10.7							K	K > 0	K > 0
	3		11.1
	4		11.9							K same for all data sets
	6		19							Best-fit values
	7		17.2							Ymax	23.23	23.44
	8		18.7							K	0.1839	0.1839	0.1839
	8		15							HalfLife	3.77	3.77	3.77
	10		19.1							Tau	5.439	5.439	5.439
	11		19.1							Lower 95% conf. limit (profile likelihood)
	13		20.8							Ymax	22.08	22.21
	13		22.1							K	0.1568	0.1568	0.1568
	13		21.8							HalfLife	3.232	3.232	3.232
	13		20.6							Tau	4.663	4.663	4.663
	17		24.2							Upper 95% conf. limit (profile likelihood)
	17		21.5							Ymax	24.57	24.82
	17		22.7							K	0.2144	0.2144	0.2144
	17		21.6							HalfLife	4.421	4.421	4.421
	17		21.6							Tau	6.378	6.378	6.378
	18		23.6							Goodness of Fit
	19		22.1							Degrees of Freedom			44
										R squared	0.8512	0.9123	0.8764
										Sum of Squares	81.54	33.8	115.3
										Sy.x			1.619
										Constraints
										K	K > 0 and shared	K > 0 and shared
										Number of points
										# of X values	26	47
										# Y values analyzed	26	21

## Sheet: Supp Fig.7f
Supp Fig.7f	Time (min)	WT
	5	15.4	6.1	9.4	16.7	10.7	9.8	10.2	19	17.5	8.4	20.6	18.2	9.6	11.3	11.7	9.3	6.2	14.1	9.7	12.6	13.2	8.5	13.2	13.3	10	12.7	16.6	13.3	8	17.4	13.8
	10	15.1	6.4	9.3	17	11.3	9.4	10.2	18.8	17.7	8	21	18.4	9.5	11	11.6	9.6	6.1	13.8	10	13	13.3	8.2	12.8	13	10.4	12.9	16	13.2	8	17.5	13.8
	15	15.2	6.5	9	16.9	11	9.4	10.3	19.1	17.5	8.1	20	17.7	9.3	10.6	11.2	9.5	6.1	14.1	10.1	13.2	13.3	8.2	13.2	13	10.1	12.3	16.6	13.2	8.3	17.5	13.6
	20	15.3	6.5	8.9	17	10.8	9.4	10.3	19.3	17.6	8.3	20.5	17.8	9.3	10.3	11.6	9.3	6.2	13.9	9.6	12.8	13.3	7.9	13.7	13.2	10.7	12.7	16.6	13.3	8.2	17.3	13.3
	25	15	6.2	9	16.9	10.7	9.6	10.5	19.3	17.8	8.2	20.4	17.8	9.5	10.3	11.3	9.5	5.8	13.9	10.3	13.3	13.3	7.9	13.3	13.4	9.8	12.5	16.4	12.6	8.4	17.4	13.6
	30	15.1	6.5	8.6	17.2	10.8	9.5	10.2	18.8	17	8.4	20.6	17.1	9.2	10.2	11.4	9.2	6	14.3	9.9	12.7	13.5	7.8	13.5	13.4	10	12.2	16.1	13	7.7	17.6	13.8

## Sheet: Supp Fig.7g
Supp Fig.7g	Time (min)	YS
	5	11.8	10.6	6.7	16.8	14.1	6.5	22.5	5.4	9	9	15.9	15.3	11	17.1	19.5	21.1	14.5	11	16.4	17.8	17.6	17.3	14.9	10.8	15.2	11.5	13	10.1	12.4	6.2	10.6	14.9	12.5	12.4
	10	11.8	10.4	6.7	16.8	13.7	6.5	22.2	5.1	8.6	8.4	15.5	15	10.4	16.4	20	21	14.5	10.7	16.2	17.3	17.3	17.1	15.1	10.5	15	11.3	12.5	10.1	12.6	5.9	10.2	14.1	12.1	13.2
	15	11.1	10.1	6.4	16.3	13.7	6.2	21.3	4.8	7.8	8.1	15.2	15.4	10.6	16.2	19.6	20.8	14.5	10.9	16.2	16.8	17.1	17	14.8	10.8	14.6	10.6	12.2	10.2	12.2	5.8	10	13.7	11.3	12.7
	20	10.9	9.4	6.2	16.7	13.2	6.2	20.3	4.6	7.7	7.8	14.3	14.9	10.2	16	19.5	20.5	14.4	10.7	15.7	16	16.9	17.3	14.9	10.8	14.4	10.9	11.9	9.7	12.3	5.9	9.6	13.7	11.6	12.2
	25	10.3	9.5	5.7	16.2	13.1	6.2	20.2	4.6	7.6	7.5	14.7	14.4	10.5	15.8	19.5	20.1	14.2	10.2	15.2	15.8	16.8	16.9	14.3	10.5	13.9	11	11.9	9.3	12.3	6.1	9.3	13.8	11	12.3
	30	9.7	9.1	5.7	16.4	13.1	6.3	19.3	4.6	6.8	7.1	14.1	14.8	10.5	15.5	19.3	20.4	14.1	10.3	15.2	15	16.7	16.3	14.1	10.6	13.3	11.2	10.9	9.4	12.2	5.5	9.4	13.5	11.2	11.8

## Sheet: Supp Fig.7h
Supp Fig.7h	Time (min)	WT																															YS
	5	100	100	100	100	100	100	100	100	100	100	100	100	100	100	100	100	100	100	100	100	100	100	100	100	100	100	100	100	100	100	100	100	100	100	100	100	100	100	100	100	100	100	100	100	100	100	100	100
	10	98	105	99	102	106	96	100	99	101	95	102	101	99	97	99	103	98	98	103	103	101	96	97	98	104	102	96	99	100	101	100	100	98	100	100	97	100	99	94	96	93	97	98	95	96	103	100	100
	15	99	107	96	101	103	96	101	101	100	96	97	97	97	94	96	102	98	100	104	105	101	96	100	98	101	97	100	99	104	101	99	94	95	96	97	97	95	95	89	87	90	96	101	96	95	101	99	100
	20	99	107	95	102	101	96	101	102	101	99	100	98	97	91	99	100	100	99	99	102	101	93	104	99	107	100	100	100	103	99	96	92	89	93	99	94	95	90	85	86	87	90	97	93	94	100	97	99
	25	97	102	96	101	100	98	103	102	102	98	99	98	99	91	97	102	94	99	106	106	101	93	101	101	98	98	99	95	105	100	99	87	90	85	96	93	95	90	85	84	83	92	94	95	92	100	95	98
	30	98	107	91	103	101	97	100	99	97	100	100	94	96	90	97	99	97	101	102	101	102	92	102	101	100	96	97	98	96	101	100	82	86	85	98	93	97	86	85	76	79	89	97	95	91	99	97	97
[truncated: 21 more columns]

## Sheet: Supp Fig.7i
Supp Fig.7i	WT Control	YS Live	YS MH							ANOVA summary
	-0.0032	-0.0068	-0.0368							F	36.57
	0.0066	-0.0167	-0.0294							P value	<0.0001
	-0.0152	-0.0038	-0.035							P value summary	****
	0.0039	-0.0088	-0.0058							Significant diff. among means (P < 0.05)?	Yes
	-0.004	-0.0059	-0.0148							R squared	0.5333
	-0.0026	-0.0033	-0.0084
	0.0025	-0.0135	-0.0292							Brown-Forsythe test
	0.0011	-0.0166	-0.0302							F (DFn, DFd)	3.461 (2, 64)
	-0.0034	-0.031	-0.0448							P value	0.0374
	0.0027	-0.0101	-0.0397							P value summary	*
	-0.0018	-0.0088	-0.0221							Are SDs significantly different (P < 0.05)?	Yes
	-0.0113	-0.0121
	-0.006	-0.0026								Bartlett's test
	-0.02	-0.0244								Bartlett's statistic (corrected)	7.735
	-0.0049	-0.0052								P value	0.0209
	-0.0031	-0.0277								P value summary	*
	-0.0083	-0.0181								Are SDs significantly different (P < 0.05)?	Yes
	0.0022	-0.0041
	0.0041	-0.0129								ANOVA table	SS	DF	MS	F (DFn, DFd)	P value
	0.0023	-0.0245								Treatment (between columns)	0.005101	2	0.002551	F (2, 64) = 36.57	P<0.0001
	0.0032	-0.0151								Residual (within columns)	0.004464	64	6.974e-05
	-0.0158	-0.0217								Total	0.009565	66
	0.0076	-0.0143
	0.0041	-0.0192								Data summary
	-0.0034									Number of treatments (columns)	3
	-0.0074	-0.009								Number of values (total)	67
	-0.0022
	-0.0069									Number of families	1
	-0.0014									Number of comparisons per family	3
	0.0008									Alpha	0.05
	-0.0019
										Tukey's multiple comparisons test	Mean Diff.	95.00% CI of diff.	Significant?	Summary	Adjusted P Value
										WT Control vs. YS Live	0.01081	0.005426 to 0.01620	Yes	****	<0.0001	A-B
										WT Control vs. YS MH	0.02429	0.01726 to 0.03132	Yes	****	<0.0001	A-C
										YS Live vs. YS MH	0.01348	0.006229 to 0.02073	Yes	****	<0.0001	B-C
										Test details	Mean 1	Mean 2	Mean Diff.	SE of diff.	n1	n2	q	DF
										WT Control vs. YS Live	-0.002635	-0.01345	0.01081	0.002245	31	25	6.812	64
										WT Control vs. YS MH	-0.002635	-0.02693	0.02429	0.002931	31	11	11.72	64
										YS Live vs. YS MH	-0.01345	-0.02693	0.01348	0.003022	25	11	6.309	64
