# Supplementary material for: Adaptive thermogenesis enhances the life-threatening response to heat in mice with an Ryr1 mutation
Source: Nat Commun. 2020 Oct 9;11:5099. doi: 10.1038/s41467-020-18865-z (PMC7547078; doi:10.1038/s41467-020-18865-z)
Supplement: Supplementary file 9 — Source Data [file 41467_2020_18865_MOESM9_ESM.zip › Data source files for main figures and supplemental figures/SFig. 6.xlsx]

## Sheet: Supp Fig.6a
Supp Fig. 6a

## Sheet: Supp Fig.6b
Supp Fig. 6b	WT UCP1+/+	YS UCP1+/+	WT UCP1+/-	YS UCP1+/-	WT UCP1-/-	YS UCP1-/-
	100	127.998	23.1077	54.3762	0	0
	100	101.833	87.1614	57.5889
	100	132.432	64.6939	67.8642
	100	98.9237	67.4812	64.9436
	100	103.702	82.6755	79.4426
	100	109.045	68.6421	62.7576
	98	129
	102	124
	90	115
	110	125

## Sheet: Supp Fig.6c
Supp Fig.6c	WT UCP1+/+	WT UCP1+/-	WT UCP1-/-	YS UCP1+/+	YS UCP1+/-	YS UCP1-/-
	65	51	61	140	100	107
	57	63	70	73	145	144
	60	65	67	95	162	106
	53	75	84	103	151	123
	69	76	67	164	122	100
	70	72	65	114	81	109
	80	67	66	89	106	92
	72	74	70	150	142	51
	58	87	72	155	101	122
	68	71		136	72	117
	51	60	67	100	97	126
	57	77	77	101	89	74
	49	76	60	130	98	105
	39	64	62	132	149	104
	55	70	57	147	65	83
	56	66	81	149	96	95
	50	62	60	150	73	91
	55	54		122	91
	70	62		90	90	88
	58	71		70	114	119
	58	72		78	83	102
	46	63		115	114	149
	38	66		97	100	154
	63			119	104	73
	49	72		137	95	154
	65	73		109	86	117
	50	63		114	127	113
	65	64		140	141	145
	49	74		135	119
	69	69		128	135
	55	64		139	130
	66	65		126	141
	63	68		130	161
	66	66		99	94
	70	63		153	80
	71	58		129	133
	73	55		165	81
	67	60		124	83
	67	62		105	84
	76	53		89	132
	65	60		90	98
	72	71		151	92
	75	67		158	103
	76	75		143	92
	72	69		71
	69	64		167	111
	61	66		94	97
	55	68		95	92
	64	61		115	109
	56			93	86
				156	87
	61			169	95
	64			158	110
	65			94	102
	65			98	140
	56			132	123
	51			120	111
	74			109	118
	64			128	93
	56			98	91
	59			144	87
				138	133
				131	112
				77	108
				86	98
				83	106
				116
				74
				107
				111
				101
				99
				131
				108
				118
				88
				129
				155
				135
				99
				99

## Sheet: Supp Fig.6d
Supp Fig.6d	WT UCP1+/+	WT UCP1+/-	WT UCP1-/-	YS UCP1+/+	YS UCP1+/-	YS UCP1-/-
	55	47	47	144	52	89
	53	60	61	68	96	48
	53	58	68	96	64	124
	43	56	54	93	79	82
	62	60	59	163	81	98
	59	58	49	110	110	138
	55	60	55	76	73	90
	49	63	52	103	83	113
	45	59	55	80	95	82
	43	69		121	144	92
	54	48	54	106	157	106
	51	60	61	99	151	111
	63	58	50	116	102	61
	49	56	47	81	65	91
	64	48	46	136	102	89
	60	53	58	123	134	65
	63	50	47	110	77	82
	58	48		66	66
	57	43		63	84	76
	47	53		69	71	108
	42	62		153	77	91
	49	58		163	140	148
	59	46		141	105	153
	45			88	85	63
	50	58		101	85	151
	30	56		139	84	96
	54	51		134	75	96
	43	49		82	115	133
	59	61		114	128
	56	56		153	110
	59	56		121	125
	44	56		94	118
	47	56		157	136
	57	54		132	152
	46	52		169	81
	55	47		131	66
	50	43		90	124
	58	72		99	64
	58	70		65	69
	57	45		163	69
	39	69		170	118
	28	79		152	82
	45	56		81	73
	48	62		80	91
	44	57		58
	47	55		157	96
	59	54		76	85
	47	57		87	80
	45	52		75	91
	39	49		101	75
				75	74
	54			141	92
	53			119	103
	50			156	95
	54			88	138
	63			82	117
	54			59	103
	85			113	105
	51			77	122
	44			94	82
	50			120	103
				143	168
				106	94
				110	97
				140	87
				119	95
				119
				145
				128
				114
				59
				97
				90
				87
				88
				130
				143
				117
				102
				125
				146
				122
				90
				95

## Sheet: Supp Fig.6e
Supp Fig.6e	Time (hour)	WT UCP1+/+	WT UCP1+/-	WT UCP1-/-	YS UCP1+/+	YS UCP1+/-	YS UCP1-/-									Survival proportions								Comparison of Survival Curves
	48	0
	48	0														Time (hour)	WT UCP1+/+	WT UCP1+/-	WT UCP1-/-	YS UCP1+/+	YS UCP1+/-	YS UCP1-/-		Log-rank (Mantel-Cox) test (recommended)
	48	0														0	100	100	100	100	100	100		Chi square	63.97
	48	0														0.25				42.8571	95.7447	80.9524		df	5
	48	0														6				38.5714	68.0851	76.1905		P value	<0.0001
	48	0														12				37.1429		71.4286		P value summary	****
	48	0														24				35.7143		66.6667		Are the survival curves sig different?	Yes
	48	0														48	100	100	100	35.7143	68.0851	66.6667
	48	0																						Logrank test for trend (recommended)
	48	0																						Chi square	15.41
	48	0																						df	1
	48	0																						P value	<0.0001
	48	0																						P value summary	****
	48	0																						Sig. trend?	Yes
	48	0
	48	0																						Gehan-Breslow-Wilcoxon test
	48	0																						Chi square	67.86
	48	0																						df	5
	48	0																						P value	<0.0001
	48	0																						P value summary	****
	48	0																						Are the survival curves sig different?	Yes
	48	0
	48	0
	48		0
	48		0
	48		0
	48		0
	48		0
	48		0
	48		0
	48		0
	48		0
	48		0
	48		0
	48		0
	48		0
	48		0
	48		0
	48		0
	48		0
	48		0
	48		0
	48		0
	48		0
	48		0
	48		0
	48			0
	48			0
	48			0
	48			0
	48			0
	48			0
	48			0
	48			0
	48			0
	48			0
	48			0
	0.25				1
	0.25				1
	0.25				1
	0.25				1
	48				0
	48				0
	48				0
	48				0
	48				0
	48				0
	48				0
	48				0
	48				0
	48				0
	0.25				1
	6				1
	12				1
	48				0
	48				0
	48				0
	0.25				1
	24				1
	48				0
	0.25				1
	0.25				1
	0.25				1
	48				0
	0.25				1
	0.25				1
	0.25				1
	0.25				1
	6				1
	0.25				1
	0.25				1
	48				0
	48				0
	6				1
	0.25				1
	0.25				1
	0.25				1
	0.25				1
	0.25				1
	0.25				1
	0.25				1
	48				0
	0.25				1
	48				0
	0.25				1
	0.25				1
	0.25				1
	0.25				1
	0.25				1
	48				0
	0.25				1
	48				0
	48				0
	0.25				1
	0.25				1
	0.25				1
	48				0
	48				0
	0.25				1
	0.25				1
	0.25				1
	0.25				1
	48				0
	0.25				1
	0.25				1
	0.25				1
	0.25				1
	6					1
	6					1
	48					0
	48					0
	48					0
	6					1
	6					1
	48					0
	6					1
	48					0
	48					0
	48					0
	6					1
	48					0
	48					0
	0.25					1
	6					1
	48					0
	48					0
	48					0
	48					0
	48					0
	48					0
	48					0
	0.25					1
	48					0
	48					0
	48					0
	48					0
	48					0
	48					0
	6					1
	48					0
	6					1
	6					1
	6					1
	6					1
	48					0
	48					0
	48					0
	48					0
	48					0
	48					0
	6					1
	48					0
	48					0
	48					0
	0.25						1
	48						0
	12						1
	48						0
	24						1
	0.25						1
	0.25						1
	0.25						1
	6						1
	48						0
	48						0
	48						0
	48						0
	48						0
	48						0
	48						0
	48						0
	48						0
	48						0
	48						0
	48						0

## Sheet: Supp Fig.6f
Supp Fig.6f	WT Vehicle	WT Agonist CL	YS Vehicle	YS Agonist CL
	71	107	91	131
	67	99	94	152
	68	110		132
	58	107	84	134
	71	118	81	108
	54	123	72	119
	67	70	74	113
		118	85	127
		91	78	124
				116
				136

## Sheet: Supp Fig.6g
Supp Fig.6g	YS Vehicle	YS Agonist CL
	39.2	40.1
	39.7	41.7
	39.6	40.8
	38.6	40.7

## Sheet: Supp Fig.6h
Supp Fig.6h	WT Vehicle	WT Antagonist	WT Agonist	YS Vehicle	YS Antagonist	YS Agonist									Brown-Forsythe ANOVA test				Number of families	1
	12.4198	20.9543	3.6668	12.1141	76.8727	21.9542									F* (DFn, DFd)	12.18 (5.000, 40.84)			Number of comparisons per family	15
	3.5967	10.2234	-6.1236	50.6328	65.8735	33.2456									P value	<0.0001			Alpha	0.05
	-6.7321	22.2975	-9.5295	42.3557	3.3403	57.4696									P value summary	****
	14.9072	4.0558	7.0194	25.2366	-1.7024	53.2618									Significant diff. among means (P < 0.05)?	Yes			Dunnett's T3 multiple comparisons test	Mean Diff.	95.00% CI of diff.	Significant?	Summary	Adjusted P Value
	24.4793	22.3112	-51.1908	8.737	32.6495	12.0603													WT Vehicle vs. WT Antagonist	-9.596	-27.48 to 8.288	No	ns	0.6223	A-B
	-0.9554	3.3207	8.6161	47.8483	16.7182	36.2489									Welch's ANOVA test				WT Vehicle vs. WT Agonist	10.63	-7.392 to 28.65	No	ns	0.4874	A-C
	6.2576	-2.6064	6.8932	53.1289	47.5571	4.9717									W (DFn, DFd)	13.41 (5.000, 43.89)			WT Vehicle vs. YS Vehicle	-36.33	-61.49 to -11.18	Yes	***	0.0006	A-D
	4.6606	-0.7883	8.5045	8.514	35.116	11.4367									P value	<0.0001			WT Vehicle vs. YS Antagonist	-58.33	-109.3 to -7.337	Yes	**	0.0077	A-E
	0.5708	8.0205	12.0306	60.1611	40.7853	29.7563									P value summary	****			WT Vehicle vs. YS Agonist	-27.94	-50.07 to -5.812	Yes	**	0.0026	A-F
	13.5939	33.9933	-2.8243	42.4034	60.3861	56.7028									Significant diff. among means (P < 0.05)?	Yes			WT Antagonist vs. WT Agonist	20.22	-0.8818 to 41.33	Yes	*	0.0361	B-C
	1.4346	28.4602	29.2728	31.0921	46.7432	16.8039													WT Antagonist vs. YS Vehicle	-26.74	-53.70 to 0.2221	Yes	*	0.0268	B-D
	18.713	-7.2591	-4.9831	47.1859	24.2235	40.7653									Data summary				WT Antagonist vs. YS Antagonist	-48.74	-100.2 to 2.759	Yes	*	0.0389	B-E
	27.4356	39.1186	12.6186	72.3886	104.204	35.8708									Number of treatments (columns)	6			WT Antagonist vs. YS Agonist	-18.34	-42.80 to 6.111	No	ns	0.189	B-F
	19.0085	38.807	5.3854	64.0456	174.872	38.7338									Number of values (total)	101			WT Agonist vs. YS Vehicle	-46.96	-74.01 to -19.91	Yes	****	<0.0001	C-D
		43.2198	7.7501	69.9991	171.863	31.4926													WT Agonist vs. YS Antagonist	-68.96	-120.5 to -17.42	Yes	**	0.0014	C-E
		14.8161	-29.8532	104.798	94.0764	65.3513													WT Agonist vs. YS Agonist	-38.57	-63.12 to -14.02	Yes	***	0.0001	C-F
		53.4469	-8.6782		23.441	98.0897													YS Vehicle vs. YS Antagonist	-22	-75.42 to 31.43	No	ns	0.8962	D-E
					40.7873														YS Vehicle vs. YS Agonist	8.395	-21.01 to 37.80	No	ns	0.9952	D-F
					69.6144														YS Antagonist vs. YS Agonist	30.39	-22.14 to 82.92	No	ns	0.5101	E-F
					238.336
																			Test details	Mean 1	Mean 2	Mean Diff.	SE of diff.	n1	n2	t	DF
																			WT Vehicle vs. WT Antagonist	9.956	19.55	-9.596	5.134	14	17	1.869	26.13
																			WT Vehicle vs. WT Agonist	9.956	-0.6721	10.63	5.173	14	17	2.055	25.99
																			WT Vehicle vs. YS Vehicle	9.956	46.29	-36.33	6.996	14	16	5.194	20.14
																			WT Vehicle vs. YS Antagonist	9.956	68.29	-58.33	14.18	14	20	4.113	20.45
																			WT Vehicle vs. YS Agonist	9.956	37.9	-27.94	6.265	14	17	4.459	22.85
																			WT Antagonist vs. WT Agonist	19.55	-0.6721	20.22	6.179	17	17	3.273	32
																			WT Antagonist vs. YS Vehicle	19.55	46.29	-26.74	7.769	17	16	3.442	26.6
																			WT Antagonist vs. YS Antagonist	19.55	68.29	-48.74	14.58	17	20	3.342	22.63
																			WT Antagonist vs. YS Agonist	19.55	37.9	-18.34	7.118	17	17	2.577	30.05
																			WT Agonist vs. YS Vehicle	-0.6721	46.29	-46.96	7.795	17	16	6.025	26.77
																			WT Agonist vs. YS Antagonist	-0.6721	68.29	-68.96	14.59	17	20	4.725	22.71
																			WT Agonist vs. YS Agonist	-0.6721	37.9	-38.57	7.147	17	17	5.397	30.19
																			YS Vehicle vs. YS Antagonist	46.29	68.29	-22	15.34	16	20	1.434	26.47
																			YS Vehicle vs. YS Agonist	46.29	37.9	8.395	8.559	16	17	0.9809	30.18
																			YS Antagonist vs. YS Agonist	68.29	37.9	30.39	15.02	20	17	2.024	24.95

## Sheet: Supp Fig.6i
Supp Fig.6i	WT Vehicle	WT Antagonist	YS Vehicle	YS Antagonist							Brown-Forsythe ANOVA test				Number of families	1
	1.93118	1.7755	1.97223	2.31917							F* (DFn, DFd)	10.00 (3.000, 12.57)			Number of comparisons per family	6
	1.6164	1.817	2.29526	1.94984							P value	0.0012			Alpha	0.05
	1.73171	1.07613	3.87296	4.15034							P value summary	**
	1.44677	1.6447	4.80322	3.20582							Significant diff. among means (P < 0.05)?	Yes			Dunnett's T3 multiple comparisons test	Mean Diff.	95.00% CI of diff.	Significant?	Summary	Adjusted P Value
	1.26088	2.70587	2.83108	3.20772											WT Vehicle vs. WT Antagonist	-0.1597	-0.8990 to 0.5796	No	ns	0.9627	A-B
	1.24336	1.32172	3.15495	2.96658							Welch's ANOVA test				WT Vehicle vs. YS Vehicle	-1.68	-3.561 to 0.2015	Yes	*	0.0413	A-C
	1.09485	1.10214									W (DFn, DFd)	9.804 (3.000, 10.77)			WT Vehicle vs. YS Antagonist	-1.492	-2.906 to -0.07697	Yes	*	0.0196	A-D
	1.47502	1.63472									P value	0.002			WT Antagonist vs. YS Vehicle	-1.52	-3.399 to 0.3581	No	ns	0.0667	B-C
											P value summary	**			WT Antagonist vs. YS Antagonist	-1.332	-2.739 to 0.07490	Yes	*	0.0332	B-D
											Significant diff. among means (P < 0.05)?	Yes			YS Vehicle vs. YS Antagonist	0.1884	-1.790 to 2.166	No	ns	0.9993	C-D
											Data summary				Test details	Mean 1	Mean 2	Mean Diff.	SE of diff.	n1	n2	t	DF
											Number of treatments (columns)	4			WT Vehicle vs. WT Antagonist	1.475	1.635	-0.1597	0.2084	8	8	0.7662	10.68
											Number of values (total)	28			WT Vehicle vs. YS Vehicle	1.475	3.155	-1.68	0.4383	8	6	3.833	5.53
															WT Vehicle vs. YS Antagonist	1.475	2.967	-1.492	0.3296	8	6	4.526	5.979
															WT Antagonist vs. YS Vehicle	1.635	3.155	-1.52	0.4651	8	6	3.269	6.857
															WT Antagonist vs. YS Antagonist	1.635	2.967	-1.332	0.3644	8	6	3.655	8.308
															YS Vehicle vs. YS Antagonist	3.155	2.967	0.1884	0.5306	6	6	0.355	9.191

## Sheet: Supp Fig.6j
Supp Fig.6j	WT Vehicle	WT Agonist	YS Vehicle	YS Agonist							Brown-Forsythe ANOVA test				Number of families	1
	2.00621	2.29768	4.96448	2.23913							F* (DFn, DFd)	9.072 (3.000, 17.57)			Number of comparisons per family	6
	1.66317	1.843	3.44083	2.59632							P value	0.0008			Alpha	0.05
	2.11374	1.40474	3.14474	4.00566							P value summary	***
	1.48217	2.16533	3.48988	1.58316							Significant diff. among means (P < 0.05)?	Yes			Dunnett's T3 multiple comparisons test	Mean Diff.	95.00% CI of diff.	Significant?	Summary	Adjusted P Value
	1.464	1.79436	3.16885	3.96421											WT Vehicle vs. WT Agonist	0.1223	-0.4244 to 0.6689	No	ns	0.9716	A-B
	2.27268	1.7955	3.67601	2.09414							Welch's ANOVA test				WT Vehicle vs. YS Vehicle	-1.307	-2.196 to -0.4191	Yes	***	0.001	A-C
	2.06809	1.33237	3.07285	4.80135							W (DFn, DFd)	11.03 (3.000, 18.81)			WT Vehicle vs. YS Agonist	-1.144	-2.746 to 0.4583	No	ns	0.1271	A-D
	2.27795	1.40061	2.02886	2.06339							P value	0.0002			WT Agonist vs. YS Vehicle	-1.43	-2.322 to -0.5371	Yes	***	0.0004	B-C
	2.37984	2.09568	4.37966	4.67426							P value summary	***			WT Agonist vs. YS Agonist	-1.266	-2.871 to 0.3390	No	ns	0.083	B-D
		2.34553	2.29283								Significant diff. among means (P < 0.05)?	Yes			YS Vehicle vs. YS Agonist	0.1636	-1.479 to 1.806	No	ns	0.9995	C-D
			3.2992
			2.36771								Data summary				Test details	Mean 1	Mean 2	Mean Diff.	SE of diff.	n1	n2	t	DF
											Number of treatments (columns)	4			WT Vehicle vs. WT Agonist	1.97	1.847	0.1223	0.1666	9	10	0.734	16.98
											Number of values (total)	40			WT Vehicle vs. YS Vehicle	1.97	3.277	-1.307	0.2683	9	12	4.872	15.54
															WT Vehicle vs. YS Agonist	1.97	3.114	-1.144	0.4297	9	9	2.662	9.257
															WT Agonist vs. YS Vehicle	1.847	3.277	-1.43	0.2696	10	12	5.302	15.85
															WT Agonist vs. YS Agonist	1.847	3.114	-1.266	0.4305	10	9	2.941	9.328
															YS Vehicle vs. YS Agonist	3.277	3.114	0.1636	0.4792	12	9	0.3415	13.27

[truncated: 3 more sheets: Supp Fig.6k, Supp Fig.6l, Supp Fig.6m]
