# Supplementary material for: Adaptive thermogenesis enhances the life-threatening response to heat in mice with an Ryr1 mutation
Source: Nat Commun. 2020 Oct 9;11:5099. doi: 10.1038/s41467-020-18865-z (PMC7547078; doi:10.1038/s41467-020-18865-z)
Supplement: Supplementary file 9 — Source Data [file 41467_2020_18865_MOESM9_ESM.zip › Data source files for main figures and supplemental figures/SFig. 8.xlsx]

## Sheet: Suppl Fig. 8a
Suppl Fig. 8a

## Sheet: Suppl Fig. 8c
Suppl Fig. 8c
		WT	YS
		1	0.1401
		1	3.3169
		1	1.306
		1	2.7042
		1	2.039
		0.9468	1.1596
		1.0562	1.5121
		1	0.0655
		1	1.2759
		1	0.3137
		1	0.5453
		1.3722	2.1126
		0.7287	1.197
		1	0.7383
		1	2.4806
		1	2.5988
		1	2.7566
		1.47721	0.818847
		0.676951	0.245259
		0.576542	3.27751
		0.75387	2.14011
		2.30077	1.02001
		0.939364	1.21886
		1.06455

## Sheet: Suppl Fig. 8d
Suppl Fig. 8d

## Sheet: Suppl Fig. 8e
Suppl Fig. 8e
	WT	PGC1α	CYC	MFN2	SIRT3	MnSOD														Significant?	P value	Mean of WT	Mean of YS	Difference	SE of difference	t ratio	df
		1	1	1	1	1													PGC1α	Yes	0.00438463	1	2.192	-1.192	0.3755	3.175	22
		1	1	1.07849	0.945664	1.05881													CYC	Yes	0.0295705	1	1.441	-0.4414	0.1966	2.246	46
		1	1	0.921505	1.05434	0.941188													MFN2	Yes	0.000106422	1	1.617	-0.6166	0.1	6.163	10
		0.783439	0.808159	1.04289	1.02411	0.858029													SIRT3	Yes	0.0139464	1	1.264	-0.2643	0.08888	2.974	10
		1.21656	1.19184	0.957106	0.975894	1.14197													MnSOD	Yes	0.0249974	1	1.203	-0.203	0.07706	2.634	10
		1	1	1	1	1
		1	1
		1.51208	1.52867
		0.487918	0.471328
		0.569209	0.524827
		1.43079	1.47517
		1	1
			1
			1
			1.05381
			0.946193
			1
			1
			1
			0.954303
			1.0457
			1.35543
			0.644572
			1
	YS	0.997905	1.40423	1.38121	1.62949	1.35132
		3.4882	1.2108	1.39366	1.05908	1.14186
		1.21317	0.826756	1.5393	1.1938	1.01532
		4.37167	3.08446	1.63386	1.14211	1.12267
		1.99605	1.80751	1.73688	1.41109	1.1397
		2.72091	1.21511	2.01456	1.15041	1.44692
		0.645531	0.790437
		1.09125	0.719558
		2.6545	4.31936
		4.06911	3.36641
		1.89566	1.46429
		1.16182	1.55416
			0.444296
			1.49595
			0.952363
			0.99507
			1.19687
			0.424108
			1.97402
			1.08845
			0.881574
			1.21819
			1.35456
			0.804862
