# Supplementary material for: Adaptive thermogenesis enhances the life-threatening response to heat in mice with an Ryr1 mutation
Source: Nat Commun. 2020 Oct 9;11:5099. doi: 10.1038/s41467-020-18865-z (PMC7547078; doi:10.1038/s41467-020-18865-z)
Supplement: Supplementary file 9 — Source Data [file 41467_2020_18865_MOESM9_ESM.zip › Data source files for main figures and supplemental figures/SFig. 9.xlsx]

## Sheet: Suppl Fig. 9a
Suppl Fig. 9a
																													RYR1WT	RYR1YS	Global (shared)
																												Comparison of Fits
																												Null hypothesis			3 parameters same for all data sets
																												Alternative hypothesis			3 parameters different for each data set
																												P value			0.0002
																												Conclusion (alpha = 0.05)			Reject null hypothesis
																												Preferred model			3 parameters different for each data set
																												F (DFn, DFd)			6.994 (3, 254)
																												3 parameters different for each data set
																												Best-fit values
																												Baseline	3.521	3.896
																												Amplitude	0.2992	0.4618
																												Frecuency	0.2618	0.2618
																												Phaseshift	15.06	3.433
																												Lower 95% conf. limit (profile likelihood)
																												Baseline	3.397	3.749
																												Amplitude	0.1261	0.2595
																												Phaseshift	14.46	2.948
Time (hours)	RYR1WT												RYR1YS															Upper 95% conf. limit (profile likelihood)
0:00:00	2.8		3.2	2.65	3	2.95	2.4	3.35	3.6	4.75	3.05		3	2.4	3	3.75	2.95	2.9	3.9		3.45	5.6	3.05					Baseline	3.645	4.044
4:00:00	2.85		3.35	2.5	3.45	2.7	3.25	2.55	3.45	3.5	3.5		2.25	3.6	2.6	2.9	3.45	3.25	4.7		3.8	4.25	4.85					Amplitude	0.4729	0.6643
8:00:00	3.25		3.55	3.1	5	3.55	3.9	4.25	3.5	4.5	4.85		4.15	4.45	5.7	4.15	3.8	4	5.3		4.85	5.15	4.4					Phaseshift	15.71	3.903
12:00:00	3.1		3.3	2.2	4.8	3	3.15	3.45	2.85	3.15	3.7		4.45	3.45	3.55	3.2	3.75	3.2	4.65		4.7	5.55	4.95					Goodness of Fit
16:00:00	2.6		3.7	2.8	4.4	3.1	4.1	5.6	4.9	3.7	5		3.5	3.3	4.3	2.4	4.7	3.8	4.7		4.4	3.7	4.1					Degrees of Freedom	127	127
20:00:00	3.65		3.5	2.8	4.3	3.5	3.2	4.5	4.1	3.65	3.7		4.35	2.75	3.3	3.5	4.35	2.75	6.5		3.95	3.2	3.45					R squared	0.08449	0.1385
24:00:00	2.8		3.2	2.65	3	2.95	2.4	3.35	3.6	4.75	3.05		3	2.4	3	3.75	2.95	2.9	3.9		3.45	5.6	3.05					Sum of Squares	63.91	90.84
28:00:00	2.85		3.35	2.5	3.45	2.7	3.25	2.55	3.45	3.5	3.5		2.25	3.6	2.6	2.9	3.45	3.25	4.7		3.8	4.25	4.85					Sy.x	0.7094	0.8457
32:00:00	3.25		3.55	3.1	5	3.55	3.9	4.25	3.5	4.5	4.85		4.15	4.45	5.7	4.15	3.8	4	5.3		4.85	5.15	4.4					Constraints
36:00:00	3.1		3.3	2.2	4.8	3	3.15	3.45	2.85	3.15	3.7		4.45	3.45	3.55	3.2	3.75	3.2	4.65		4.7	5.55	4.95					Frecuency	Frecuency = 0.2618	Frecuency = 0.2618
40:00:00	2.6		3.7	2.8	4.4	3.1	4.1	5.6	4.9	3.7	5		3.5	3.3	4.3	2.4	4.7	3.8	4.7		4.4	3.7	4.1
44:00:00	3.65		3.5	2.8	4.3	3.5	3.2	4.5	4.1	3.65	3.7		4.35	2.75	3.3	3.5	4.35	2.75	6.5		3.95	3.2	3.45					3 parameters same for all data sets
48:00:00	2.8		3.2	2.65	3	2.95	2.4	3.35	3.6	4.75	3.05		3	2.4	3	3.75	2.95	2.9	3.9		3.45	5.6	3.05					Best-fit values
																												Baseline	3.709	3.709	3.709
																												Amplitude	-0.3414	-0.3414	-0.3414
																												Frecuency	0.2618	0.2618
																												Phaseshift	12.5	12.5	12.5
																												Lower 95% conf. limit (profile likelihood)
																												Baseline	3.61	3.61	3.61
																												Amplitude	-0.4765	-0.4765	-0.4765
																												Phaseshift	12.06	12.06	12.06
																												Upper 95% conf. limit (profile likelihood)
																												Baseline	3.808	3.808	3.808
																												Amplitude	-0.2062	-0.2062	-0.2062
																												Phaseshift	12.93	12.93	12.93
																												Goodness of Fit
																												Degrees of Freedom			257
																												R squared	-0.007071	0.07788	0.08779
																												Sum of Squares	70.31	97.23	167.5
																												Sy.x			0.8074
																												Constraints
																												Baseline	Baseline is shared	Baseline is shared
																												Amplitude	Amplitude is shared	Amplitude is shared
																												Frecuency	Frecuency = 0.2618	Frecuency = 0.2618
																												Phaseshift	Phaseshift is shared	Phaseshift is shared
																												Number of points
																												# of X values	156	156
																												# Y values analyzed	130	130

## Sheet: Suppl Fig. 9b
Suppl Fig. 9b
			RYR1WT	RYR1YS
			3.1	3.2
			2.9	3.2
			3.4	3.2
			2.7	3.2
			3.6	2.9
			3.6	3
			3.6	3.4
			3.6	3.6
			3.6	3
			3.6	5
			3.1	2.9
			3.1	3
			3.1	3.4
			3.1	3.6
			3.1	3
			3.1	5
			3	2.9
			3	3
			3	3.4
			3	3.6
			3	3
			3	5
			3.5	3.7
			3.7	4.4
			4	4.4
			3.4	3.8

## Sheet: Suppl Fig. 9c
Suppl Fig. 9c
		RYR1WT	RYR1YS
		3.1	4.1
		3	4.1
		3.5	4.1
		2.7	4.1
		4.8	3.8
		4.8	4.6
		4.8	3.4
		4.8	4
		4.8	3.6
		4.8	4.9
		3.2	3.8
		3.2	4.6
		3.2	3.4
		3.2	4
		3.2	3.6
		3.2	4.9
		3.6	3.8
		3.6	4.6
		3.6	3.4
		3.6	4
		3.6	3.6
		3.6	4.9
		4.2	4.7
		3.5	5
		3.8	5
		4.4	4.6

## Sheet: Suppl Fig. 9e
Suppl Fig. 9e
		WT	YS
		142.429	153.714
		162.286	145.714
		151.143	150.714
		142.143	123.429
		150.429	122
		126.143	142.143
		153.714
		144.571	146.857
		131.286	130.857

## Sheet: Suppl Fig. 9f
Suppl Fig. 9f
		WT	YS
		791.2	559.216
		789.45	902.349
		784.951	905.501
		768.941	1091.38
		872.62	1099.47
		1048.42	1098.21
		1008.26	908.925
		685.137	1257.74
		756.655	809.809
		1106.72	890.003
		999.082	1122.16
		807.842	1055.35
		954.221	1189.43
		1060.12	958.226
		943.565	953.944
		749.373
		775.695
		793.115

## Sheet: Suppl Fig. 9g
Suppl Fig. 9g
		WT	YS
		593.586	1395.11
		473.807	752.153
		819.227	987.272
		484.762	743.131
		929.716	1083.41
		835.966	773.386
		826.067	572.841
		449.92	854.883
		637.492	628.808
		587.217	383.934
		488.814	764.47
		283.785	414.307
		582.401	600.309
		800.894	231.421
		207.343	387.061
		249.879
		250.37
		221.42

## Sheet: Suppl Fig. 9h
Suppl Fig. 9h
		WT	YS
		44.4	35.82
			30.66
		45.94	28.58
		46.31	40.19
		42.71	38.45
		47.31	38.9
		44.45	36.17
		45.46	37.73
		47.23
		44.03

## Sheet: Suppl Fig. 9i
Suppl Fig. 9i
	WT	YS
	13.04	16.42
		26.28
	11.27	23.97
	21.9376*	16.58
	11.17	16.01
	14.46	16.72
	11.42	24.94
	10.23	14.2
	12.38
	14.7

## Sheet: Suppl Fig. 9j
Suppl Fig. 9j
		WT	YS
		39.02	44.21
			38.07
		39.38	38.51
		28.13	36.75
		45.08	43.29
		37.26	36.78
		40.1	35.84
		40.8	40.56
		36.49
		37.03
